# Supplementary material for: Gut microbiota related steroid hormone biosynthesis provide novel insights into high-salt diet related renal injury vit gut-kidney axis
Source: BMC Microbiol. 2025 Oct 21;25:672. doi: 10.1186/s12866-025-04389-3 (PMC12538799; doi:10.1186/s12866-025-04389-3)
Supplement: Supplementary file 1 — Supplementary Material 1. [file 12866_2025_4389_MOESM1_ESM.xlsx]

## Sheet: legends
Table 1. List of primers used in this study
Table 2.This table contains transcriptomic differential gene data of kidney tissue for SPF mice. All data are based on Pvalue<0.05.
Table 3.This table contains transcriptomic differential gene data of kidney tissue for GF mice. All data are based on Pvalue<0.05.
Table 4.This table contains the intersection of differentially expressed genes between SPF mice and GF mice in kidney tissue and the final screened genes.
Table 5.This table contains transcriptomic differential gene data of intestine tissue for SPF mice. All data are based on Pvalue<0.05.
Table 6.This table contains transcriptomic data of intestine tissue for GF mice. All data are based on Pvalue<0.05.
Table 7.This table contains the intersection of differentially expressed genes between SPF mice and GF mice in intestine tissue and the final screened genes.
Table 8.This table contains Differential expression metabolites of Intestinal contents for SF mice. All data are based on Pvalue<0.05.
Table 9.This table contains Differential expression metabolites of Intestinal contents for GF mice. All data are based on Pvalue<0.05.
Table 10.This table contains the intersection of differentially expressed metabolites between SPF mice and GF mice in intestinal contents and the final screened metabolites.
Table 11.This table contains the the down-regulated differential genes in the kidney and gut.

## Sheet: Table 1
Supplementary table 1.List of primers used in this study
Genes	Primers	Primer Sequences (5′-3′)
Cyp1a1	F	CCAGCTGACTTCATTCCTGT
	R	GTCCTGTAGTGCTCTTTGAT
GAPDH	F	TGGCCGTGGGGCTGCCCAG
	R	TGGCCGTGGGGCTGCCCAG

## Sheet: Sheet2
Sheet 2: Transcriptomic data for the comparison of SPF-CON and SPF-HS, FC=1
Gene_id	Gene name	Gene description	FC(HSD/ND)	Log2FC(HSD/ND)	Pvalue	Padjust	Significant	Regulate	CON_1	CON_2	CON_3	CON_4	CON_5	CON_6	HS_1	HS_2	HS_3	HS_4	HS_5	HS_6	ND	HSD
ENSMUSG00000028715	Cyp4a14	cytochrome P450, family 4, subfamily a, polypeptide 14 [Source:MGI Symbol;Acc:MGI:1096550]	15.041	3.91084	2.61616e-43	4.46134e-39	yes	up	12.31	5.99	16.92	15.47	4.12	14.33	174.49	226.78	165.19	297.83	111.37	140.54	11.5233	186.033
ENSMUSG00000027875	Hmgcs2	3-hydroxy-3-methylglutaryl-Coenzyme A synthase 2 [Source:MGI Symbol;Acc:MGI:101939]	7.38	2.88371	4.6947e-39	4.00294e-35	yes	up	5.47	5.73	9.22	8.64	4.92	7.99	52.79	69.88	52.14	91.21	33.62	51.08	6.995	58.4533
ENSMUSG00000024799	Tm7sf2	transmembrane 7 superfamily member 2 [Source:MGI Symbol;Acc:MGI:1920416]	2.434	1.28347	2.77542e-16	1.57764e-12	yes	up	11.79	8.02	7.4	6.06	5.42	5	17.92	23.41	12.78	26.84	9.31	17.88	7.28167	18.0233
ENSMUSG00000094065	Ccl21d	chemokine (C-C motif) ligand 21D [Source:MGI Symbol;Acc:MGI:5434896]	1.06353e+07	23.3424	7.8411e-15	3.34286e-11	yes	up	0	0	0	0	0	0	9.26	0	0	0	9.25	0	0	3.085
ENSMUSG00000050069	Grem2	gremlin 2, DAN family BMP antagonist [Source:MGI Symbol;Acc:MGI:1344367]	7.454	2.89793	3.03031e-14	1.00825e-10	yes	up	0.21	0.26	0.23	0.41	0.38	0.7	1.87	6.33	2.82	5.09	1.96	2.12	0.365	3.365
ENSMUSG00000074934	Grem1	gremlin 1, DAN family BMP antagonist [Source:MGI Symbol;Acc:MGI:1344337]	13.473	3.75205	3.54747e-14	1.00825e-10	yes	up	0.04	0.05	0.04	0	0.03	0	0.48	0.63	0.23	0.46	0.17	0.35	0.0266667	0.386667
ENSMUSG00000018486	Wnt9b	wingless-type MMTV integration site family, member 9B [Source:MGI Symbol;Acc:MGI:1197020]	0.176	-2.50383	5.36733e-12	1.30756e-08	yes	down	0.72	0.88	1.87	0.29	0.67	1.17	0.11	0.22	0.22	0.17	0.12	0.16	0.933333	0.166667
ENSMUSG00000022587	Ly6e	lymphocyte antigen 6 complex, locus E [Source:MGI Symbol;Acc:MGI:106651]	0.634	-0.656492	8.54047e-11	1.82051e-07	yes	down	381.34	330.46	295.3	171.78	141.07	180.06	125.88	226.86	136.26	255.33	73.66	158.5	250.002	162.748
ENSMUSG00000054422	Fabp1	fatty acid binding protein 1, liver [Source:MGI Symbol;Acc:MGI:95479]	3.757	1.90955	3.17677e-10	6.01928e-07	yes	up	5.74	2.63	2.99	3.06	2.47	3.61	14.83	13	19.16	10.86	7.35	9.81	3.41667	12.5017
ENSMUSG00000072949	Acot1	acyl-CoA thioesterase 1 [Source:MGI Symbol;Acc:MGI:1349396]	2.615	1.3866	1.58174e-09	2.69734e-06	yes	up	25.28	16.62	33.85	36.27	22	33.53	49.18	104.49	64.48	120.55	88.32	86.95	27.925	85.6617
ENSMUSG00000042251	Pm20d1	peptidase M20 domain containing 1 [Source:MGI Symbol;Acc:MGI:2442939]	0.634	-0.657586	1.52303e-08	2.36111e-05	yes	down	12.5	7.98	9.44	7.62	6.26	5.72	4.88	6.66	4.56	8.7	3.34	5.66	8.25333	5.63333
ENSMUSG00000022462	Slc38a2	solute carrier family 38, member 2 [Source:MGI Symbol;Acc:MGI:1915010]	1.925	0.945151	3.87868e-08	5.51193e-05	yes	up	15.28	12.38	13.85	6.51	4.89	7.64	14.54	30.21	23.5	24.17	9.37	17.31	10.0917	19.85
ENSMUSG00000044254	Pcsk9	proprotein convertase subtilisin/kexin type 9 [Source:MGI Symbol;Acc:MGI:2140260]	4.147	2.05193	5.25567e-08	6.89422e-05	yes	up	2.9	0.77	0.9	0.82	0.25	0.36	3	3.19	2.35	8.94	1.69	5.54	1	4.11833
ENSMUSG00000104921	Gm23927	predicted gene, 23927 [Source:MGI Symbol;Acc:MGI:5453704]	0.154	-2.70202	9.26605e-08	0.000112867	yes	down	2	0.52	1.24	1.44	1.87	1.63	0.05	0.46	0.13	0.27	0.23	0.38	1.45	0.253333
ENSMUSG00000021226	Acot2	acyl-CoA thioesterase 2 [Source:MGI Symbol;Acc:MGI:2159605]	1.617	0.693249	1.40146e-07	0.000159327	yes	up	12.67	10.02	13.38	8.27	6.96	9.08	17	18.88	17.81	21.01	11.55	14.25	10.0633	16.75
ENSMUSG00000038963	Slco4a1	solute carrier organic anion transporter family, member 4a1 [Source:MGI Symbol;Acc:MGI:1351866]	2.886	1.52891	2.35805e-07	0.000251324	yes	up	2.76	1.85	3.66	1.14	2.09	2.02	2.34	9.94	8.44	8.6	3.64	4.79	2.25333	6.29167
ENSMUSG00000022853	Ehhadh	enoyl-Coenzyme A, hydratase/3-hydroxyacyl Coenzyme A dehydrogenase [Source:MGI Symbol;Acc:MGI:1277964]	1.871	0.903877	5.53531e-07	0.000555257	yes	up	140.7	64	136.31	87.41	46.88	80.51	144.79	242.22	146.59	324.87	86.29	200.88	92.635	190.94
ENSMUSG00000047861	Foxi1	forkhead box I1 [Source:MGI Symbol;Acc:MGI:1096329]	0.528	-0.921885	7.83641e-07	0.000742413	yes	down	35.61	35.84	29.62	13.16	13.55	12.22	12.57	16.96	10.17	15.49	5.62	13.89	23.3333	12.45
ENSMUSG00000063851	Rnf183	ring finger protein 183 [Source:MGI Symbol;Acc:MGI:1923322]	1.561	0.642051	1.20328e-06	0.0010541	yes	up	36.27	18.64	26.83	19.22	13.38	13.11	30.99	43.85	28.83	48.92	19.49	33.19	21.2417	34.2117
ENSMUSG00000068877	Selenbp2	selenium binding protein 2 [Source:MGI Symbol;Acc:MGI:104859]	0.518	-0.948967	1.29755e-06	0.0010541	yes	down	15.65	11.59	11.13	8.9	10.19	7.66	4.79	8.56	5.22	12.21	4.35	8.58	10.8533	7.285
ENSMUSG00000057425	Ugt2b37	UDP glucuronosyltransferase 2 family, polypeptide B37 [Source:MGI Symbol;Acc:MGI:2148239]	0.424	-1.23725	1.29808e-06	0.0010541	yes	down	44.96	20.59	23.15	39.6	23.27	26.38	17.53	17.21	14.5	14.39	6.92	11.61	29.6583	13.6933
ENSMUSG00000015962	1700016C15Rik	RIKEN cDNA 1700016C15 gene [Source:MGI Symbol;Acc:MGI:1916678]	2.16	1.11118	1.49393e-06	0.00111428	yes	up	26.66	16.2	28.99	20.91	22.42	25.11	46.87	52.99	57.74	49.58	44.66	58.14	23.3817	51.6633
ENSMUSG00000037440	Vnn1	vanin 1 [Source:MGI Symbol;Acc:MGI:108395]	2.151	1.10503	1.50287e-06	0.00111428	yes	up	25.51	12.34	24.99	23.54	15.61	25.94	43.06	52.76	53.01	57.81	40.54	44.57	21.3217	48.625
ENSMUSG00000078532	Nkain1	Na+/K+ transporting ATPase interacting 1 [Source:MGI Symbol;Acc:MGI:1914399]	1.805	0.8522	2.08021e-06	0.00147808	yes	up	14.97	6.44	9.99	7.29	4.88	3.74	13.95	15.52	12.84	24.64	6.48	15.03	7.885	14.7433
ENSMUSG00000066072	Cyp4a10	cytochrome P450, family 4, subfamily a, polypeptide 10 [Source:MGI Symbol;Acc:MGI:88611]	2.723	1.44543	2.21009e-06	0.00150755	yes	up	99.12	62.27	127.8	148.57	136.63	121.31	275.87	367.2	353.63	399.31	336.13	354.11	115.95	347.708
ENSMUSG00000074183	Gsta1	glutathione S-transferase, alpha 1 (Ya) [Source:MGI Symbol;Acc:MGI:1095417]	3.988	1.99578	2.51867e-06	0.00165196	yes	up	2.08	1.26	0.81	1.66	1.54	1.75	8.39	6.71	10.56	4.5	2.93	1.92	1.51667	5.835
ENSMUSG00000040740	Slc25a34	solute carrier family 25, member 34 [Source:MGI Symbol;Acc:MGI:2686215]	1.563	0.644302	3.38718e-06	0.00213932	yes	up	6.89	4.23	5.35	3.53	2.65	2.57	5.78	7.94	5.9	11.37	4.03	5.95	4.20333	6.82833
ENSMUSG00000028088	Fmo5	flavin containing monooxygenase 5 [Source:MGI Symbol;Acc:MGI:1310004]	0.614	-0.704739	3.70387e-06	0.00225579	yes	down	37.42	30	22.66	17.44	18.26	15.6	17.71	19.3	10.02	19.6	7.54	15.91	23.5633	15.0133
ENSMUSG00000018648	Dusp14	dual specificity phosphatase 14 [Source:MGI Symbol;Acc:MGI:1927168]	1.426	0.512462	5.25605e-06	0.00309074	yes	up	10.84	7.96	8.1	5.01	4.69	5.56	9.44	13.11	7.45	15	5.22	11.82	7.02667	10.34
ENSMUSG00000056666	Retsat	retinol saturase (all trans retinol 13,14 reductase) [Source:MGI Symbol;Acc:MGI:1914692]	1.432	0.518437	7.36012e-06	0.00416198	yes	up	110.92	77.54	88.22	81.16	67.13	62.83	111.52	139.25	113.54	152.29	99.18	141.25	81.3	126.172
ENSMUSG00000042129	Rassf4	Ras association (RalGDS/AF-6) domain family member 4 [Source:MGI Symbol;Acc:MGI:2386853]	0.621	-0.687741	7.56591e-06	0.00416198	yes	down	1.07	0.97	0.89	0.97	0.46	0.84	0.52	0.72	0.44	0.61	0.27	0.48	0.866667	0.506667
ENSMUSG00000002250	Ppard	peroxisome proliferator activator receptor delta [Source:MGI Symbol;Acc:MGI:101884]	0.503	-0.99197	8.77096e-06	0.0046741	yes	down	36.87	17.8	17.58	15.31	17.41	10.38	7.46	12.29	5.86	15.29	6.55	13.11	19.225	10.0933
ENSMUSG00000014813	Stc1	stanniocalcin 1 [Source:MGI Symbol;Acc:MGI:109131]	2.108	1.07606	1.08576e-05	0.00561075	yes	up	1.09	1.51	0.96	0.58	0.51	0.64	1.61	3.77	1.01	2.6	1.3	1.47	0.881667	1.96
ENSMUSG00000082361	Btc	betacellulin, epidermal growth factor family member [Source:MGI Symbol;Acc:MGI:99439]	2.103	1.07265	1.25361e-05	0.00628758	yes	up	1.25	1.27	1.96	0.78	0.85	1.85	2.34	4.74	3.18	4.8	1.29	2.27	1.32667	3.10333
ENSMUSG00000078597	Cyp4a12b	cytochrome P450, family 4, subfamily a, polypeptide 12B [Source:MGI Symbol;Acc:MGI:3611747]	1.973	0.980308	2.70433e-05	0.01264	yes	up	14.11	5.29	11.55	6.14	3.33	3.93	13.46	15.26	10.16	27.56	6.7	16.79	7.39167	14.9883
ENSMUSG00000041698	Slco1a1	solute carrier organic anion transporter family, member 1a1 [Source:MGI Symbol;Acc:MGI:1351891]	0.404	-1.30591	2.75062e-05	0.01264	yes	down	25.02	5.51	29.46	15.03	10.03	14.66	6.29	13.9	4.08	13.54	1.99	7.43	16.6183	7.87167
ENSMUSG00000100627	A830008E24Rik	RIKEN cDNA A830008E24 gene [Source:MGI Symbol;Acc:MGI:3041183]	1.924	0.944122	2.78563e-05	0.01264	yes	up	1.61	1.8	1.32	1.52	1.17	1.55	2.37	3.55	3.02	3.97	2.72	2.72	1.495	3.05833
ENSMUSG00000079494	Nat8f5	N-acetyltransferase 8 (GCN5-related) family member 5 [Source:MGI Symbol;Acc:MGI:1916299]	0.48	-1.05798	2.81664e-05	0.01264	yes	down	44.81	19.16	30.36	37.17	35.63	23.47	15.77	22.96	15.89	26.63	8.35	14.43	31.7667	17.3383
ENSMUSG00000085684	4930469K13Rik	RIKEN cDNA 4930469K13 gene [Source:MGI Symbol;Acc:MGI:1924124]	0.561	-0.834523	2.95416e-05	0.0129173	yes	down	4.22	3.87	4.19	5.94	9.02	3.54	2.21	2.27	3.44	2.18	0.99	1.96	5.13	2.175
ENSMUSG00000020288	Ahsa2	AHA1, activator of heat shock protein ATPase 2 [Source:MGI Symbol;Acc:MGI:1916133]	1.406	0.492059	3.16831e-05	0.0135073	yes	up	20.85	14.05	18.45	12.32	9.21	12.17	18.3	24.77	20.31	24.86	12.34	25.23	14.5083	20.9683
ENSMUSG00000021270	Hsp90aa1	heat shock protein 90, alpha (cytosolic), class A member 1 [Source:MGI Symbol;Acc:MGI:96250]	1.531	0.614332	3.38207e-05	0.0139301	yes	up	175.26	107.2	195.84	85.13	62.9	104.3	156.42	279.44	183.32	265.4	91.2	212.39	121.772	198.028
ENSMUSG00000074398	Gm15441	predicted gene 15441 [Source:MGI Symbol;Acc:MGI:3641753]	3.218	1.68612	3.43086e-05	0.0139301	yes	up	0.63	1.21	4.08	2.78	5.58	4.44	8.76	11.48	9.23	11.41	11.18	11.07	3.12	10.5217
ENSMUSG00000074628	Tldc2	TBC/LysM associated domain containing 2 [Source:MGI Symbol;Acc:MGI:2686178]	0.631	-0.663174	3.83582e-05	0.0148947	yes	down	7.56	9.8	7.08	5.14	2.8	3.75	3.43	4.7	3.77	5.38	1.78	4.93	6.02167	3.99833
ENSMUSG00000043331	Olfr975	olfactory receptor 975 [Source:MGI Symbol;Acc:MGI:3030809]	2.746	1.45709	3.84312e-05	0.0148947	yes	up	0.22	0.11	0.17	0.16	0.11	0.23	0.26	0.67	0.48	0.45	0.36	0.61	0.166667	0.471667
ENSMUSG00000028039	Efna3	ephrin A3 [Source:MGI Symbol;Acc:MGI:106644]	0.354	-1.49848	3.97833e-05	0.0150761	yes	down	1.24	1.08	1.21	0.27	0.79	0.47	1.18	0.41	0.14	0.31	0.09	0.15	0.843333	0.38
ENSMUSG00000005413	Hmox1	heme oxygenase 1 [Source:MGI Symbol;Acc:MGI:96163]	1.744	0.802251	4.09113e-05	0.0150923	yes	up	43.92	27.65	31.95	38.48	24.25	20.31	41.12	79.18	51.35	88.69	31.54	66.39	31.0933	59.7117
ENSMUSG00000024747	Aldh1a7	aldehyde dehydrogenase family 1, subfamily A7 [Source:MGI Symbol;Acc:MGI:1347050]	2.036	1.02573	4.15962e-05	0.0150923	yes	up	10.12	11.47	8.03	6.94	4.21	12.26	28.69	17.06	12.99	31.35	9.51	16.47	8.83833	19.345
ENSMUSG00000036775	Decr2	2-4-dienoyl-Coenzyme A reductase 2, peroxisomal [Source:MGI Symbol;Acc:MGI:1347059]	1.378	0.462733	5.11621e-05	0.0181764	yes	up	29.96	19.94	23.14	20.37	15.57	18.1	33.34	32.73	29.18	37.13	18.82	32.8	21.18	30.6667
ENSMUSG00000057074	Ces1g	carboxylesterase 1G [Source:MGI Symbol;Acc:MGI:88378]	0.31	-1.68989	5.72117e-05	0.0199108	yes	down	11.77	2.75	8.17	7.22	1.87	1.79	1.53	1.92	0.53	3.38	0.5	3.07	5.595	1.82167
ENSMUSG00000015599	Ttbk1	tau tubulin kinase 1 [Source:MGI Symbol;Acc:MGI:2147036]	0.501	-0.997947	5.85642e-05	0.0199739	yes	down	1.17	0.51	0.58	0.47	0.62	0.41	0.31	0.5	0.18	0.55	0.2	0.3	0.626667	0.34
ENSMUSG00000059824	Dbp	D site albumin promoter binding protein [Source:MGI Symbol;Acc:MGI:94866]	2	1.00005	6.42229e-05	0.0214744	yes	up	6.34	5.15	4.66	2.94	5.36	3.07	9.94	8.73	10.32	12.28	3.79	6.8	4.58667	8.64333
ENSMUSG00000110755	BC049987	cDNA sequence BC049987 [Source:MGI Symbol;Acc:MGI:3039606]	0.416	-1.26362	6.88944e-05	0.0225934	yes	down	12.09	10.25	8.12	13.14	17.74	10.14	6	4.69	4.98	6.1	3.72	7.49	11.9133	5.49667
ENSMUSG00000075394	Hoxc4	homeobox C4 [Source:MGI Symbol;Acc:MGI:96195]	0.429	-1.22147	9.52879e-05	0.030268	yes	down	0.92	1.08	1.18	0.45	0.37	1.14	0.23	0.51	0.25	0.65	0.27	0.45	0.856667	0.393333
ENSMUSG00000022351	Sqle	squalene epoxidase [Source:MGI Symbol;Acc:MGI:109296]	1.476	0.561282	9.58466e-05	0.030268	yes	up	21.38	12.82	17.15	14.62	7.07	11.85	17.83	23.54	15.23	36.16	9.8	22.93	14.1483	20.915
ENSMUSG00000043719	Col6a6	collagen, type VI, alpha 6 [Source:MGI Symbol;Acc:MGI:2444259]	0.345	-1.53542	0.000116009	0.0359692	yes	down	0.1	0.23	0.2	0.17	0.29	0.33	0.11	0.11	0.05	0.1	0.07	0.09	0.22	0.0883333
ENSMUSG00000086740	Gm17029	predicted gene 17029 [Source:MGI Symbol;Acc:MGI:4937856]	0.467	-1.09736	0.000118579	0.0360701	yes	down	0.96	0.58	1.02	0.33	0.35	0.47	0.33	0.22	0.18	0.53	0.17	0.32	0.618333	0.291667
ENSMUSG00000028410	Dnaja1	DnaJ heat shock protein family (Hsp40) member A1 [Source:MGI Symbol;Acc:MGI:1270129]	1.44	0.526518	0.000120565	0.0360701	yes	up	286.81	158.63	292.84	129.23	103.29	123.51	230.05	400.48	251.43	372.03	98.71	313.35	182.385	277.675
ENSMUSG00000069670	Nkain2	Na+/K+ transporting ATPase interacting 2 [Source:MGI Symbol;Acc:MGI:1923447]	1.887	0.9163	0.000126811	0.0372847	yes	up	25.35	16.97	40.04	10.19	29.56	28.76	46.66	54.55	39.88	69.12	35.24	55.39	25.145	50.14
ENSMUSG00000021200	Asb2	ankyrin repeat and SOCS box-containing 2 [Source:MGI Symbol;Acc:MGI:1929743]	0.508	-0.97729	0.00013155	0.0380224	yes	down	1.56	2.07	1.08	0.79	0.83	0.86	0.65	0.95	0.44	0.86	0.3	0.81	1.19833	0.668333
ENSMUSG00000015656	Hspa8	heat shock protein 8 [Source:MGI Symbol;Acc:MGI:105384]	1.403	0.488261	0.000135142	0.0384095	yes	up	2478.32	1535.66	1950.65	1247.51	1328.65	1136.14	2051.04	2763.67	2407.02	2822.29	1470.79	2667.48	1612.82	2363.72
ENSMUSG00000116930	Gm49711	predicted gene, 49711 [Source:MGI Symbol;Acc:MGI:6215179]	2.459	1.29811	0.000142971	0.0390669	yes	up	1.47	2.44	1.97	3.1	1.28	1.19	4.12	5.58	3.11	2.47	7.8	5.85	1.90833	4.82167
ENSMUSG00000040405	Havcr1	hepatitis A virus cellular receptor 1 [Source:MGI Symbol;Acc:MGI:2159680]	3.096	1.6306	0.000143796	0.0390669	yes	up	0.51	0.2	0.61	0.05	0.2	0.26	0.72	1.15	1.31	0.49	0.5	0.48	0.305	0.775
ENSMUSG00000086290	Snhg12	small nucleolar RNA host gene 12 [Source:MGI Symbol;Acc:MGI:1916721]	1.601	0.678969	0.000144328	0.0390669	yes	up	12.75	11.9	11.86	12.75	5.54	9.66	17.25	20.55	18.36	24.66	11.66	16.32	10.7433	18.1333
ENSMUSG00000022055	Nefl	neurofilament, light polypeptide [Source:MGI Symbol;Acc:MGI:97313]	0.136	-2.88162	0.000148285	0.0395109	yes	down	0.22	0.4	0.24	0.03	0.07	0.94	0.08	0.04	0.01	0.1	0	0.07	0.316667	0.05
ENSMUSG00000106867	Gm43800	predicted gene 43800 [Source:MGI Symbol;Acc:MGI:5663937]	4.204	2.07171	0.0001568	0.0411371	yes	up	0.08	0.05	0.12	0.03	0.04	0.03	0.08	0.54	0.19	0.42	0.08	0.29	0.0583333	0.266667
ENSMUSG00000053852	Adgrg4	adhesion G protein-coupled receptor G4 [Source:MGI Symbol;Acc:MGI:2685213]	2.538	1.34347	0.000173143	0.0447364	yes	up	1.22	1.33	3.56	1.98	1.31	2.55	4.28	5.18	5.46	4.3	6.42	4.05	1.99167	4.94833
ENSMUSG00000113175	Gm9973	predicted gene 9973 [Source:MGI Symbol;Acc:MGI:3642527]	7.692	2.94343	0.000188605	0.0477816	yes	up	0.64	1.71	2.79	2.21	11.16	8.36	8.93	29.86	45.13	7.55	52.37	25.8	4.47833	28.2733
ENSMUSG00000021356	Irf4	interferon regulatory factor 4 [Source:MGI Symbol;Acc:MGI:1096873]	0.199	-2.33011	0.000190532	0.0477816	yes	down	0.88	1.77	1.09	0.08	0.11	1.31	0.35	0.06	0.1	0.17	0.07	0.1	0.873333	0.141667
ENSMUSG00000038146	Notch3	notch 3 [Source:MGI Symbol;Acc:MGI:99460]	0.577	-0.792333	0.0002153	0.0532102	yes	down	6.57	5.83	4.15	3.29	4.25	2.8	2.28	4.16	1.99	4.72	2.12	3.26	4.48167	3.08833
ENSMUSG00000041313	Slc7a1	solute carrier family 7 (cationic amino acid transporter, y+ system), member 1 [Source:MGI Symbol;Acc:MGI:88117]	0.617	-0.695655	0.000219196	0.0533993	yes	down	1.69	2.24	1.55	0.57	0.74	1.13	0.75	1.04	0.65	1.35	0.49	0.71	1.32	0.831667
ENSMUSG00000024302	Dtna	dystrobrevin alpha [Source:MGI Symbol;Acc:MGI:106039]	0.567	-0.819783	0.000241654	0.0580413	yes	down	2.98	2.73	2.73	1.09	0.72	1.38	1.26	1.91	1.05	1.87	0.75	1.5	1.93833	1.39
ENSMUSG00000011256	Adam19	a disintegrin and metallopeptidase domain 19 (meltrin beta) [Source:MGI Symbol;Acc:MGI:105377]	0.551	-0.860727	0.00024686	0.0584682	yes	down	0.42	0.33	0.32	0.32	0.23	0.27	0.28	0.37	0.13	0.45	0.09	0.14	0.315	0.243333
ENSMUSG00000015405	Ace2	angiotensin I converting enzyme (peptidyl-dipeptidase A) 2 [Source:MGI Symbol;Acc:MGI:1917258]	1.604	0.681945	0.000254103	0.0593591	yes	up	8.24	2.72	6.72	3.78	2.54	2.86	6.21	8.54	6.61	12.3	4.38	6.38	4.47667	7.40333
ENSMUSG00000088049	Gm23332	predicted gene, 23332 [Source:MGI Symbol;Acc:MGI:5453109]	0.345	-1.5362	0.000277075	0.0638508	yes	down	0.88	0.34	0.66	1.26	0.82	0.94	0.14	1.25	2.8	0.38	0.44	0.21	0.816667	0.87
ENSMUSG00000010651	Acaa1b	acetyl-Coenzyme A acyltransferase 1B [Source:MGI Symbol;Acc:MGI:3605455]	1.733	0.793438	0.000309101	0.0702812	yes	up	134.9	81.22	110.5	125.56	101.49	70.91	168.23	196.38	153.49	276.38	141.14	239.51	104.097	195.855
ENSMUSG00000116736	Gm49692	predicted gene, 49692 [Source:MGI Symbol;Acc:MGI:6215145]	0.283	-1.82169	0.000360285	0.0808072	yes	down	1.1	0.28	0.67	2.01	0.54	0.48	0.07	0.15	0.21	0.19	0.1	0.22	0.846667	0.156667
ENSMUSG00000038550	Ciart	circadian associated repressor of transcription [Source:MGI Symbol;Acc:MGI:2684975]	3.369	1.75213	0.000364872	0.0808072	yes	up	0.75	0.11	0.37	0.16	0.16	0.02	0.31	0.59	0.94	0.92	0.56	0.5	0.261667	0.636667
ENSMUSG00000027009	Itga4	integrin alpha 4 [Source:MGI Symbol;Acc:MGI:96603]	0.648	-0.625413	0.00037853	0.0823434	yes	down	0.5	0.53	0.52	0.42	0.29	0.42	0.21	0.37	0.26	0.51	0.2	0.36	0.446667	0.318333
ENSMUSG00000116219	Gm28023	predicted gene, 28023 [Source:MGI Symbol;Acc:MGI:5531405]	1.811	0.856394	0.000381466	0.0823434	yes	up	3.69	2.77	3.37	2.46	3.81	3.82	4.62	7	5.68	4.55	6.14	4.81	3.32	5.46667
ENSMUSG00000114943	Gm8947	predicted gene 8947 [Source:MGI Symbol;Acc:MGI:3648958]	0.272	-1.87676	0.000404356	0.0861934	yes	down	0.46	0.43	1.43	0.72	2.87	1.43	0.36	0.47	0.41	0.43	0.3	0.45	1.22333	0.403333
ENSMUSG00000033006	Sox10	SRY (sex determining region Y)-box 10 [Source:MGI Symbol;Acc:MGI:98358]	0.169	-2.56554	0.000448107	0.0937504	yes	down	0.13	0.33	0.07	0.12	0.22	0.15	0.05	0.02	0	0.08	0	0.23	0.17	0.0633333
ENSMUSG00000047115	Fam221a	family with sequence similarity 221, member A [Source:MGI Symbol;Acc:MGI:2442161]	0.484	-1.04574	0.000453142	0.0937504	yes	down	1.18	0.87	0.97	0.89	0.63	1.66	0.77	0.34	0.66	0.79	0.32	0.6	1.03333	0.58
ENSMUSG00000095105	Edaradd	EDAR (ectodysplasin-A receptor)-associated death domain [Source:MGI Symbol;Acc:MGI:1931001]	0.387	-1.37089	0.000459753	0.0937504	yes	down	0.09	0.15	0.15	0.1	0.1	0.22	0.06	0.06	0.05	0.1	0.03	0.06	0.135	0.06
ENSMUSG00000026051	Ecrg4	ECRG4 augurin precursor [Source:MGI Symbol;Acc:MGI:1926146]	2.808	1.48953	0.000463124	0.0937504	yes	up	0.65	1.55	0.54	1.43	0.72	1.15	1.66	4.03	4.18	1.68	2.76	3.18	1.00667	2.915
ENSMUSG00000022602	Arc	activity regulated cytoskeletal-associated protein [Source:MGI Symbol;Acc:MGI:88067]	1.78	0.831518	0.00047261	0.0937504	yes	up	0.62	0.77	0.78	0.29	0.34	0.34	0.78	1.57	0.92	0.91	0.57	0.94	0.523333	0.948333
ENSMUSG00000028417	Tal2	T cell acute lymphocytic leukemia 2 [Source:MGI Symbol;Acc:MGI:99540]	4.07	2.02493	0.000472793	0.0937504	yes	up	0.05	0.03	0.05	0.05	0.05	0.04	0.13	0.16	0.35	0.12	0.16	0.14	0.045	0.176667
ENSMUSG00000021417	Eci2	enoyl-Coenzyme A delta isomerase 2 [Source:MGI Symbol;Acc:MGI:1346064]	1.283	0.359712	0.000494763	0.0959691	yes	up	62.79	42.26	54.61	38.52	30.08	43.52	49.36	80.19	49.45	89.98	39.31	62.61	45.2967	61.8167
ENSMUSG00000033453	Adamts15	a disintegrin-like and metallopeptidase (reprolysin type) with thrombospondin type 1 motif, 15 [Source:MGI Symbol;Acc:MGI:2449569]	0.609	-0.715386	0.000495237	0.0959691	yes	down	1.93	1.06	1.24	0.98	0.58	0.85	0.69	0.99	0.35	1.19	0.32	0.79	1.10667	0.721667
ENSMUSG00000090817	Gm4450	predicted gene 4450 [Source:MGI Symbol;Acc:MGI:3782634]	1.631	0.705877	0.00050342	0.0964587	yes	up	72	48.86	81.82	61.95	48.9	46.64	89.26	105.6	91.9	111.5	84.62	120.82	60.0283	100.617
ENSMUSG00000102389	D630023O14Rik	RIKEN cDNA D630023O14 gene [Source:MGI Symbol;Acc:MGI:2444249]	0.478	-1.06498	0.000518238	0.0981946	yes	down	0.51	0.54	0.6	0.4	0.24	0.27	0.28	0.2	0.18	0.2	0.09	0.31	0.426667	0.21
ENSMUSG00000051811	Cox6b2	cytochrome c oxidase subunit 6B2 [Source:MGI Symbol;Acc:MGI:3044182]	1.896	0.922959	0.000534358	0.100136	yes	up	15.12	17.49	11.4	10.76	16.92	11.32	29.69	20.22	27.34	20.64	18.15	33.88	13.835	24.9867
ENSMUSG00000021456	Fbp2	fructose bisphosphatase 2 [Source:MGI Symbol;Acc:MGI:95491]	1.502	0.587123	0.00055352	0.1026	yes	up	12.87	9.1	9.09	8.98	6.43	5.04	13.53	13.38	11.65	19.12	9.33	12.98	8.585	13.3317
ENSMUSG00000006463	Zdhhc24	zinc finger, DHHC domain containing 24 [Source:MGI Symbol;Acc:MGI:1917855]	0.694	-0.527298	0.000575438	0.105181	yes	down	7.26	6.61	5.91	4.01	3.1	3.22	2.83	4.5	2.77	5.73	1.85	3.79	5.01833	3.57833
ENSMUSG00000026204	Ptprn	protein tyrosine phosphatase, receptor type, N [Source:MGI Symbol;Acc:MGI:102765]	0.153	-2.70843	0.000587029	0.105181	yes	down	0.08	0.07	0.08	0.04	0.1	0.65	0.04	0.04	0.03	0.04	0.01	0.03	0.17	0.0316667
ENSMUSG00000020848	Doc2b	double C2, beta [Source:MGI Symbol;Acc:MGI:1100497]	0.195	-2.35711	0.000589612	0.105181	yes	down	0.11	0.11	0.08	0.04	0.03	0.26	0.02	0.01	0.01	0.03	0.02	0.03	0.105	0.02
ENSMUSG00000079465	Col4a3	collagen, type IV, alpha 3 [Source:MGI Symbol;Acc:MGI:104688]	0.689	-0.538027	0.000592116	0.105181	yes	down	19.43	10.6	15.22	7.56	4.88	7.76	5.4	12.27	5.53	16.59	3.74	5.47	10.9083	8.16667
ENSMUSG00000024653	Scgb1a1	secretoglobin, family 1A, member 1 (uteroglobin) [Source:MGI Symbol;Acc:MGI:98919]	0.202	-2.30735	0.000614842	0.108092	yes	down	6.48	7.63	7.75	46.26	39.52	29.52	5.15	7.73	7.02	3.88	4.83	3.73	22.86	5.39
ENSMUSG00000024743	Syt7	synaptotagmin VII [Source:MGI Symbol;Acc:MGI:1859545]	0.56	-0.837673	0.000629517	0.109064	yes	down	3.26	3.11	2.01	0.67	0.68	0.8	0.8	1.21	0.62	1.68	0.31	0.79	1.755	0.901667
ENSMUSG00000024177	Nme4	NME/NM23 nucleoside diphosphate kinase 4 [Source:MGI Symbol;Acc:MGI:1931148]	1.498	0.582569	0.000633162	0.109064	yes	up	8.14	7.59	6.23	5.71	4.72	4.36	10.41	13.02	8.44	10.05	4.69	9.97	6.125	9.43
ENSMUSG00000020776	Fbf1	Fas (TNFRSF6) binding factor 1 [Source:MGI Symbol;Acc:MGI:1922033]	0.75	-0.415477	0.000649826	0.110815	yes	down	13.79	6.65	6.93	5.19	5.14	4.73	5.01	6.31	3.95	8.09	4.06	4.98	7.07167	5.4
ENSMUSG00000028072	Ntrk1	neurotrophic tyrosine kinase, receptor, type 1 [Source:MGI Symbol;Acc:MGI:97383]	0.316	-1.66424	0.000666376	0.112512	yes	down	0.58	0.73	0.47	0.23	0.25	1.7	0.34	0.29	0.12	0.34	0.09	0.24	0.66	0.236667
ENSMUSG00000035200	Chrnb4	cholinergic receptor, nicotinic, beta polypeptide 4 [Source:MGI Symbol;Acc:MGI:87892]	0.301	-1.73093	0.00068171	0.113973	yes	down	0.2	0.19	0.25	0.05	0.1	0.39	0.07	0.09	0.07	0.08	0.02	0.05	0.196667	0.0633333
ENSMUSG00000085412	Halr1	Hoxa adjacent long noncoding RNA 1 [Source:MGI Symbol;Acc:MGI:3705267]	1.611	0.68769	0.000688494	0.113989	yes	up	5.24	3.2	7.07	3.23	1.63	2.34	6.67	8.62	5.12	7.98	2.54	9.04	3.785	6.66167
ENSMUSG00000028607	Cpt2	carnitine palmitoyltransferase 2 [Source:MGI Symbol;Acc:MGI:109176]	1.384	0.468557	0.000722081	0.116107	yes	up	70.94	59.82	68.31	65.47	64.22	77.05	95.1	100.23	91.16	107.51	113.15	97.27	67.635	100.737
ENSMUSG00000026077	Npas2	neuronal PAS domain protein 2 [Source:MGI Symbol;Acc:MGI:109232]	0.658	-0.603325	0.000726268	0.116107	yes	down	5.06	3.16	2.83	2.72	2	2.66	1.66	3.54	1.49	3.55	1.04	2.09	3.07167	2.22833
ENSMUSG00000010663	Fads1	fatty acid desaturase 1 [Source:MGI Symbol;Acc:MGI:1923517]	1.466	0.551408	0.000730625	0.116107	yes	up	39.3	23.13	25.65	17.29	12.4	13.15	34.18	36.32	25.08	51.1	14.87	37.84	21.82	33.2317
ENSMUSG00000073557	Ppp1r12b	protein phosphatase 1, regulatory subunit 12B [Source:MGI Symbol;Acc:MGI:1916417]	0.597	-0.743777	0.000733131	0.116107	yes	down	2.4	3.85	1.81	1.49	1.41	1.47	1.27	1.85	0.64	1.92	0.88	1.21	2.07167	1.295
ENSMUSG00000113161	Gm47457	predicted gene, 47457 [Source:MGI Symbol;Acc:MGI:6096418]	0.123	-3.0251	0.000737832	0.116107	yes	down	0.07	0.02	0.02	0.12	0.13	0.06	0.02	0	0	0.03	0.01	0.01	0.07	0.0116667
ENSMUSG00000049307	Fut4	fucosyltransferase 4 [Source:MGI Symbol;Acc:MGI:95594]	0.526	-0.925992	0.000748805	0.116107	yes	down	0.32	0.51	0.49	0.31	0.3	0.43	0.16	0.28	0.22	0.3	0.11	0.29	0.393333	0.226667
ENSMUSG00000060680	Gm8894	predicted gene 8894 [Source:MGI Symbol;Acc:MGI:3643084]	2.807	1.48926	0.000748948	0.116107	yes	up	9.31	6.83	7.81	4.41	4.18	9.9	22.44	12.54	16.18	9.19	13.35	28.84	7.07333	17.09
ENSMUSG00000028145	Them4	thioesterase superfamily member 4 [Source:MGI Symbol;Acc:MGI:1923028]	1.388	0.472966	0.000820014	0.125979	yes	up	10.58	5.76	9.11	5.74	3.53	6.02	8.97	11.49	7.93	12.32	7.28	9.12	6.79	9.51833
ENSMUSG00000016386	Mpped2	metallophosphoesterase domain containing 2 [Source:MGI Symbol;Acc:MGI:1924265]	0.665	-0.588971	0.000866793	0.130773	yes	down	2.19	2.33	2.35	1.3	1.25	2.08	1.31	2.73	1.18	3.38	0.86	1.56	1.91667	1.83667
ENSMUSG00000049511	Htr1b	5-hydroxytryptamine (serotonin) receptor 1B [Source:MGI Symbol;Acc:MGI:96274]	2.482	1.31159	0.000866844	0.130773	yes	up	0.3	0.15	0.73	0.25	0.16	0.22	0.21	1.26	1.05	0.89	0.39	0.74	0.301667	0.756667
ENSMUSG00000051483	Cbr1	carbonyl reductase 1 [Source:MGI Symbol;Acc:MGI:88284]	1.421	0.506566	0.000874223	0.130773	yes	up	75.91	61.29	63	39	41.53	40.07	73.29	79.93	75.94	91.09	55.9	66.79	53.4667	73.8233
ENSMUSG00000040715	Rsc1a1	regulatory solute carrier protein, family 1, member 1 [Source:MGI Symbol;Acc:MGI:3526447]	2.155	1.10741	0.000895026	0.132721	yes	up	3.73	0.64	1.23	1.37	1.6	1.16	3.39	5.38	2.7	6.23	1.18	4.34	1.62167	3.87
ENSMUSG00000074577	Ripor3	RIPOR family member 3 [Source:MGI Symbol;Acc:MGI:1916803]	2.317	1.21221	0.000914112	0.133719	yes	up	1.1	0.26	0.39	0.74	0.63	0.29	0.49	1.18	0.35	1.06	1.02	1.14	0.568333	0.873333
ENSMUSG00000045038	Prkce	protein kinase C, epsilon [Source:MGI Symbol;Acc:MGI:97599]	0.785	-0.349861	0.000917444	0.133719	yes	down	3.79	3.35	3.58	1.79	1.55	2.44	2.12	2.73	1.72	3.39	1.44	2.17	2.75	2.26167
ENSMUSG00000098912	1500004A13Rik	RIKEN cDNA 1500004A13 gene [Source:MGI Symbol;Acc:MGI:2442808]	0.544	-0.879409	0.000968595	0.139198	yes	down	0.51	0.34	0.46	0.31	0.23	0.28	0.13	0.21	0.58	0.4	0.11	0.18	0.355	0.268333
ENSMUSG00000009772	Nuak2	NUAK family, SNF1-like kinase, 2 [Source:MGI Symbol;Acc:MGI:1921387]	0.684	-0.548625	0.000971356	0.139198	yes	down	37.67	22.4	27.24	18.33	10.91	11.13	12.02	18.82	13.76	24.58	8.86	13.09	21.28	15.1883
ENSMUSG00000063430	Wscd2	WSC domain containing 2 [Source:MGI Symbol;Acc:MGI:2445030]	0.635	-0.654078	0.000986743	0.14003	yes	down	4.86	5.47	3.29	1.85	2.53	2.86	2.34	2.88	2.26	3.29	1.34	2.3	3.47667	2.40167
ENSMUSG00000104445	Rhbg	Rhesus blood group-associated B glycoprotein [Source:MGI Symbol;Acc:MGI:1927379]	0.557	-0.843324	0.000993589	0.14003	yes	down	49.23	60.01	32.43	14.02	13.8	14.43	14.46	19.89	13.39	30.54	10.59	16.22	30.6533	17.515
ENSMUSG00000040711	Sh3pxd2b	SH3 and PX domains 2B [Source:MGI Symbol;Acc:MGI:2442062]	0.591	-0.757666	0.0010093	0.141079	yes	down	1.45	1.51	0.98	0.53	0.42	0.77	0.54	0.74	0.33	1.15	0.28	0.47	0.943333	0.585
ENSMUSG00000053168	9030619P08Rik	RIKEN cDNA 9030619P08 gene [Source:MGI Symbol;Acc:MGI:3612405]	0.56	-0.836024	0.00102983	0.142778	yes	down	38.6	14.87	15.33	10.68	10.73	16.44	9.74	9.31	8.44	12.07	5.89	15.72	17.775	10.195
ENSMUSG00000074919	Gm10787	predicted gene 10787 [Source:MGI Symbol;Acc:MGI:3642150]	2.216	1.14806	0.00104488	0.143696	yes	up	0.63	0.38	0.78	0.99	0.88	0.49	1.24	2.02	1.03	2.35	1.39	2.29	0.691667	1.72
ENSMUSG00000085006	BC021767	cDNA sequence BC021767 [Source:MGI Symbol;Acc:MGI:3615512]	0.441	-1.18021	0.00105669	0.144157	yes	down	0.96	0.51	0.61	0.32	0.4	0.21	0.33	0.53	0.07	0.55	0.09	0.36	0.501667	0.321667
ENSMUSG00000022097	Sftpc	surfactant associated protein C [Source:MGI Symbol;Acc:MGI:109517]	0.22	-2.1855	0.00107709	0.145269	yes	down	0.7	0.7	0.97	6.77	6.59	4.23	0.96	0.91	1.63	0.62	0.44	0.96	3.32667	0.92
ENSMUSG00000014837	4931428F04Rik	RIKEN cDNA 4931428F04 gene [Source:MGI Symbol;Acc:MGI:1921606]	0.529	-0.918491	0.00108187	0.145269	yes	down	1.34	0.69	0.69	0.26	0.27	0.49	0.32	0.34	0.46	0.47	0.15	0.31	0.623333	0.341667
ENSMUSG00000026141	Col19a1	collagen, type XIX, alpha 1 [Source:MGI Symbol;Acc:MGI:1095415]	0.223	-2.16474	0.00109501	0.145885	yes	down	0.09	0.08	0.13	0.06	0.03	0.05	0.03	0	0.01	0.04	0.02	0.01	0.0733333	0.0183333
ENSMUSG00000046618	Olfml2a	olfactomedin-like 2A [Source:MGI Symbol;Acc:MGI:2444741]	0.527	-0.924115	0.00113124	0.149543	yes	down	0.48	0.81	0.36	0.33	0.4	0.44	0.3	0.37	0.16	0.25	0.21	0.27	0.47	0.26
ENSMUSG00000026587	Astn1	astrotactin 1 [Source:MGI Symbol;Acc:MGI:1098567]	0.462	-1.11384	0.0011435	0.150001	yes	down	0.28	0.15	0.1	0.11	0.16	0.15	0.07	0.06	0.05	0.28	0.03	0.07	0.158333	0.0933333
ENSMUSG00000031349	Nsdhl	NAD(P) dependent steroid dehydrogenase-like [Source:MGI Symbol;Acc:MGI:1099438]	1.472	0.557427	0.00115622	0.150214	yes	up	41.43	22.66	26.21	18.64	16.08	17.66	46.23	37.13	24.6	55.47	19.9	44.78	23.78	38.0183
ENSMUSG00000002266	Zim1	zinc finger, imprinted 1 [Source:MGI Symbol;Acc:MGI:1341879]	2.581	1.36782	0.00116274	0.150214	yes	up	0.06	0.08	0.16	0.23	0.09	0.05	0.1	0.18	0.13	0.18	0.25	0.19	0.111667	0.171667
ENSMUSG00000060176	Kif27	kinesin family member 27 [Source:MGI Symbol;Acc:MGI:1922300]	1.789	0.838994	0.00121393	0.155648	yes	up	0.65	0.63	0.58	0.19	0.17	0.29	0.62	0.7	0.37	1.12	0.22	1.26	0.418333	0.715
ENSMUSG00000050844	1700020N01Rik	RIKEN cDNA 1700020N01 gene [Source:MGI Symbol;Acc:MGI:1914942]	4.914	2.29682	0.00122869	0.155879	yes	up	0.06	0	0.16	0.1	0.06	0.09	0.2	0.27	0.45	0.47	0.37	0.58	0.0783333	0.39
ENSMUSG00000111709	Gm3776	predicted gene 3776 [Source:MGI Symbol;Acc:MGI:3826440]	3.786	1.92064	0.00123682	0.155879	yes	up	0	1.61	0.4	0.57	0.43	0.3	2.17	3.16	4.19	1.56	0.56	1.83	0.551667	2.245
ENSMUSG00000032315	Cyp1a1	cytochrome P450, family 1, subfamily a, polypeptide 1 [Source:MGI Symbol;Acc:MGI:88588]	0.401	-1.31992	0.00124852	0.155879	yes	down	1.11	4.02	0.9	0.49	1.39	2.08	0.82	0.79	0.66	0.8	0.58	0.49	1.665	0.69
ENSMUSG00000032269	Htr3a	5-hydroxytryptamine (serotonin) receptor 3A [Source:MGI Symbol;Acc:MGI:96282]	0.181	-2.46609	0.0012523	0.155879	yes	down	0.75	0.57	0.37	0.02	0.13	3.12	0.16	0.1	0.15	0.36	0.04	0.24	0.826667	0.175
ENSMUSG00000057933	Gsta2	glutathione S-transferase, alpha 2 (Yc2) [Source:MGI Symbol;Acc:MGI:95863]	1.523	0.607377	0.00126628	0.156477	yes	up	659.32	355.94	399.06	438.22	241.26	232.22	757.93	661.28	500.96	857.35	304.09	662.45	387.67	624.01
ENSMUSG00000100162	Gm20687	predicted gene 20687 [Source:MGI Symbol;Acc:MGI:5313134]	0.061	-4.04685	0.00127108	1	yes	down	0.14	0	0.02	0.06	0.06	0.46	0	0.02	0	0	0	0	0.123333	0.00333333
ENSMUSG00000019916	P4ha1	procollagen-proline, 2-oxoglutarate 4-dioxygenase (proline 4-hydroxylase), alpha 1 polypeptide [Source:MGI Symbol;Acc:MGI:97463]	1.339	0.421573	0.0013609	0.16696	yes	up	32.01	26.4	24.3	13.06	14.93	15.46	23.1	40.31	27.34	38.28	14.03	36.49	21.0267	29.925
ENSMUSG00000056370	Sftpb	surfactant associated protein B [Source:MGI Symbol;Acc:MGI:109516]	0.173	-2.53123	0.00139774	0.169814	yes	down	0.18	0.13	0.17	0.42	0.9	0.37	0.12	0.07	0.19	0.05	0	0.05	0.361667	0.08
ENSMUSG00000072692	Rpl37rt	ribosomal protein L37, retrotransposed [Source:MGI Symbol;Acc:MGI:3651519]	1.547	0.62955	0.00142158	0.169814	yes	up	116.46	84.82	135.24	107.65	81.76	98.79	106.43	158.81	156.79	148.89	78.59	77.19	104.12	121.117
ENSMUSG00000039911	Spsb1	splA/ryanodine receptor domain and SOCS box containing 1 [Source:MGI Symbol;Acc:MGI:1921896]	0.634	-0.658157	0.00142357	0.169814	yes	down	1.78	2.62	2.11	1.1	0.97	1.66	1.05	1.68	0.72	1.43	0.9	1.25	1.70667	1.17167
ENSMUSG00000037278	Tmem97	transmembrane protein 97 [Source:MGI Symbol;Acc:MGI:1916321]	1.501	0.586376	0.00142487	0.169814	yes	up	16.19	10.9	10.87	10.27	9.95	10.52	15.33	20.33	16.66	19.38	14.78	20.29	11.45	17.795
ENSMUSG00000028223	Decr1	2,4-dienoyl CoA reductase 1, mitochondrial [Source:MGI Symbol;Acc:MGI:1914710]	1.337	0.418643	0.00143395	0.169814	yes	up	52.24	41.93	50.04	38.68	28.14	42.48	62.75	61.8	55.69	83.46	37.89	57.51	42.2517	59.85
ENSMUSG00000042938	Gm14117	predicted gene 14117 [Source:MGI Symbol;Acc:MGI:3651328]	21.625	4.43464	0.00145685	0.170733	yes	up	0.13	0	0	0	0	0	0	1.41	1.2	0.38	0	0.8	0.0216667	0.631667
ENSMUSG00000111656	Gm47232	predicted gene, 47232 [Source:MGI Symbol;Acc:MGI:6096048]	6.5	2.7004	0.00146174	0.170733	yes	up	0.08	0.07	0.07	0	0.23	0.06	0.39	0.58	0.54	0.15	0.94	0.38	0.085	0.496667
ENSMUSG00000021775	Nr1d2	nuclear receptor subfamily 1, group D, member 2 [Source:MGI Symbol;Acc:MGI:2449205]	1.688	0.755348	0.00148589	0.172358	yes	up	6.08	2.81	7.49	4.06	1.68	3.76	6.67	9.8	6.87	15.97	3.55	4.83	4.31333	7.94833
ENSMUSG00000014226	Cacybp	calcyclin binding protein [Source:MGI Symbol;Acc:MGI:1270839]	1.561	0.642063	0.00150585	0.172358	yes	up	23.86	17.93	39.81	19.63	12.81	25.98	36.92	52.52	43.58	47.04	20.51	38.3	23.3367	39.8117
ENSMUSG00000023333	Gcm1	glial cells missing homolog 1 [Source:MGI Symbol;Acc:MGI:108045]	3.445	1.78441	0.00150597	0.172358	yes	up	0.15	0.02	0.05	0.14	0.13	0.14	0.26	0.42	0.7	0.21	0.31	0.33	0.105	0.371667
ENSMUSG00000032575	Manf	mesencephalic astrocyte-derived neurotrophic factor [Source:MGI Symbol;Acc:MGI:1922090]	1.502	0.586516	0.00152029	0.172837	yes	up	182.29	122.01	113.46	63.26	67.21	51.79	112.5	174.79	151.17	205.11	81.72	217.17	100.003	157.077
ENSMUSG00000090338	Gm17081	predicted gene 17081 [Source:MGI Symbol;Acc:MGI:4937908]	15.261	3.9318	0.00153045	1	yes	up	0	0	0	0	0	0	0.03	0.09	0.07	0.13	0.02	0.04	0	0.0633333
ENSMUSG00000055707	Klhl26	kelch-like 26 [Source:MGI Symbol;Acc:MGI:2443079]	0.727	-0.459788	0.00155634	0.173934	yes	down	3.55	4.43	3.11	2.39	2.15	2.75	2.33	2.72	1.82	3.19	1.58	2.42	3.06333	2.34333
ENSMUSG00000037053	Azgp1	alpha-2-glycoprotein 1, zinc [Source:MGI Symbol;Acc:MGI:103163]	0.53	-0.91729	0.00157191	0.173934	yes	down	54.53	43.81	67.53	78.13	73.33	60.3	35.53	44.22	22.86	42.45	37.22	37.73	62.9383	36.6683
ENSMUSG00000020427	Igfbp3	insulin-like growth factor binding protein 3 [Source:MGI Symbol;Acc:MGI:96438]	1.54	0.622501	0.00157678	0.173934	yes	up	79.84	69.91	68.55	67.3	52.98	37.79	86.86	140.54	77.87	103.5	82.88	113.01	62.7283	100.777
ENSMUSG00000047369	Dnah14	dynein, axonemal, heavy chain 14 [Source:MGI Symbol;Acc:MGI:2444525]	5.854	2.54947	0.00157896	0.173934	yes	up	0	0	0.09	0	0.04	0.07	0.2	0.11	0.2	0.2	0.23	0.16	0.0333333	0.183333
ENSMUSG00000071856	Mcc	mutated in colorectal cancers [Source:MGI Symbol;Acc:MGI:96930]	0.693	-0.52969	0.00158164	0.173934	yes	down	1.31	1.82	1.45	0.82	1.03	1.24	0.88	1.22	0.84	1.27	0.51	0.95	1.27833	0.945
ENSMUSG00000039976	Tbc1d16	TBC1 domain family, member 16 [Source:MGI Symbol;Acc:MGI:2652878]	0.772	-0.372522	0.00159513	0.173934	yes	down	4.27	3.43	3.52	1.91	1.96	1.91	1.94	2.82	1.67	3.37	1.54	2.25	2.83333	2.265
ENSMUSG00000040061	Plcb2	phospholipase C, beta 2 [Source:MGI Symbol;Acc:MGI:107465]	0.512	-0.965848	0.00160134	0.173934	yes	down	0.32	0.72	0.25	0.47	0.33	0.25	0.24	0.23	0.14	0.21	0.13	0.14	0.39	0.181667
ENSMUSG00000066357	Wdr6	WD repeat domain 6 [Source:MGI Symbol;Acc:MGI:1930140]	0.749	-0.416999	0.00162737	0.175643	yes	down	6.83	7.25	6.25	3.27	3.42	3.37	3.67	4.8	3.19	6.3	2.03	3.95	5.065	3.99
ENSMUSG00000060509	Xcr1	chemokine (C motif) receptor 1 [Source:MGI Symbol;Acc:MGI:1346338]	0.458	-1.12554	0.0017253	0.185042	yes	down	0.28	0.23	0.16	0.18	0.17	0.17	0.12	0.08	0.13	0.1	0.06	0.05	0.198333	0.09
ENSMUSG00000002870	Mcm2	minichromosome maintenance complex component 2 [Source:MGI Symbol;Acc:MGI:105380]	0.753	-0.408484	0.0017818	0.189906	yes	down	3.86	3.54	2.93	1.94	1.5	2.03	1.85	2.82	1.97	2.92	1.09	1.85	2.63333	2.08333
ENSMUSG00000063415	Cyp26b1	cytochrome P450, family 26, subfamily b, polypeptide 1 [Source:MGI Symbol;Acc:MGI:2176159]	0.389	-1.36204	0.0018007	0.18997	yes	down	2.76	10.27	4.34	3.01	0.52	2.05	0.68	2.07	1.32	3.29	0.49	1.8	3.825	1.60833
ENSMUSG00000035041	Creb3l3	cAMP responsive element binding protein 3-like 3 [Source:MGI Symbol;Acc:MGI:2384786]	3.671	1.87617	0.00180958	0.18997	yes	up	0.05	0.17	0.09	0.06	0	0.06	0.1	0.33	0.07	0.51	0.15	0.14	0.0716667	0.216667
ENSMUSG00000095143	Hsd3b4	hydroxy-delta-5-steroid dehydrogenase, 3 beta- and steroid delta-isomerase 4 [Source:MGI Symbol;Acc:MGI:96236]	1.599	0.677381	0.00182409	0.18997	yes	up	96.26	73	131.91	90.91	86.1	96.65	130.4	181.51	162.59	154.59	130.08	199.64	95.805	159.802
ENSMUSG00000038508	Gdf15	growth differentiation factor 15 [Source:MGI Symbol;Acc:MGI:1346047]	1.729	0.790128	0.00182695	0.18997	yes	up	11.94	5.39	9.35	4.55	9.14	5.06	9.53	18.86	11.5	14.06	12.47	11.28	7.57167	12.95
ENSMUSG00000021702	Thbs4	thrombospondin 4 [Source:MGI Symbol;Acc:MGI:1101779]	2.87	1.5213	0.00186641	0.192019	yes	up	0.24	0.29	0.04	0.15	0.14	0.3	0.45	0.29	0.21	0.96	0.69	0.88	0.193333	0.58
ENSMUSG00000020048	Hsp90b1	heat shock protein 90, beta (Grp94), member 1 [Source:MGI Symbol;Acc:MGI:98817]	1.316	0.396404	0.00186918	0.192019	yes	up	205.2	122.26	191.06	131.43	90.84	144.34	168.88	241.46	233.49	262.73	136.82	215.14	147.522	209.753
ENSMUSG00000030545	Pex11a	peroxisomal biogenesis factor 11 alpha [Source:MGI Symbol;Acc:MGI:1338788]	1.339	0.421025	0.00188797	0.192788	yes	up	23.56	14.8	20.88	14.4	11.93	16.09	25.29	26.38	18.76	34.73	14.51	24.11	16.9433	23.9633
ENSMUSG00000021314	Amph	amphiphysin [Source:MGI Symbol;Acc:MGI:103574]	0.442	-1.17638	0.00193514	0.196119	yes	down	0.34	0.51	0.21	0.16	0.18	0.31	0.11	0.11	0.15	0.16	0.06	0.17	0.285	0.126667
ENSMUSG00000002289	Angptl4	angiopoietin-like 4 [Source:MGI Symbol;Acc:MGI:1888999]	1.689	0.75642	0.00197428	0.196119	yes	up	29.75	33.46	17.82	17.62	22.64	31.92	47.52	38.85	38.83	68.86	44.09	35.96	25.535	45.685
ENSMUSG00000110899	Gm48840	predicted gene, 48840 [Source:MGI Symbol;Acc:MGI:6098571]	0.248	-2.01168	0.00197464	0.196119	yes	down	0.24	0.09	0.15	0.37	0.4	0.14	0.1	0.12	0.04	0	0.08	0.04	0.231667	0.0633333
ENSMUSG00000019158	Tmem160	transmembrane protein 160 [Source:MGI Symbol;Acc:MGI:1916344]	1.498	0.582943	0.00197494	0.196119	yes	up	25.61	31.04	24.42	22.53	18.61	23.21	37.08	44.49	36.18	33.29	29.92	38.21	24.2367	36.5283
ENSMUSG00000034898	Filip1	filamin A interacting protein 1 [Source:MGI Symbol;Acc:MGI:1917848]	0.603	-0.729805	0.0019947	0.196119	yes	down	0.73	0.88	0.81	0.74	0.49	0.62	0.41	0.77	0.4	0.62	0.25	0.41	0.711667	0.476667
ENSMUSG00000030364	Clec2h	C-type lectin domain family 2, member h [Source:MGI Symbol;Acc:MGI:2136934]	2.065	1.04584	0.00200823	0.196119	yes	up	69.16	16.97	58.65	21.46	4.46	9.87	51.72	96.09	25.63	142.74	6.61	36.16	30.095	59.825
ENSMUSG00000026417	Pigr	polymeric immunoglobulin receptor [Source:MGI Symbol;Acc:MGI:103080]	0.677	-0.562347	0.00201542	0.196119	yes	down	20.37	17.84	17.51	18.35	14.13	14.18	10.33	14.99	9.71	17.59	10.74	10.8	17.0633	12.36
ENSMUSG00000022218	Tgm1	transglutaminase 1, K polypeptide [Source:MGI Symbol;Acc:MGI:98730]	0.558	-0.841785	0.00202208	0.196119	yes	down	5	3.94	5.34	3.94	3.6	2.47	1.77	2.57	1.36	2.3	1.6	4.64	4.04833	2.37333
ENSMUSG00000004654	Ghrhr	growth hormone releasing hormone receptor [Source:MGI Symbol;Acc:MGI:95710]	7.963	2.99325	0.0020241	0.196119	yes	up	0	0	0.07	0.03	0.02	0.09	0.06	0.53	0.26	0.15	0.62	0.04	0.035	0.276667
ENSMUSG00000023013	Aqp2	aquaporin 2 [Source:MGI Symbol;Acc:MGI:1096865]	1.579	0.659375	0.00204529	0.197053	yes	up	148.55	204.03	211.21	91.91	156.77	178.83	189.44	380.92	264.18	299.26	188.11	330.64	165.217	275.425
ENSMUSG00000028402	Mpdz	multiple PDZ domain protein [Source:MGI Symbol;Acc:MGI:1343489]	1.316	0.39585	0.00218043	0.208892	yes	up	2.95	2.01	3.69	2.14	1.41	2.75	2.66	4	2.85	4.99	2.01	3.06	2.49167	3.26167
ENSMUSG00000050965	Prkca	protein kinase C, alpha [Source:MGI Symbol;Acc:MGI:97595]	0.732	-0.449629	0.00223613	0.212651	yes	down	3.29	2.94	2.69	1.67	1.75	3.2	2.23	2.81	1.6	3.21	1.2	1.93	2.59	2.16333
ENSMUSG00000114860	Gm49291	predicted gene, 49291 [Source:MGI Symbol;Acc:MGI:6118781]	0.408	-1.29323	0.00225289	0.212651	yes	down	0.31	0.32	0.37	0.59	0.35	0.24	0.12	0.19	0.13	0.37	0.09	0.18	0.363333	0.18
ENSMUSG00000031028	Tub	tubby bipartite transcription factor [Source:MGI Symbol;Acc:MGI:2651573]	0.083	-3.59851	0.00226548	0.212651	yes	down	0.01	0.04	0	0.02	0.03	0.38	0.02	0.01	0	0.02	0	0.01	0.08	0.01
ENSMUSG00000032289	Thsd4	thrombospondin, type I, domain containing 4 [Source:MGI Symbol;Acc:MGI:2672033]	0.602	-0.732486	0.00226954	0.212651	yes	down	1.62	1.82	0.99	0.77	0.55	0.52	0.56	0.86	0.58	1.09	0.28	0.54	1.045	0.651667
ENSMUSG00000034110	Kctd7	potassium channel tetramerisation domain containing 7 [Source:MGI Symbol;Acc:MGI:2442265]	0.576	-0.79659	0.00231225	0.214072	yes	down	0.84	1	0.89	0.25	0.34	0.54	0.4	0.57	0.39	0.51	0.17	0.36	0.643333	0.4
ENSMUSG00000019789	Hey2	hairy/enhancer-of-split related with YRPW motif 2 [Source:MGI Symbol;Acc:MGI:1341884]	0.611	-0.710986	0.00232947	0.214072	yes	down	0.92	0.99	0.8	0.61	0.63	0.93	0.4	0.7	0.57	0.74	0.28	0.55	0.813333	0.54
ENSMUSG00000056724	Nbeal2	neurobeachin-like 2 [Source:MGI Symbol;Acc:MGI:2448554]	0.688	-0.538525	0.00233315	0.214072	yes	down	8.95	7.58	5.98	2.94	3.14	4.17	3.69	4.5	2.39	6.9	3.03	3.74	5.46	4.04167
ENSMUSG00000039246	Lyplal1	lysophospholipase-like 1 [Source:MGI Symbol;Acc:MGI:2385115]	1.504	0.588733	0.00233492	0.214072	yes	up	34.41	16.54	23.82	15.34	6.91	12.61	21.04	33.04	22.78	43.61	18.48	21.67	18.2717	26.77
ENSMUSG00000047554	Tmem41b	transmembrane protein 41B [Source:MGI Symbol;Acc:MGI:1289225]	1.236	0.305215	0.00235715	0.214537	yes	up	27.14	14.86	21.86	12.51	11.09	12.98	17.97	29.41	18.38	35.46	10.58	23.75	16.74	22.5917
ENSMUSG00000085068	Gm15895	predicted gene 15895 [Source:MGI Symbol;Acc:MGI:3802071]	0.484	-1.04623	0.00236516	0.214537	yes	down	5.41	2.59	5.61	5.61	5.88	4.12	1.43	4.43	2.97	3.67	0.95	4.07	4.87	2.92
ENSMUSG00000019794	Katna1	katanin p60 (ATPase-containing) subunit A1 [Source:MGI Symbol;Acc:MGI:1344353]	1.257	0.329873	0.00239953	0.216504	yes	up	10.53	8.16	11.06	5.9	4.76	6.03	10.13	12.9	9.3	14.4	5.18	10.16	7.74	10.345
ENSMUSG00000022704	Qtrt2	queuine tRNA-ribosyltransferase accessory subunit 2 [Source:MGI Symbol;Acc:MGI:1922194]	0.648	-0.62577	0.00247515	0.221373	yes	down	2.53	1.61	2.15	0.85	0.9	1.23	1.63	1.58	0.63	2.43	0.63	1.02	1.545	1.32
ENSMUSG00000050555	Hyls1	HYLS1, centriolar and ciliogenesis associated [Source:MGI Symbol;Acc:MGI:1924082]	1.452	0.538087	0.00247947	0.221373	yes	up	0.99	0.83	0.92	0.57	0.56	0.82	1.14	1.13	1.18	1.86	0.59	1.1	0.781667	1.16667
ENSMUSG00000075602	Ly6a	lymphocyte antigen 6 complex, locus A [Source:MGI Symbol;Acc:MGI:107527]	0.707	-0.500673	0.00252705	0.224447	yes	down	778.81	696.51	643.54	389.35	358.96	423.51	365.61	489.18	455.61	447.53	154.85	462.18	548.447	395.827
ENSMUSG00000026303	Mlph	melanophilin [Source:MGI Symbol;Acc:MGI:2176380]	0.657	-0.605228	0.00256828	0.225061	yes	down	3.56	2.16	1.81	0.95	0.78	1.18	1.04	1.74	0.88	1.58	0.59	1.03	1.74	1.14333
ENSMUSG00000028383	Hsdl2	hydroxysteroid dehydrogenase like 2 [Source:MGI Symbol;Acc:MGI:1919729]	1.394	0.478846	0.00257533	0.225061	yes	up	29.5	24.79	31.59	15.58	9.76	22.28	30.75	41.27	28.51	52.67	13.3	30.64	22.25	32.8567
ENSMUSG00000086596	Susd5	sushi domain containing 5 [Source:MGI Symbol;Acc:MGI:2685972]	0.533	-0.908094	0.00258154	0.225061	yes	down	0.51	0.99	0.45	0.37	0.63	0.53	0.35	0.43	0.21	0.46	0.28	0.29	0.58	0.336667
ENSMUSG00000095388	Gm10681	predicted gene 10681 [Source:MGI Symbol;Acc:MGI:3711284]	1.535	0.618105	0.00258676	0.225061	yes	up	150.18	98.61	187.21	126.21	115.75	119.17	185.05	227.26	206.37	222.15	178.86	243.62	132.855	210.552
ENSMUSG00000000276	Dgke	diacylglycerol kinase, epsilon [Source:MGI Symbol;Acc:MGI:1889276]	0.663	-0.592183	0.00260992	0.225924	yes	down	0.69	0.81	0.8	0.37	0.91	0.69	0.4	0.54	0.35	1.13	0.21	0.32	0.711667	0.491667
ENSMUSG00000045662	Henmt1	HEN1 methyltransferase homolog 1 (Arabidopsis) [Source:MGI Symbol;Acc:MGI:1913965]	0.411	-1.28146	0.00272623	0.2348	yes	down	0.72	0.36	0.53	0.61	0.31	0.45	0.13	0.28	0.32	0.23	0.02	0.34	0.496667	0.22
ENSMUSG00000020604	Arsg	arylsulfatase G [Source:MGI Symbol;Acc:MGI:1921258]	0.68	-0.557399	0.00277589	0.237876	yes	down	15.94	13.85	15.47	14.42	15.94	13.4	9.44	13.12	9.05	9.3	8.62	14.96	14.8367	10.7483
ENSMUSG00000059743	Fdps	farnesyl diphosphate synthetase [Source:MGI Symbol;Acc:MGI:104888]	1.484	0.569854	0.00287687	0.245297	yes	up	36.83	40.3	27.17	14.15	14.03	18.56	34.67	31.43	27.94	65.39	21.59	46.29	25.1733	37.885
ENSMUSG00000054763	Defb42	defensin beta 42 [Source:MGI Symbol;Acc:MGI:3033850]	2.12	1.08386	0.00289159	0.245324	yes	up	3.83	4.15	4.25	1.3	2.24	3.86	3.59	5.95	10.16	4.55	6.91	6.94	3.27167	6.35
ENSMUSG00000010051	Hyal1	hyaluronoglucosaminidase 1 [Source:MGI Symbol;Acc:MGI:96298]	0.585	-0.774026	0.00291782	0.246325	yes	down	2.19	2.29	1.6	0.78	0.98	1.54	1.05	1.21	0.78	2.09	0.43	0.86	1.56333	1.07
ENSMUSG00000030109	Slc6a12	solute carrier family 6 (neurotransmitter transporter, betaine/GABA), member 12 [Source:MGI Symbol;Acc:MGI:95628]	2.689	1.42704	0.00297723	0.24915	yes	up	0.42	0.2	0.87	0.35	0.52	0.43	0.52	1.81	1.43	0.84	1.33	2.17	0.465	1.35
ENSMUSG00000096957	E230013L22Rik	RIKEN cDNA E230013L22 gene [Source:MGI Symbol;Acc:MGI:2142601]	0.721	-0.471235	0.00298051	0.24915	yes	down	4.12	3.09	3.4	2.48	1.97	2.51	1.51	2.65	1.93	4	1.29	2.14	2.92833	2.25333
ENSMUSG00000017897	Eya2	EYA transcriptional coactivator and phosphatase 2 [Source:MGI Symbol;Acc:MGI:109341]	1.565	0.646347	0.00299665	0.249277	yes	up	1.39	0.87	1.49	0.87	0.73	1.11	1.68	1.86	2.66	3.09	0.79	2.03	1.07667	2.01833
ENSMUSG00000037461	Ints7	integrator complex subunit 7 [Source:MGI Symbol;Acc:MGI:1924315]	0.747	-0.421683	0.00311446	0.25782	yes	down	3.83	2.98	2.07	1.51	1.27	1.65	1.44	1.87	1.69	3.02	0.81	1.5	2.21833	1.72167
ENSMUSG00000074749	Kiz	kizuna centrosomal protein [Source:MGI Symbol;Acc:MGI:2684960]	1.333	0.414677	0.0031327	0.258077	yes	up	12.79	10.73	13.55	14.44	13.69	16.44	17.36	18.15	15.09	15.53	21.72	19.48	13.6067	17.8883
ENSMUSG00000092500	Gm20400	predicted gene 20400 [Source:MGI Symbol;Acc:MGI:5141865]	2.033	1.02357	0.00318653	0.260113	yes	up	3.63	2.77	3.71	2.03	3.9	3.88	3.29	6.13	5.81	7.75	6.71	10.69	3.32	6.73
ENSMUSG00000027996	Sfrp2	secreted frizzled-related protein 2 [Source:MGI Symbol;Acc:MGI:108078]	0.636	-0.652701	0.00318792	0.260113	yes	down	5.59	8.39	4.13	5.28	5.41	5.91	4.19	5.58	3.22	5.48	2.17	4.04	5.785	4.11333
ENSMUSG00000039639	Kcne1	potassium voltage-gated channel, Isk-related subfamily, member 1 [Source:MGI Symbol;Acc:MGI:96673]	0.665	-0.589523	0.00325195	0.264074	yes	down	17.18	22.7	12.65	6.57	6.13	6.75	8.53	11.27	6.62	10.96	5.29	8.17	11.9967	8.47333
ENSMUSG00000050677	Ccdc96	coiled-coil domain containing 96 [Source:MGI Symbol;Acc:MGI:1913967]	0.476	-1.07127	0.00327131	0.264387	yes	down	0.55	0.18	0.4	0.16	0.18	0.35	0.13	0.12	0.22	0.21	0.08	0.11	0.303333	0.145
ENSMUSG00000030291	Med21	mediator complex subunit 21 [Source:MGI Symbol;Acc:MGI:1347064]	1.507	0.59196	0.00333536	0.268292	yes	up	53.72	41.44	71.7	53.94	34.55	58.7	79.2	90.88	81.77	80.66	55.09	101	52.3417	81.4333
ENSMUSG00000052392	Acot4	acyl-CoA thioesterase 4 [Source:MGI Symbol;Acc:MGI:2159621]	1.415	0.500679	0.00335212	0.268374	yes	up	14.9	5.36	12.18	6.15	4.2	4.77	10.04	14.36	9.85	20.54	6.6	10.35	7.92667	11.9567
ENSMUSG00000009394	Syn2	synapsin II [Source:MGI Symbol;Acc:MGI:103020]	0.608	-0.717523	0.00338532	0.269766	yes	down	4.99	4.62	3.45	1.14	1.14	2.96	1.53	2.66	1.36	2.65	1.38	1.43	3.05	1.835
ENSMUSG00000003812	Dnase2a	deoxyribonuclease II alpha [Source:MGI Symbol;Acc:MGI:1329019]	1.354	0.436921	0.0034196	0.27123	yes	up	9.78	6.07	7.02	4.21	4.23	5	8.26	7.8	7.74	9.1	6.35	9.36	6.05167	8.10167
ENSMUSG00000037852	Cpe	carboxypeptidase E [Source:MGI Symbol;Acc:MGI:101932]	0.655	-0.61147	0.0034413	0.271687	yes	down	28.86	16.83	30.29	30.68	12.72	29.17	15.19	16.83	7.68	24.21	12.46	20.18	24.7583	16.0917
ENSMUSG00000039599	Fam149b	family with sequence similarity 149, member B [Source:MGI Symbol;Acc:MGI:2145567]	1.24	0.3109	0.00346621	0.272393	yes	up	25.06	17.54	26.72	11.49	9.82	15.1	19.63	29.52	19.57	34.14	10.93	23.01	17.6217	22.8
ENSMUSG00000022346	Myc	myelocytomatosis oncogene [Source:MGI Symbol;Acc:MGI:97250]	1.533	0.616725	0.00352247	0.273034	yes	up	2.77	2.26	2.54	1.52	1.72	1.76	2.36	5.97	4.51	3.72	1.69	2.51	2.095	3.46
ENSMUSG00000095959	Gm10845	predicted gene 10845 [Source:MGI Symbol;Acc:MGI:3641716]	0.596	-0.745981	0.00352732	0.273034	yes	down	4.2	2.62	2.83	3.86	1.08	0.82	1.23	2.65	1.52	1.72	0.57	1.43	2.56833	1.52
ENSMUSG00000084174	Sycn	syncollin [Source:MGI Symbol;Acc:MGI:1915666]	4.059	2.02121	0.00352946	0.273034	yes	up	0	0.14	1.62	0.14	0.16	0.77	1.05	2.78	1.96	0.95	1.93	2.23	0.471667	1.81667
ENSMUSG00000074207	Adh1	alcohol dehydrogenase 1 (class I) [Source:MGI Symbol;Acc:MGI:87921]	0.675	-0.566447	0.00353841	0.273034	yes	down	476.24	288.96	329.98	325.4	385.42	286.79	230.2	280.1	160.64	324.98	185.18	324.21	348.798	250.885
ENSMUSG00000050856	Atp5k	ATP synthase, H+ transporting, mitochondrial F1F0 complex, subunit E [Source:MGI Symbol;Acc:MGI:106636]	1.335	0.416304	0.0035569	0.273224	yes	up	630.16	562.97	590.61	497.4	388.1	507.09	667.19	708.38	667.71	771.04	532.39	694.35	529.388	673.51
ENSMUSG00000029922	Mkrn1	makorin, ring finger protein, 1 [Source:MGI Symbol;Acc:MGI:1859353]	0.826	-0.275531	0.00358081	0.273827	yes	down	51.78	35.88	42.2	24.71	21.31	25.73	25.54	35.04	26.64	37.65	15.87	30.72	33.6017	28.5767
ENSMUSG00000044813	Shb	src homology 2 domain-containing transforming protein B [Source:MGI Symbol;Acc:MGI:98294]	1.378	0.462816	0.00366825	0.276513	yes	up	31.74	20.27	24.26	13.26	14.34	11.05	19.37	38.13	24.62	37.32	13.86	24.75	19.1533	26.3417
ENSMUSG00000029685	Asb15	ankyrin repeat and SOCS box-containing 15 [Source:MGI Symbol;Acc:MGI:1926160]	0.615	-0.700861	0.00367351	0.276513	yes	down	2.31	2.12	1.4	0.46	0.9	0.95	0.72	1.26	0.57	1.32	0.48	0.78	1.35667	0.855
ENSMUSG00000036533	Cdc42ep3	CDC42 effector protein (Rho GTPase binding) 3 [Source:MGI Symbol;Acc:MGI:2384718]	1.501	0.585734	0.00368793	0.276513	yes	up	3.19	3.57	3.1	3.11	2.02	2.36	3.58	6.96	4.08	6.95	4.14	3.6	2.89167	4.885
ENSMUSG00000036961	Wnt8b	wingless-type MMTV integration site family, member 8B [Source:MGI Symbol;Acc:MGI:109485]	0.144	-2.79122	0.00369383	0.276513	yes	down	0.01	0.13	0.25	0.01	0.06	0.36	0.03	0.03	0	0.02	0	0.06	0.136667	0.0233333
ENSMUSG00000050919	Zfp366	zinc finger protein 366 [Source:MGI Symbol;Acc:MGI:2178429]	0.616	-0.698441	0.003697	0.276513	yes	down	3.76	8.42	4.91	2.23	2.72	3.08	2.04	4.3	3.2	5.01	1.87	1.14	4.18667	2.92667
ENSMUSG00000109508	Gm44956	predicted gene 44956 [Source:MGI Symbol;Acc:MGI:5753532]	8.562	3.09787	0.00373393	0.277411	yes	up	0	0.02	0.05	0	0	0.03	0.03	0.13	0.04	0.09	0.01	0.54	0.0166667	0.14
ENSMUSG00000004270	Lpcat3	lysophosphatidylcholine acyltransferase 3 [Source:MGI Symbol;Acc:MGI:1315211]	1.28	0.355947	0.00377109	0.277411	yes	up	82.27	59.76	66.91	57.3	62.93	52.85	89.93	99.22	90.46	108.64	53.18	92.42	63.67	88.975
ENSMUSG00000021037	Ahsa1	AHA1, activator of heat shock protein ATPase 1 [Source:MGI Symbol;Acc:MGI:2387603]	1.292	0.369424	0.00377709	0.277411	yes	up	111.94	88.6	92.47	53.69	61.7	50.53	86.13	136.25	90.42	138.89	52.16	118.74	76.4883	103.765
ENSMUSG00000026065	Slc9a4	solute carrier family 9 (sodium/hydrogen exchanger), member 4 [Source:MGI Symbol;Acc:MGI:105074]	0.553	-0.8548	0.00378954	0.277411	yes	down	0.99	3.56	1.51	0.48	0.5	1.05	0.55	0.46	0.63	0.58	0.54	0.79	1.34833	0.591667
ENSMUSG00000032803	Cdv3	carnitine deficiency-associated gene expressed in ventricle 3 [Source:MGI Symbol;Acc:MGI:2448759]	1.234	0.30352	0.00379034	0.277411	yes	up	20.67	17.8	21.09	13.01	8.15	12.58	18.53	24.56	17.8	26.56	9.57	19.81	15.55	19.4717
ENSMUSG00000032330	Cox7a2	cytochrome c oxidase subunit 7A2 [Source:MGI Symbol;Acc:MGI:1316715]	1.349	0.431824	0.00386444	0.281074	yes	up	352.9	302.01	387.53	314.2	217.29	268.9	407.32	443.46	419.9	483.39	298.98	471.53	307.138	420.763
ENSMUSG00000042202	Slc35e2	solute carrier family 35, member E2 [Source:MGI Symbol;Acc:MGI:2444240]	0.787	-0.345833	0.00387337	0.281074	yes	down	2.62	1.95	1.92	1.23	0.94	1.45	1.38	1.52	1.16	1.81	0.66	1.5	1.685	1.33833
ENSMUSG00000039286	Fndc3b	fibronectin type III domain containing 3B [Source:MGI Symbol;Acc:MGI:1919257]	0.746	-0.422174	0.00394261	0.284209	yes	down	8.58	6.88	7.57	5.63	3.2	4.41	3.88	5.87	4.34	7.27	2.23	3.23	6.045	4.47
ENSMUSG00000026580	Selp	selectin, platelet [Source:MGI Symbol;Acc:MGI:98280]	0.361	-1.47101	0.0039499	0.284209	yes	down	0.66	0.28	0.59	0.42	0.63	0.4	0.26	0.15	0.03	0.07	0.13	0.54	0.496667	0.196667
ENSMUSG00000024965	Fermt3	fermitin family member 3 [Source:MGI Symbol;Acc:MGI:2147790]	0.639	-0.645592	0.00403937	0.289176	yes	down	1.52	2.53	1.38	1.12	1.26	1.58	0.84	1.45	1.13	1.34	0.66	0.98	1.565	1.06667
ENSMUSG00000053898	Ech1	enoyl coenzyme A hydratase 1, peroxisomal [Source:MGI Symbol;Acc:MGI:1858208]	1.421	0.507142	0.00406002	0.289176	yes	up	367.43	395.86	382.48	369.4	422.29	411.01	503.74	553.69	602.01	535.77	610.65	607.95	391.412	568.968
ENSMUSG00000020072	Pbld2	phenazine biosynthesis-like protein domain containing 2 [Source:MGI Symbol;Acc:MGI:1914557]	1.318	0.398832	0.0040698	0.289176	yes	up	10.96	7.19	9.44	7.63	4.33	5.9	11.73	12.93	8.69	16.44	5.05	11.03	7.575	10.9783
ENSMUSG00000032578	Cish	cytokine inducible SH2-containing protein [Source:MGI Symbol;Acc:MGI:103159]	2.164	1.11392	0.00409271	0.289597	yes	up	7.12	7.68	10.22	2.78	2.06	4.02	9.02	26.34	9.77	5.24	2.9	17.41	5.64667	11.78
ENSMUSG00000036256	Igfbp7	insulin-like growth factor binding protein 7 [Source:MGI Symbol;Acc:MGI:1352480]	1.279	0.355367	0.00419401	0.295539	yes	up	1128.65	802.16	959.96	803.15	566.49	688.42	889.41	1487.29	889.32	1408.3	751.26	1197.92	824.805	1103.92
ENSMUSG00000084990	Gm14549	predicted gene 14549 [Source:MGI Symbol;Acc:MGI:3705175]	0.208	-2.26507	0.00427231	0.298226	yes	down	0.54	0.11	0.5	0.21	0.36	0.33	0.1	0.06	0.09	0	0.13	0	0.341667	0.0633333
ENSMUSG00000028001	Fga	fibrinogen alpha chain [Source:MGI Symbol;Acc:MGI:1316726]	1.589	0.668282	0.00427799	0.298226	yes	up	10.33	3.78	6.97	4.6	3.1	3.95	4.67	16.63	6.66	13.07	5.44	8.17	5.455	9.10667
ENSMUSG00000008682	Rpl10	ribosomal protein L10 [Source:MGI Symbol;Acc:MGI:105943]	1.3	0.378708	0.0042846	0.298226	yes	up	221.22	156.69	139.87	116.65	94.83	92.81	135.04	249.45	172.81	276.36	85.77	213.15	137.012	188.763
ENSMUSG00000024043	Arhgap28	Rho GTPase activating protein 28 [Source:MGI Symbol;Acc:MGI:2147003]	0.605	-0.7247	0.00435377	0.300013	yes	down	1.55	2.57	1.36	0.58	0.99	1.25	0.57	1.29	0.73	1.6	0.52	0.64	1.38333	0.891667
ENSMUSG00000034949	Zfr2	zinc finger RNA binding protein 2 [Source:MGI Symbol;Acc:MGI:2143792]	0.66	-0.599348	0.00438538	0.300013	yes	down	1.09	0.99	0.72	0.71	0.78	0.69	0.55	0.97	0.35	0.78	0.48	1.09	0.83	0.703333
ENSMUSG00000051359	Ncald	neurocalcin delta [Source:MGI Symbol;Acc:MGI:1196326]	0.631	-0.665191	0.00438768	0.300013	yes	down	6.28	5.77	6.08	1.93	1.28	2.97	2.23	3.17	1.85	6.14	1.15	2.52	4.05167	2.84333
ENSMUSG00000037813	D630003M21Rik	RIKEN cDNA D630003M21 gene [Source:MGI Symbol;Acc:MGI:3606579]	0.548	-0.8673	0.00439086	0.300013	yes	down	0.47	0.28	0.58	0.19	0.36	0.26	0.16	0.32	0.14	0.28	0.16	0.16	0.356667	0.203333
ENSMUSG00000050164	Mchr1	melanin-concentrating hormone receptor 1 [Source:MGI Symbol;Acc:MGI:2180756]	2.626	1.39264	0.00439825	0.300013	yes	up	0.34	0.19	0.2	0.28	0	0.15	0.66	0.96	0.21	0.34	0.22	0.74	0.193333	0.521667
ENSMUSG00000015090	Ptgds	prostaglandin D2 synthase (brain) [Source:MGI Symbol;Acc:MGI:99261]	1.726	0.787263	0.00443325	0.301132	yes	up	8.02	6.19	11.46	4.05	3.54	5.62	7.3	12.94	20.33	10.4	6.17	12.92	6.48	11.6767
ENSMUSG00000030849	Fgfr2	fibroblast growth factor receptor 2 [Source:MGI Symbol;Acc:MGI:95523]	0.68	-0.556079	0.00444997	0.301132	yes	down	112.35	85.11	64.47	22.8	696.98	194.23	39.93	30.28	108.86	35.93	132.54	152.99	195.99	83.4217
ENSMUSG00000029101	Rgs12	regulator of G-protein signaling 12 [Source:MGI Symbol;Acc:MGI:1918979]	0.722	-0.469886	0.00447701	0.301765	yes	down	1.82	1.93	1.44	1.4	0.99	1.54	1.36	2.16	1.69	1.61	1.11	1.97	1.52	1.65
ENSMUSG00000055485	Soga1	suppressor of glucose, autophagy associated 1 [Source:MGI Symbol;Acc:MGI:2444575]	0.561	-0.833116	0.00449929	0.302072	yes	down	1	1.36	0.85	0.26	0.63	0.96	0.34	0.45	0.29	0.7	0.17	0.36	0.843333	0.385
ENSMUSG00000014602	Kif1a	kinesin family member 1A [Source:MGI Symbol;Acc:MGI:108391]	0.261	-1.94025	0.00455184	0.302805	yes	down	0.04	0.16	0.03	0.03	0.03	0.33	0.04	0.03	0.03	0.04	0.01	0.03	0.103333	0.03
ENSMUSG00000024205	Rpl36-ps2	ribosomal protein L36, pseudogene 2 [Source:MGI Symbol;Acc:MGI:3650081]	3.019	1.59411	0.0045674	0.302805	yes	up	3.86	2.72	6.51	8.06	3.2	1.2	6.29	10.57	11.37	11.05	11.75	16.83	4.25833	11.31
ENSMUSG00000000811	Txnrd3	thioredoxin reductase 3 [Source:MGI Symbol;Acc:MGI:2386711]	0.732	-0.450198	0.00457338	0.302805	yes	down	8.86	5.48	5.52	4.86	3.23	4.51	4.92	4.57	2.86	5.2	2.51	4.52	5.41	4.09667
ENSMUSG00000060317	Acnat2	acyl-coenzyme A amino acid N-acyltransferase 2 [Source:MGI Symbol;Acc:MGI:2444345]	1.513	0.597533	0.00458231	0.302805	yes	up	154.43	37.38	93.22	36.93	16.23	22.28	69.63	126.77	45.38	194.98	25.6	72.3	60.0783	89.11
ENSMUSG00000074178	Gm10638	predicted gene 10638 [Source:MGI Symbol;Acc:MGI:3704316]	1.987	0.990404	0.00459898	0.302805	yes	up	0.84	0.64	1.18	0.51	0.8	0.59	1.17	2.52	0.91	1.12	0.78	2.48	0.76	1.49667
ENSMUSG00000097415	AU020206	expressed sequence AU020206 [Source:MGI Symbol;Acc:MGI:2142134]	0.745	-0.424448	0.00463065	0.303717	yes	down	3.26	3.34	2.49	1.94	1.54	2.72	1.84	3.06	2.38	2.72	1.5	2.08	2.54833	2.26333
ENSMUSG00000012123	Crybg2	crystallin beta-gamma domain containing 2 [Source:MGI Symbol;Acc:MGI:1334463]	0.371	-1.42932	0.00465143	0.303781	yes	down	0.61	1	0.15	0.32	0.65	0.25	0.19	1.33	0.14	0.38	0.03	0.25	0.496667	0.386667
ENSMUSG00000027185	Nat10	N-acetyltransferase 10 [Source:MGI Symbol;Acc:MGI:2138939]	0.784	-0.350311	0.00467248	0.303781	yes	down	4.67	3.99	2.77	3.02	2.34	3.4	3.36	2.81	2.54	5.15	1.25	2.07	3.365	2.86333
ENSMUSG00000038717	Atp5l	ATP synthase, H+ transporting, mitochondrial F0 complex, subunit G [Source:MGI Symbol;Acc:MGI:1351597]	1.266	0.33991	0.00468506	0.303781	yes	up	683.56	580.8	748.51	530.05	354.98	520.63	709.07	831.18	716.85	853.19	477.97	751.61	569.755	723.312
ENSMUSG00000044502	Bod1	biorientation of chromosomes in cell division 1 [Source:MGI Symbol;Acc:MGI:1916806]	1.222	0.289722	0.00470969	0.304221	yes	up	69.55	50.05	61.07	37.49	27.58	32.68	52.63	72.29	53.97	72.81	34.86	57.75	46.4033	57.385
ENSMUSG00000040809	Chil3	chitinase-like 3 [Source:MGI Symbol;Acc:MGI:1330860]	0.259	-1.95056	0.00483836	0.311353	yes	down	0.29	0.16	0.17	3.18	0.39	0.57	0.06	0.28	0.2	0.18	0.58	0.07	0.793333	0.228333
ENSMUSG00000028416	Bag1	BCL2-associated athanogene 1 [Source:MGI Symbol;Acc:MGI:108047]	1.3	0.378563	0.00487799	0.312723	yes	up	203.65	198.09	224.62	129.85	104.12	150.95	218.7	270.96	244.19	221.6	137.61	232.58	168.547	220.94
ENSMUSG00000018387	Shroom1	shroom family member 1 [Source:MGI Symbol;Acc:MGI:1919024]	0.41	-1.28791	0.00492071	0.31428	yes	down	0.32	0.27	0.38	0.54	0.63	0.32	0.11	0.23	0.73	0.1	0.25	0.31	0.41	0.288333
ENSMUSG00000022103	Gfra2	glial cell line derived neurotrophic factor family receptor alpha 2 [Source:MGI Symbol;Acc:MGI:1195462]	0.355	-1.49374	0.00498809	0.317395	yes	down	0.35	0.51	0.15	0.06	0.16	0.34	0.21	0.08	0.02	0.2	0.06	0.08	0.261667	0.108333
ENSMUSG00000075415	Fnbp1	formin binding protein 1 [Source:MGI Symbol;Acc:MGI:109606]	0.823	-0.280442	0.00503955	0.319478	yes	down	8.33	6.17	6.08	3.65	2.87	4.5	3.69	5.65	3.32	6.7	2.05	4.02	5.26667	4.23833
ENSMUSG00000042406	Atf4	activating transcription factor 4 [Source:MGI Symbol;Acc:MGI:88096]	1.348	0.431238	0.00508872	0.3214	yes	up	77.56	61.85	75.36	48.33	47.28	49.44	71.11	100.52	95.34	77.75	59.73	95.48	59.97	83.3217
ENSMUSG00000001313	Rnd2	Rho family GTPase 2 [Source:MGI Symbol;Acc:MGI:1338755]	1.338	0.419624	0.00512713	0.322537	yes	up	7.3	4.71	5.3	3.29	2.15	2.97	5.53	7.02	4.72	9.84	2.89	5.95	4.28667	5.99167
ENSMUSG00000024868	Dkk1	dickkopf WNT signaling pathway inhibitor 1 [Source:MGI Symbol;Acc:MGI:1329040]	0.138	-2.8559	0.00514162	1	yes	down	0.02	0.15	0.02	0.09	0.06	0.24	0	0.02	0.02	0.02	0	0.04	0.0966667	0.0166667
ENSMUSG00000022159	Rab2b	RAB2B, member RAS oncogene family [Source:MGI Symbol;Acc:MGI:1923588]	0.744	-0.425905	0.0051446	0.322537	yes	down	2.94	3.22	2.89	1.86	1.46	2.02	1.96	2.72	1.91	2.33	1.33	1.9	2.39833	2.025
ENSMUSG00000087190	D430001F17Rik	RIKEN cDNA D430001F17 gene [Source:MGI Symbol;Acc:MGI:2441973]	2.573	1.36322	0.00516578	0.322537	yes	up	0.31	0.23	1.02	0.03	0.19	0.31	0.67	0.84	1.12	0.74	0.49	1.43	0.348333	0.881667
ENSMUSG00000033105	Lss	lanosterol synthase [Source:MGI Symbol;Acc:MGI:1336155]	1.318	0.398333	0.00521798	0.322537	yes	up	5.95	4.72	4.82	2.55	2.2	2.54	5.93	4.58	4.41	8.51	2.28	5.22	3.79667	5.155
ENSMUSG00000030650	Tmc5	transmembrane channel-like gene family 5 [Source:MGI Symbol;Acc:MGI:1921674]	2.708	1.43749	0.00524043	0.322537	yes	up	0.05	0.08	0.07	0.11	0.08	0.1	0.12	0.17	0.31	0.39	0.34	0.24	0.0816667	0.261667
ENSMUSG00000018507	Trpv2	transient receptor potential cation channel, subfamily V, member 2 [Source:MGI Symbol;Acc:MGI:1341836]	0.62	-0.689974	0.00525502	0.322537	yes	down	1.24	1.26	0.85	0.62	0.9	1.1	0.66	0.5	0.69	0.81	0.5	0.74	0.995	0.65
ENSMUSG00000004035	Gstm7	glutathione S-transferase, mu 7 [Source:MGI Symbol;Acc:MGI:1915562]	1.475	0.560538	0.0052654	0.322537	yes	up	6.83	6.62	5.32	5.03	5.17	3.63	5.98	9.83	8.76	9.43	5.96	10.78	5.43333	8.45667
ENSMUSG00000036880	Acaa2	acetyl-Coenzyme A acyltransferase 2 (mitochondrial 3-oxoacyl-Coenzyme A thiolase) [Source:MGI Symbol;Acc:MGI:1098623]	1.47	0.555948	0.00527325	0.322537	yes	up	262.81	211.34	183.44	119.44	72.16	80.36	248.03	266.32	166.8	371.3	109.97	254.82	154.925	236.207
ENSMUSG00000030302	Atp2b2	ATPase, Ca++ transporting, plasma membrane 2 [Source:MGI Symbol;Acc:MGI:105368]	0.644	-0.635036	0.00527695	0.322537	yes	down	0.74	0.98	0.53	0.37	0.29	0.29	0.32	0.4	0.24	0.43	0.23	0.33	0.533333	0.325
ENSMUSG00000025727	A930017K11Rik	RIKEN cDNA A930017K11 gene [Source:MGI Symbol;Acc:MGI:2442713]	0.713	-0.488205	0.00532764	0.324472	yes	down	2.99	4.2	2.71	1.82	1.78	1.85	1.58	2.33	1.87	2.19	1.39	2.14	2.55833	1.91667
ENSMUSG00000023120	Ldc1	leucine decarboxylase 1 [Source:MGI Symbol;Acc:MGI:2685699]	0.51	-0.971518	0.00539154	0.327089	yes	down	18.34	15.63	17.36	16.77	40.27	25.93	8.07	10.7	12.79	9.42	16.24	15.95	22.3833	12.195
ENSMUSG00000039153	Runx2	runt related transcription factor 2 [Source:MGI Symbol;Acc:MGI:99829]	2.119	1.08362	0.00540897	0.327089	yes	up	0.13	0.08	0.06	0.05	0.04	0.05	0.13	0.29	0.09	0.22	0.09	0.11	0.0683333	0.155
ENSMUSG00000086075	Gm15728	predicted gene 15728 [Source:MGI Symbol;Acc:MGI:3783171]	0.556	-0.846369	0.00542886	0.327132	yes	down	1.28	0.88	1.28	0.57	1.45	0.31	0.42	0.32	0.49	0.49	0.19	0.41	0.961667	0.386667
ENSMUSG00000027787	Nmd3	NMD3 ribosome export adaptor [Source:MGI Symbol;Acc:MGI:2140103]	1.326	0.407162	0.00548134	0.327244	yes	up	7.1	6.03	10.88	5.82	4.31	4.52	10.56	9.31	9.06	14.66	6.49	7.26	6.44333	9.55667
ENSMUSG00000031626	Sorbs2	sorbin and SH3 domain containing 2 [Source:MGI Symbol;Acc:MGI:1924574]	0.728	-0.45856	0.00548405	0.327244	yes	down	6.23	7.26	6.97	3.45	2.08	4.65	3.51	4.96	2.87	5.34	2.65	3.4	5.10667	3.78833
ENSMUSG00000030737	Slco2b1	solute carrier organic anion transporter family, member 2b1 [Source:MGI Symbol;Acc:MGI:1351872]	1.43	0.516078	0.00548829	0.327244	yes	up	3.46	4.42	3.05	3.24	2.54	3.12	4.63	6.19	3.78	6.16	3.86	5.94	3.305	5.09333
ENSMUSG00000024300	Myo1f	myosin IF [Source:MGI Symbol;Acc:MGI:107711]	0.605	-0.725897	0.00555606	0.33013	yes	down	1.15	1.25	0.62	0.4	1.52	0.93	0.49	0.66	0.51	0.99	0.3	0.67	0.978333	0.603333
ENSMUSG00000032602	Slc25a20	solute carrier family 25 (mitochondrial carnitine/acylcarnitine translocase), member 20 [Source:MGI Symbol;Acc:MGI:1928738]	1.3	0.378059	0.00560978	0.332165	yes	up	27.69	35.14	29.38	20.32	20.8	24.82	36.69	37.32	35.93	42.07	24.28	36.76	26.3583	35.5083
ENSMUSG00000028581	Laptm5	lysosomal-associated protein transmembrane 5 [Source:MGI Symbol;Acc:MGI:108046]	0.719	-0.475433	0.00565727	0.333818	yes	down	11.42	11.33	8.75	4.86	4.2	6.5	4.25	8.99	5	9.65	2.43	5.76	7.84333	6.01333
ENSMUSG00000053963	Stum	mechanosensory transduction mediator [Source:MGI Symbol;Acc:MGI:2138735]	0.433	-1.20853	0.0057232	0.336544	yes	down	0.19	0.24	0.08	0.1	0.29	0.12	0.06	0.09	0.06	0.06	0.13	0.41	0.17	0.135
ENSMUSG00000019880	Rspo3	R-spondin 3 [Source:MGI Symbol;Acc:MGI:1920030]	3.045	1.60661	0.0058535	0.343023	yes	up	0	0.1	0.06	0.09	0.05	0.09	0.13	0.19	0.18	0.17	0.35	0.23	0.065	0.208333
ENSMUSG00000036526	Card11	caspase recruitment domain family, member 11 [Source:MGI Symbol;Acc:MGI:1916978]	0.575	-0.798003	0.00589123	0.344052	yes	down	0.71	0.37	0.73	0.42	0.4	0.54	0.73	0.34	0.22	0.46	0.37	0.25	0.528333	0.395
ENSMUSG00000086742	Gm16201	predicted gene 16201 [Source:MGI Symbol;Acc:MGI:3802153]	0.077	-3.70347	0.00590461	1	yes	down	0.02	0.2	0.12	0.04	0	0.1	0	0	0	0	0.07	0	0.08	0.0116667
ENSMUSG00000111610	Gm34829	predicted gene, 34829 [Source:MGI Symbol;Acc:MGI:5593988]	0.142	-2.81217	0.0059644	1	yes	down	0.27	0.09	0.29	0.05	0.26	0.32	0	0.05	0.09	0	0.04	0	0.213333	0.03
ENSMUSG00000040276	Pacsin1	protein kinase C and casein kinase substrate in neurons 1 [Source:MGI Symbol;Acc:MGI:1345181]	0.368	-1.44357	0.0060059	0.34903	yes	down	0.38	0.24	0.26	0.12	0.13	0.21	0.21	0.18	0.1	0.19	0	0.34	0.223333	0.17
ENSMUSG00000047586	Nccrp1	non-specific cytotoxic cell receptor protein 1 homolog (zebrafish) [Source:MGI Symbol;Acc:MGI:2685009]	1.846	0.884507	0.00603269	0.34903	yes	up	26.78	25.11	71.2	17.19	26.31	34.09	27.61	77.13	87.05	57.36	38.61	89.91	33.4467	62.945
ENSMUSG00000040111	Gramd1b	GRAM domain containing 1B [Source:MGI Symbol;Acc:MGI:1925037]	1.504	0.58838	0.00603788	0.34903	yes	up	34.33	12.08	18.72	13.71	19.69	16.65	20.41	39.74	29.19	37.04	26.32	30.95	19.1967	30.6083
ENSMUSG00000063903	Klk1	kallikrein 1 [Source:MGI Symbol;Acc:MGI:102850]	0.656	-0.60866	0.00606974	0.349687	yes	down	5980.99	7110.24	4675.3	3097.02	1942.19	1959.5	3190.71	3119.98	2247.07	3563.28	1187.71	2982.52	4127.54	2715.21
ENSMUSG00000001763	Tspan33	tetraspanin 33 [Source:MGI Symbol;Acc:MGI:1919012]	1.267	0.341948	0.00612953	0.351942	yes	up	35.67	21.67	27.56	15.53	15.74	14.49	23.6	36.99	24.14	35.07	18.03	31.54	21.7767	28.2283
ENSMUSG00000053192	Mllt11	myeloid/lymphoid or mixed-lineage leukemia; translocated to, 11 [Source:MGI Symbol;Acc:MGI:1929671]	0.744	-0.427423	0.00615595	0.352273	yes	down	8.32	5.96	6.98	4.75	2.64	4.03	2.69	7	3.1	9.77	2.69	3.15	5.44667	4.73333
ENSMUSG00000041773	Enc1	ectodermal-neural cortex 1 [Source:MGI Symbol;Acc:MGI:109610]	0.613	-0.706593	0.00620396	0.353833	yes	down	1.87	2.12	1.51	0.66	0.65	1.69	1.17	0.89	0.56	1.7	0.44	0.73	1.41667	0.915
ENSMUSG00000032449	Slc25a36	solute carrier family 25, member 36 [Source:MGI Symbol;Acc:MGI:1924909]	1.251	0.32286	0.00626443	0.356091	yes	up	14.57	8.71	14.13	9.58	6.13	8.49	12	17.45	12.11	22.65	7.72	11.96	10.2683	13.9817
ENSMUSG00000075028	Prdm11	PR domain containing 11 [Source:MGI Symbol;Acc:MGI:2685553]	0.591	-0.758875	0.00632957	0.357704	yes	down	0.87	0.85	0.62	0.52	0.45	0.31	0.26	0.38	0.43	0.31	0.37	0.4	0.603333	0.358333
ENSMUSG00000021789	Sftpa1	surfactant associated protein A1 [Source:MGI Symbol;Acc:MGI:109518]	0.22	-2.18405	0.00633475	0.357704	yes	down	0.08	0.13	0.08	1.05	1.28	0.61	0.14	0.21	0.26	0.16	0.18	0	0.538333	0.158333
ENSMUSG00000039865	Slc44a3	solute carrier family 44, member 3 [Source:MGI Symbol;Acc:MGI:2384860]	0.637	-0.650739	0.00638446	0.359268	yes	down	10.6	15.45	10.45	8.13	9.87	6.31	6.58	11.14	10.16	13.04	2.82	3.33	10.135	7.845
ENSMUSG00000021096	Ppm1a	protein phosphatase 1A, magnesium dependent, alpha isoform [Source:MGI Symbol;Acc:MGI:99878]	1.19	0.251473	0.00640459	0.359268	yes	up	46.63	42.31	40.12	23.11	18.42	25.49	37.43	50.94	37.86	59.09	21.59	37.86	32.68	40.795
ENSMUSG00000043068	Fam89a	family with sequence similarity 89, member A [Source:MGI Symbol;Acc:MGI:1916877]	0.55	-0.861573	0.00644455	0.360324	yes	down	1.08	1.06	1.11	0.8	0.68	1.09	0.73	0.57	0.3	0.92	0.49	0.34	0.97	0.558333
ENSMUSG00000072844	G530011O06Rik	RIKEN cDNA G530011O06 gene [Source:MGI Symbol;Acc:MGI:3603513]	2.54	1.34501	0.00651724	0.36247	yes	up	0.07	0.42	0.22	0.42	0.05	0.4	0.87	1.15	0.25	1.23	0.52	0.59	0.263333	0.768333
ENSMUSG00000091648	C2cd4d	C2 calcium-dependent domain containing 4D [Source:MGI Symbol;Acc:MGI:2685505]	0.32	-1.64332	0.00653133	0.36247	yes	down	0.47	0.5	0.32	0.31	0.65	0.52	0	0.37	0.03	0.4	0.09	0.17	0.461667	0.176667
ENSMUSG00000070337	Gpr179	G protein-coupled receptor 179 [Source:MGI Symbol;Acc:MGI:2443409]	0.182	-2.45982	0.0065467	0.36247	yes	down	0.02	0.02	0.01	0.02	0.03	0.05	0	0.02	0	0.01	0	0	0.025	0.005
ENSMUSG00000038754	Elovl3	elongation of very long chain fatty acids (FEN1/Elo2, SUR4/Elo3, yeast)-like 3 [Source:MGI Symbol;Acc:MGI:1195976]	0.075	-3.7342	0.00657345	0.362774	yes	down	0.1	0.29	0	0	0.17	0.47	0.06	0	0	0	0.02	0	0.171667	0.0133333
ENSMUSG00000017550	Atad5	ATPase family, AAA domain containing 5 [Source:MGI Symbol;Acc:MGI:2442925]	0.468	-1.09399	0.00660095	0.363101	yes	down	0.2	0.1	0.19	0.09	0.07	0.14	0.08	0.07	0.05	0.12	0.02	0.03	0.131667	0.0616667
ENSMUSG00000024430	Cabyr	calcium-binding tyrosine-(Y)-phosphorylation regulated (fibrousheathin 2) [Source:MGI Symbol;Acc:MGI:1918382]	1.97	0.9783	0.00662197	0.363101	yes	up	0.35	0.21	0.46	0.14	0.27	0.27	0.46	0.5	0.54	0.39	0.34	0.74	0.283333	0.495
ENSMUSG00000070867	Trabd2b	TraB domain containing 2B [Source:MGI Symbol;Acc:MGI:3650152]	0.714	-0.486238	0.0066451	0.363201	yes	down	36.3	19.48	23.12	17.86	18.18	11.13	14.25	19.89	11.38	23.3	9.63	17.33	21.0117	15.9633
ENSMUSG00000038526	Car14	carbonic anhydrase 14 [Source:MGI Symbol;Acc:MGI:1344341]	1.569	0.649821	0.00669566	0.364796	yes	up	71	26.82	40.64	24.27	17.6	13.35	57.07	56.45	33.09	84.24	18.71	57.03	32.28	51.0983
ENSMUSG00000041660	Bbox1	butyrobetaine (gamma), 2-oxoglutarate dioxygenase 1 (gamma-butyrobetaine hydroxylase) [Source:MGI Symbol;Acc:MGI:1891372]	2.279	1.1882	0.00681926	0.370347	yes	up	0.23	0.09	0.17	0.05	0	0.04	0.2	0.19	0.14	0.27	0.08	0.23	0.0966667	0.185
ENSMUSG00000075410	Prcd	photoreceptor disc component [Source:MGI Symbol;Acc:MGI:3649529]	10.054	3.32976	0.00692494	1	yes	up	0.1	0	0	0	0	0	0.08	0.21	0.23	0.2	0.29	0.4	0.0166667	0.235
ENSMUSG00000023122	Sult1c2	sulfotransferase family, cytosolic, 1C, member 2 [Source:MGI Symbol;Acc:MGI:1916333]	1.388	0.473393	0.00697246	0.377465	yes	up	37.27	18.73	33.53	22.75	10.76	17.27	33.53	36.75	31.51	49.59	15.35	34.75	23.385	33.58
ENSMUSG00000034918	Cdhr2	cadherin-related family member 2 [Source:MGI Symbol;Acc:MGI:2687323]	1.569	0.650129	0.00700174	0.37785	yes	up	7.82	3.56	4.89	2.93	5.28	3.62	5.37	9.76	7.97	8.42	6.69	7.25	4.68333	7.57667
ENSMUSG00000038602	Slc35f1	solute carrier family 35, member F1 [Source:MGI Symbol;Acc:MGI:2139810]	1.522	0.60592	0.00703912	0.378235	yes	up	0.73	0.35	0.72	0.4	0.25	0.42	0.89	0.62	0.64	1.14	0.52	0.64	0.478333	0.741667
ENSMUSG00000039601	Rcan2	regulator of calcineurin 2 [Source:MGI Symbol;Acc:MGI:1858219]	0.773	-0.370837	0.00705324	0.378235	yes	down	8.91	8.85	7.81	3.54	4.2	5.28	3.86	7.13	4.23	8.07	2.76	4.52	6.43167	5.095
ENSMUSG00000034258	Flvcr2	feline leukemia virus subgroup C cellular receptor 2 [Source:MGI Symbol;Acc:MGI:2384974]	1.401	0.486002	0.00708989	0.379009	yes	up	3.45	2.31	3.03	1.73	1.61	2	2.62	4.33	4.19	4.76	2.8	2.45	2.355	3.525
ENSMUSG00000055745	Rtl6	retrotransposon Gag like 6 [Source:MGI Symbol;Acc:MGI:2675858]	0.75	-0.414125	0.00719194	0.383263	yes	down	2.7	1.61	2.05	0.94	1.16	1.45	0.98	1.89	1.17	1.72	0.76	1.2	1.65167	1.28667
ENSMUSG00000025025	Mxi1	MAX interactor 1, dimerization protein [Source:MGI Symbol;Acc:MGI:97245]	1.252	0.324618	0.007229	0.384038	yes	up	24.21	17.59	26.46	14.11	11.79	16.13	19.53	32.66	25.63	35.93	12.93	21.28	18.3817	24.66
ENSMUSG00000037111	Setd7	SET domain containing (lysine methyltransferase) 7 [Source:MGI Symbol;Acc:MGI:1920501]	0.69	-0.534575	0.00734907	0.389204	yes	down	3.2	3.74	2.87	1.37	0.99	2.24	1.51	2.48	1.52	3.22	1.06	1.23	2.40167	1.83667
ENSMUSG00000097287	D130017N08Rik	RIKEN cDNA D130017N08 gene [Source:MGI Symbol;Acc:MGI:2443273]	0.625	-0.677643	0.00743709	0.392646	yes	down	1.7	1.25	1.38	0.54	0.62	0.79	0.72	0.46	0.65	0.96	0.39	0.63	1.04667	0.635
ENSMUSG00000039158	Akna	AT-hook transcription factor [Source:MGI Symbol;Acc:MGI:2140340]	0.717	-0.47928	0.00747336	0.393343	yes	down	0.91	1.04	1.17	0.52	0.48	0.68	0.52	0.88	0.52	0.97	0.25	0.56	0.8	0.616667
ENSMUSG00000064127	Med14	mediator complex subunit 14 [Source:MGI Symbol;Acc:MGI:1349442]	0.773	-0.372053	0.00754193	0.395731	yes	down	6.97	4.35	6.08	4.23	3.02	4.91	3.46	5.34	3.43	6.62	2.61	3.42	4.92667	4.14667
ENSMUSG00000112466	Gm29674	predicted gene, 29674 [Source:MGI Symbol;Acc:MGI:5588833]	0.274	-1.86764	0.00756845	0.395904	yes	down	0.41	0.46	0.27	0.05	0.04	0.3	0.09	0.08	0.12	0.05	0	0.21	0.255	0.0916667
ENSMUSG00000033902	Mapkbp1	mitogen-activated protein kinase binding protein 1 [Source:MGI Symbol;Acc:MGI:1347004]	0.769	-0.378992	0.00763601	0.398217	yes	down	1.84	1.3	1.24	1.61	0.99	1.6	1.17	1.44	0.99	2.06	0.62	1.23	1.43	1.25167
ENSMUSG00000062908	Acadm	acyl-Coenzyme A dehydrogenase, medium chain [Source:MGI Symbol;Acc:MGI:87867]	1.416	0.502323	0.00768872	0.398991	yes	up	221.83	178.39	256.98	169.55	134.19	249.86	206.74	359.59	348.92	373.3	215.08	278.72	201.8	297.058
ENSMUSG00000055128	Cgrrf1	cell growth regulator with ring finger domain 1 [Source:MGI Symbol;Acc:MGI:1916368]	1.294	0.372122	0.00769765	0.398991	yes	up	31.99	25.91	29.77	21.37	20.67	22.6	33.01	38.39	30.54	37.95	24.59	34.79	25.385	33.2117
ENSMUSG00000117859	Gm32492	predicted gene, 32492 [Source:MGI Symbol;Acc:MGI:5591651]	0.178	-2.49175	0.00772681	0.399289	yes	down	1.19	0.74	0.38	1.65	1.68	0.12	0.58	0.37	0	0.15	0	0.15	0.96	0.208333
ENSMUSG00000044052	Ccr10	chemokine (C-C motif) receptor 10 [Source:MGI Symbol;Acc:MGI:1096320]	0.288	-1.79593	0.00782669	0.399609	yes	down	0.29	0.19	0.2	0.11	0.16	0.1	0	0.03	0.07	0.1	0.02	0.09	0.175	0.0516667
ENSMUSG00000109849	Gm45645	predicted gene 45645 [Source:MGI Symbol;Acc:MGI:5791481]	0.654	-0.61292	0.00786114	0.399609	yes	down	3.77	1.87	4.34	3.36	2.37	2.66	1.93	2.72	1.67	3.15	1.52	1.92	3.06167	2.15167
ENSMUSG00000086328	2700033N17Rik	RIKEN cDNA 2700033N17 gene [Source:MGI Symbol;Acc:MGI:1919853]	2.333	1.22231	0.00788946	0.399609	yes	up	0.51	0.64	0.75	0.46	0.31	0.57	1.95	0.85	1.57	1.02	0.94	0.91	0.54	1.20667
ENSMUSG00000042644	Itpr3	inositol 1,4,5-triphosphate receptor 3 [Source:MGI Symbol;Acc:MGI:96624]	0.687	-0.542525	0.00789056	0.399609	yes	down	1.71	2.3	1.19	0.69	0.84	0.79	0.89	1.28	0.73	1.19	0.46	0.82	1.25333	0.895
ENSMUSG00000046034	Otulin	OTU deubiquitinase with linear linkage specificity [Source:MGI Symbol;Acc:MGI:3577015]	1.222	0.289649	0.00793498	0.399609	yes	up	12.42	8.42	11	6.48	5.91	6.21	9.28	14.28	9.41	14.47	6.73	10.12	8.40667	10.715
ENSMUSG00000090113	Nhlrc4	NHL repeat containing 4 [Source:MGI Symbol;Acc:MGI:3687200]	0.465	-1.1046	0.00794815	0.399609	yes	down	1.22	1.95	1.74	0.52	0.6	1.49	0.59	0.41	0.44	0.42	0.41	2.61	1.25333	0.813333
ENSMUSG00000050493	Fam167b	family with sequence similarity 167, member B [Source:MGI Symbol;Acc:MGI:2668032]	1.501	0.586042	0.00796455	0.399609	yes	up	9.45	8.06	10.08	7.42	6.9	6.56	10.21	12.93	15.37	11.02	10.4	12.67	8.07833	12.1
ENSMUSG00000037005	Xpnpep2	X-prolyl aminopeptidase (aminopeptidase P) 2, membrane-bound [Source:MGI Symbol;Acc:MGI:2180001]	1.588	0.667517	0.00797048	0.399609	yes	up	4.3	1.35	4.49	1.29	1.07	0.85	3.26	2.73	2.24	5.8	1.47	3.12	2.225	3.10333
ENSMUSG00000023067	Cdkn1a	cyclin-dependent kinase inhibitor 1A (P21) [Source:MGI Symbol;Acc:MGI:104556]	0.6	-0.737233	0.00800494	0.399609	yes	down	15.74	31.51	10.89	6.6	7.99	16.02	10.82	11.35	5.92	12.38	6.61	7.5	14.7917	9.09667
ENSMUSG00000030795	Fus	fused in sarcoma [Source:MGI Symbol;Acc:MGI:1353633]	0.814	-0.296235	0.0080056	0.399609	yes	down	56.11	46.14	43.67	31.57	34.41	38.84	38.47	41.58	30.61	44.6	30.22	41.17	41.79	37.775
ENSMUSG00000031604	Msmo1	methylsterol monoxygenase 1 [Source:MGI Symbol;Acc:MGI:1913484]	1.368	0.451836	0.00800927	0.399609	yes	up	26.72	19.87	19.69	14.49	9.43	14	27.63	24.64	19.27	34.9	13.51	32.51	17.3667	25.41
ENSMUSG00000044734	Serpinb1a	serine (or cysteine) peptidase inhibitor, clade B, member 1a [Source:MGI Symbol;Acc:MGI:1913472]	0.685	-0.54652	0.00801421	0.399609	yes	down	9.96	13.75	9.81	4	3.58	3.88	5.57	6.56	4.39	6.72	2.14	4.25	7.49667	4.93833
ENSMUSG00000000948	Gm38393	predicted gene, 38393 [Source:MGI Symbol;Acc:MGI:5613898]	0.167	-2.57887	0.00804719	0.400084	yes	down	0.08	0.08	0.09	0.18	0.01	0.02	0.01	0.01	0	0.08	0	0	0.0766667	0.0166667
ENSMUSG00000044092	C130050O18Rik	RIKEN cDNA C130050O18 gene [Source:MGI Symbol;Acc:MGI:2442694]	0.513	-0.962317	0.00807738	0.400417	yes	down	0.99	1.3	1.25	0.45	0.46	0.6	0.25	0.42	0.52	0.44	0.16	0.83	0.841667	0.436667
ENSMUSG00000068854	H2bc21	H2B clustered histone 21 [Source:MGI Symbol;Acc:MGI:2448415]	0.725	-0.464645	0.00812307	0.401515	yes	down	3.46	3.98	3.19	1.65	1.81	2.99	2.27	3.19	1.93	2.51	1.06	2.07	2.84667	2.17167
ENSMUSG00000021792	Prxl2a	peroxiredoxin like 2A [Source:MGI Symbol;Acc:MGI:1917814]	1.385	0.469981	0.00822931	0.404684	yes	up	95.94	75.89	107.8	82.08	64.1	97.65	143.9	139.18	118.73	172.09	75.75	131.44	87.2433	130.182
ENSMUSG00000003477	Inmt	indolethylamine N-methyltransferase [Source:MGI Symbol;Acc:MGI:102963]	0.656	-0.608255	0.00826605	0.404684	yes	down	847.9	486.61	592.69	799.43	596.25	410.72	497.06	488.95	327.62	630.29	231.19	541.19	622.267	452.717
ENSMUSG00000087648	E130018N17Rik	RIKEN cDNA E130018N17 gene [Source:MGI Symbol;Acc:MGI:1924267]	0.218	-2.19815	0.00827879	0.404684	yes	down	0.22	0.27	0.08	0.35	0.35	0.11	0.04	0	0.07	0.18	0	0.09	0.23	0.0633333
ENSMUSG00000068417	Pnp2	purine-nucleoside phosphorylase 2 [Source:MGI Symbol;Acc:MGI:3712328]	0.304	-1.71861	0.00828211	0.404684	yes	down	0.43	0.29	0.22	0.24	0.1	0.31	0.05	0.11	0.01	0.18	0.17	0.05	0.265	0.095
ENSMUSG00000027748	Trpc4	transient receptor potential cation channel, subfamily C, member 4 [Source:MGI Symbol;Acc:MGI:109525]	0.33	-1.59803	0.00831404	0.405084	yes	down	0.11	0.16	0.09	0.11	0.08	0.17	0.07	0	0.06	0.07	0.01	0.04	0.12	0.0416667
ENSMUSG00000030077	Chl1	cell adhesion molecule L1-like [Source:MGI Symbol;Acc:MGI:1098266]	0.394	-1.34465	0.00836407	0.40636	yes	down	0.32	0.4	0.42	0.04	0.07	0.74	0.11	0.16	0.1	0.28	0.04	0.04	0.331667	0.121667
ENSMUSG00000074782	4833422C13Rik	RIKEN cDNA 4833422C13 gene [Source:MGI Symbol;Acc:MGI:3603826]	1.602	0.679459	0.00845404	0.409536	yes	up	0.69	0.6	0.72	0.42	0.35	0.37	0.81	1.12	0.46	1.13	0.54	0.81	0.525	0.811667
ENSMUSG00000075284	Wipf1	WAS/WASL interacting protein family, member 1 [Source:MGI Symbol;Acc:MGI:2178801]	0.753	-0.410182	0.00847746	0.409536	yes	down	2.54	2.6	2.77	1.29	1.27	2.53	1.73	1.8	1.62	1.81	1.1	1.44	2.16667	1.58333
ENSMUSG00000046352	Gjb2	gap junction protein, beta 2 [Source:MGI Symbol;Acc:MGI:95720]	1.545	0.627515	0.00860072	0.413431	yes	up	30.1	10.17	23.16	12.7	6.76	8.81	21.87	31.23	17.3	44.42	9.01	24.14	15.2833	24.6617
ENSMUSG00000018841	Rad51d	RAD51 paralog D [Source:MGI Symbol;Acc:MGI:1261809]	0.82	-0.286216	0.00864005	0.413431	yes	down	6.8	4.78	4.65	2.48	2.46	3.83	3.5	4.82	3.15	5.35	1.85	4.15	4.16667	3.80333
ENSMUSG00000085235	Gm12576	predicted gene 12576 [Source:MGI Symbol;Acc:MGI:3650616]	0.738	-0.437839	0.00864157	0.413431	yes	down	4.03	3.11	4.56	3.67	2.62	3.59	2.65	3.09	2.87	4.46	2.18	2.89	3.59667	3.02333
ENSMUSG00000116141	Gm49495	predicted gene, 49495 [Source:MGI Symbol;Acc:MGI:6155175]	4.186	2.06558	0.00865506	0.413431	yes	up	2.11	0	1.04	1.06	2.54	0.95	6.76	6.55	4.94	4.04	5.44	1.1	1.28333	4.805
ENSMUSG00000021294	Kif26a	kinesin family member 26A [Source:MGI Symbol;Acc:MGI:2447072]	0.679	-0.558545	0.00875304	0.416943	yes	down	0.75	1.14	1.07	0.4	0.4	0.54	0.49	0.54	0.3	0.69	0.31	0.26	0.716667	0.431667
ENSMUSG00000041695	Kcnj2	potassium inwardly-rectifying channel, subfamily J, member 2 [Source:MGI Symbol;Acc:MGI:104744]	1.832	0.8732	0.00886082	0.420901	yes	up	0.31	0.28	0.43	0.34	0.24	0.32	0.49	1.55	0.53	0.65	0.15	0.68	0.32	0.675
ENSMUSG00000032523	Hhatl	hedgehog acyltransferase-like [Source:MGI Symbol;Acc:MGI:1922020]	0.56	-0.837482	0.00889836	0.42151	yes	down	12.63	16.99	7.83	4.38	3.24	3.08	4.29	5.08	4.69	6.13	2.56	4.37	8.025	4.52
ENSMUSG00000037202	Prf1	perforin 1 (pore forming protein) [Source:MGI Symbol;Acc:MGI:97551]	0.488	-1.03561	0.00905101	0.427553	yes	down	0.32	0.4	0.27	0.22	0.25	0.15	0.16	0.22	0.13	0.13	0.08	0.1	0.268333	0.136667
ENSMUSG00000026385	Dbi	diazepam binding inhibitor [Source:MGI Symbol;Acc:MGI:94865]	1.443	0.529114	0.00914238	0.42973	yes	up	1342.89	1080.35	1226.29	1370.56	895.95	1313.29	1814.41	1695.88	1388.57	2261.75	1508.46	2006.99	1204.89	1779.34
ENSMUSG00000015053	Gata2	GATA binding protein 2 [Source:MGI Symbol;Acc:MGI:95662]	0.714	-0.485227	0.00914749	0.42973	yes	down	18.52	24.63	17.14	6.28	7.32	8.81	6.54	9.53	6.35	15.59	4.6	8.14	13.7833	8.45833
ENSMUSG00000028919	Arhgef19	Rho guanine nucleotide exchange factor (GEF) 19 [Source:MGI Symbol;Acc:MGI:1925912]	0.678	-0.559697	0.00918012	0.430078	yes	down	4.53	4.64	4.9	3.77	3.12	2.58	2.25	3.85	1.66	4.36	2.41	2.73	3.92333	2.87667
ENSMUSG00000089694	Nat8f7	N-acetyltransferase 8 (GCN5-related) family member 7 [Source:MGI Symbol;Acc:MGI:3782661]	1.716	0.779445	0.00921199	0.43038	yes	up	8.59	3.44	7.05	3.77	1.66	1.9	7.69	10.82	5.82	11.91	1.77	6.45	4.40167	7.41
ENSMUSG00000025217	Btrc	beta-transducin repeat containing protein [Source:MGI Symbol;Acc:MGI:1338871]	0.814	-0.297585	0.00923703	0.43038	yes	down	12.1	9.1	8.1	5.83	4.09	5.81	5.32	7.71	5.73	8.92	3.87	7.15	7.505	6.45
ENSMUSG00000025936	Gm4956	predicted gene 4956 [Source:MGI Symbol;Acc:MGI:3647976]	1.815	0.860128	0.00935167	0.432891	yes	up	3.46	2.69	2.55	4.25	2.65	3.41	4.47	5.13	3.98	6	7.01	7.5	3.16833	5.68167
ENSMUSG00000017639	Rab11fip4	RAB11 family interacting protein 4 (class II) [Source:MGI Symbol;Acc:MGI:2442920]	0.753	-0.408617	0.00936499	0.432891	yes	down	8.12	6.66	5.75	3.38	3.74	2.67	3.19	5.41	3.36	6.02	2.32	3.52	5.05333	3.97
ENSMUSG00000028838	Extl1	exostosin-like glycosyltransferase 1 [Source:MGI Symbol;Acc:MGI:1888742]	0.552	-0.85735	0.0093785	0.432891	yes	down	0.54	0.51	0.38	0.43	0.32	0.31	0.19	0.22	0.08	0.39	0.13	0.33	0.415	0.223333
ENSMUSG00000100426	Gm4208	predicted gene 4208 [Source:MGI Symbol;Acc:MGI:3782384]	1.724	0.786067	0.00940079	0.432891	yes	up	1.67	1.37	2.07	2.31	2.23	1.64	2.2	3.76	2.78	5.76	2.55	5.04	1.88167	3.68167
ENSMUSG00000091387	Gcnt4	glucosaminyl (N-acetyl) transferase 4, core 2 (beta-1,6-N-acetylglucosaminyltransferase) [Source:MGI Symbol;Acc:MGI:2684919]	0.576	-0.794984	0.00943655	0.432891	yes	down	0.55	0.45	0.47	0.2	0.14	0.25	0.14	0.39	0.16	0.35	0.12	0.09	0.343333	0.208333
ENSMUSG00000000794	Kcnn3	potassium intermediate/small conductance calcium-activated channel, subfamily N, member 3 [Source:MGI Symbol;Acc:MGI:2153183]	0.551	-0.858873	0.00945413	0.432891	yes	down	0.24	0.23	0.15	0.15	0.08	0.13	0.04	0.08	0.1	0.17	0.07	0.05	0.163333	0.085
ENSMUSG00000107482	Etfbl	electron transferring flavoprotein, beta polypeptide like [Source:MGI Symbol;Acc:MGI:5753809]	1.693	0.759948	0.00946862	0.432891	yes	up	2.46	1.51	1.18	1.26	0.46	0.86	1.95	4.77	1.82	2.32	0.82	1.05	1.28833	2.12167
ENSMUSG00000081979	Rps8-ps3	ribosomal protein S8, pseudogene 3 [Source:MGI Symbol;Acc:MGI:3646130]	5.654	2.4992	0.00954939	1	yes	up	0.12	0.22	0	0.11	0	0.1	0.5	0.45	0.65	0.72	0	0.96	0.0916667	0.546667
ENSMUSG00000020838	Slc6a4	solute carrier family 6 (neurotransmitter transporter, serotonin), member 4 [Source:MGI Symbol;Acc:MGI:96285]	1.542	0.625047	0.00958096	0.43617	yes	up	0.57	0.46	0.81	0.32	0.24	0.39	0.53	0.94	0.68	1.09	0.42	0.68	0.465	0.723333
ENSMUSG00000040327	Cul9	cullin 9 [Source:MGI Symbol;Acc:MGI:1925559]	0.769	-0.378448	0.00961558	0.43617	yes	down	10.61	9.24	7.84	6.87	9.43	5.94	5.97	8.42	5.94	8.68	7.05	8.15	8.32167	7.36833
ENSMUSG00000015533	Itga2	integrin alpha 2 [Source:MGI Symbol;Acc:MGI:96600]	0.509	-0.974825	0.00961929	0.43617	yes	down	0.14	0.28	0.17	0.08	0.19	0.21	0.14	0.37	0.1	0.18	0.06	0.05	0.178333	0.15
ENSMUSG00000027942	4933434E20Rik	RIKEN cDNA 4933434E20 gene [Source:MGI Symbol;Acc:MGI:1914027]	1.279	0.355099	0.00967573	0.43617	yes	up	31.45	19.59	30.83	21.71	16.69	18.66	31.25	36.99	32.01	42.88	15.35	32.63	23.155	31.8517
ENSMUSG00000089936	Gm16199	predicted gene 16199 [Source:MGI Symbol;Acc:MGI:3801797]	2.067	1.04757	0.00968676	0.43617	yes	up	5.19	9.49	11.15	13.9	1.61	8.93	21.85	15.38	19.1	16.04	7.95	16.82	8.37833	16.19
ENSMUSG00000020894	Vamp2	vesicle-associated membrane protein 2 [Source:MGI Symbol;Acc:MGI:1313277]	0.697	-0.52071	0.00970848	0.43617	yes	down	24.46	26.25	16.98	7.88	9.77	12.23	9.65	12.2	8.13	21.89	6.83	13.22	16.2617	11.9867
ENSMUSG00000034751	Mast4	microtubule associated serine/threonine kinase family member 4 [Source:MGI Symbol;Acc:MGI:1918885]	0.65	-0.621142	0.00971938	0.43617	yes	down	3.61	3.48	2.29	1.57	0.89	1.63	1.42	2.26	0.85	3.44	0.88	1.43	2.245	1.71333
ENSMUSG00000095300	Gm906	predicted gene 906 [Source:MGI Symbol;Acc:MGI:2685752]	0.458	-1.12693	0.00977603	0.437561	yes	down	1.74	0.44	0.76	0.6	0.09	0.34	0.14	0.26	0.24	0.7	0.14	0.36	0.661667	0.306667
ENSMUSG00000036110	Slc17a2	solute carrier family 17 (sodium phosphate), member 2 [Source:MGI Symbol;Acc:MGI:2443098]	6.542	2.70976	0.00985127	1	yes	up	0.02	0	0.01	0	0	0.01	0.05	0.05	0.07	0.02	0.02	0.18	0.00666667	0.065
ENSMUSG00000066861	Oas1g	2'-5' oligoadenylate synthetase 1G [Source:MGI Symbol;Acc:MGI:97429]	1.765	0.819779	0.0098589	0.439338	yes	up	1.28	2.81	1.38	1.35	0.47	0.96	2.28	2.8	3.51	2.75	1.52	2.41	1.375	2.545
ENSMUSG00000061451	Tmem151a	transmembrane protein 151A [Source:MGI Symbol;Acc:MGI:2147713]	0.626	-0.676358	0.00986892	0.439338	yes	down	3.16	4.02	1.69	0.91	1.28	1.09	1.27	1.89	1.02	1.77	0.61	1.29	2.025	1.30833
ENSMUSG00000097536	2610037D02Rik	RIKEN cDNA 2610037D02 gene [Source:MGI Symbol;Acc:MGI:1917290]	0.371	-1.43149	0.00989302	0.439338	yes	down	0.26	0.22	0.25	0.07	0.05	0.13	0	0.08	0.07	0.12	0.01	0.1	0.163333	0.0633333
ENSMUSG00000049134	Nrap	nebulin-related anchoring protein [Source:MGI Symbol;Acc:MGI:1098765]	1.604	0.681643	0.010022	0.443907	yes	up	1.27	0.9	0.67	0.96	0.68	0.44	1.13	1.72	1.47	1.93	1.35	1.47	0.82	1.51167
ENSMUSG00000036555	Iqce	IQ motif containing E [Source:MGI Symbol;Acc:MGI:1921489]	0.795	-0.331302	0.0100562	0.444272	yes	down	8.65	2.97	3.76	2.82	2.55	3.4	2.91	3.52	2.12	5.09	2.21	2.43	4.025	3.04667
ENSMUSG00000030340	Scnn1a	sodium channel, nonvoltage-gated 1 alpha [Source:MGI Symbol;Acc:MGI:101782]	0.6	-0.73645	0.0100879	0.44452	yes	down	116.7	134.49	77.75	53.68	74.87	59.18	60.79	80.03	57.53	71	37.69	66.78	86.1117	62.3033
ENSMUSG00000118128	Gm50331	predicted gene, 50331 [Source:MGI Symbol;Acc:MGI:6303198]	0.316	-1.66146	0.010214	0.448916	yes	down	0.38	0.18	0.11	0.07	0.02	0.14	0.02	0.04	0.07	0.08	0.03	0.02	0.15	0.0433333
ENSMUSG00000070985	Acnat1	acyl-coenzyme A amino acid N-acyltransferase 1 [Source:MGI Symbol;Acc:MGI:2140197]	1.402	0.487304	0.0102433	0.449046	yes	up	12.13	4.95	7.54	4.51	2.64	3.58	6.45	9.55	8.34	17.19	4.73	7.93	5.89167	9.03167
ENSMUSG00000097016	Gm26708	predicted gene, 26708 [Source:MGI Symbol;Acc:MGI:5477202]	7.899	2.9817	0.0102796	1	yes	up	0	0	0.04	0.04	0	0	0.07	4.77	0.06	0.2	0.09	0.04	0.0133333	0.871667
ENSMUSG00000026504	Sdccag8	serologically defined colon cancer antigen 8 [Source:MGI Symbol;Acc:MGI:1924066]	1.33	0.411192	0.0103667	0.451311	yes	up	8.36	6.22	11.23	9.6	7.62	6.78	12.05	13.45	15.79	13.54	11.27	12.33	8.30167	13.0717
ENSMUSG00000093674	Rpl41	ribosomal protein L41 [Source:MGI Symbol;Acc:MGI:1915195]	1.237	0.307152	0.0103937	0.451311	yes	up	1187.71	1087.03	1122.7	741.63	548.23	795.92	959.75	1159	1204.17	1304.56	796.1	1083.13	913.87	1084.45
ENSMUSG00000056569	Mpz	myelin protein zero [Source:MGI Symbol;Acc:MGI:103177]	0.309	-1.6949	0.010396	0.451311	yes	down	0.3	2	0.38	0.08	2.6	2.04	0.89	0.18	0.13	0.28	0.19	0.2	1.23333	0.311667
ENSMUSG00000040616	Tmem51	transmembrane protein 51 [Source:MGI Symbol;Acc:MGI:2384874]	1.307	0.386443	0.0104071	0.451311	yes	up	23.52	18.97	19.39	10.43	10.48	8.74	18.48	26.48	17.46	29.24	8.86	23.67	15.255	20.6983
ENSMUSG00000034796	Cpne7	copine VII [Source:MGI Symbol;Acc:MGI:2142747]	2.006	1.00398	0.0104799	0.451311	yes	up	0.41	0.33	0.24	0.22	0.29	0.12	0.23	0.48	0.41	0.63	0.63	0.67	0.268333	0.508333
ENSMUSG00000026452	Syt2	synaptotagmin II [Source:MGI Symbol;Acc:MGI:99666]	0.103	-3.27863	0.0104813	1	yes	down	0.03	0.03	0.03	0	0.01	0.09	0	0.01	0	0	0.01	0	0.0316667	0.00333333
ENSMUSG00000025500	Lmntd2	lamin tail domain containing 2 [Source:MGI Symbol;Acc:MGI:1919250]	1.91	0.933411	0.0105105	0.451311	yes	up	0.33	0.52	0.24	0.22	0.22	0.38	0.9	0.73	0.37	0.85	0.64	0.58	0.318333	0.678333
ENSMUSG00000115799	Vmn1r19	vomeronasal 1 receptor 19 [Source:MGI Symbol;Acc:MGI:2159463]	9.662	3.27235	0.0105119	1	yes	up	0	0.02	0	0	0	0	0.02	0.04	0.04	0.05	0.1	0.05	0.00333333	0.05
ENSMUSG00000025644	Gm7628	predicted gene 7628 [Source:MGI Symbol;Acc:MGI:3643956]	0.35	-1.51433	0.0105491	0.451311	yes	down	0.24	0.49	0.24	0.09	0.16	0.15	0.05	0.08	0.08	0.21	0.08	0	0.228333	0.0833333
ENSMUSG00000021102	Glrx5	glutaredoxin 5 [Source:MGI Symbol;Acc:MGI:1920296]	1.249	0.32135	0.0106045	0.451311	yes	up	40.05	38.26	39.41	37.9	30.97	38.49	53.32	67.32	49.65	48.53	38.95	54.42	37.5133	52.0317
ENSMUSG00000039058	Ak5	adenylate kinase 5 [Source:MGI Symbol;Acc:MGI:2677491]	1.806	0.852939	0.0106048	0.451311	yes	up	0.41	1.14	0.54	0.68	0.25	0.18	1.03	1.43	0.57	0.77	0.64	0.99	0.533333	0.905
ENSMUSG00000038463	Olfml2b	olfactomedin-like 2B [Source:MGI Symbol;Acc:MGI:2443310]	0.598	-0.740843	0.0106112	0.451311	yes	down	0.99	2.27	1.06	0.81	1.34	1.41	0.66	1.31	0.7	0.95	0.64	0.88	1.31333	0.856667
ENSMUSG00000039633	Lonrf1	LON peptidase N-terminal domain and ring finger 1 [Source:MGI Symbol;Acc:MGI:3609241]	1.509	0.593745	0.0106113	0.451311	yes	up	1.58	0.99	1.2	0.57	0.57	0.77	1.4	2.05	0.83	2.52	0.47	1.97	0.946667	1.54
ENSMUSG00000074971	Fibin	fin bud initiation factor homolog (zebrafish) [Source:MGI Symbol;Acc:MGI:1914856]	1.634	0.708783	0.0106125	0.451311	yes	up	0.79	0.67	0.57	0.45	0.32	0.77	0.97	0.71	0.97	1.19	0.89	1.1	0.595	0.971667
ENSMUSG00000030549	Rhcg	Rhesus blood group-associated C glycoprotein [Source:MGI Symbol;Acc:MGI:1888517]	0.7	-0.514918	0.0106452	0.451573	yes	down	119.71	145.89	82.13	48.89	57.11	46.54	55.11	69.43	59.47	76.18	51.18	64.92	83.3783	62.715
ENSMUSG00000107317	Gm19719	predicted gene, 19719 [Source:MGI Symbol;Acc:MGI:5011904]	3.761	1.9113	0.0106701	1	yes	up	0.02	0.02	0.01	0.01	0.01	0.01	0.03	0.08	0.04	0.05	0.05	0.08	0.0133333	0.055
ENSMUSG00000022488	Nckap1l	NCK associated protein 1 like [Source:MGI Symbol;Acc:MGI:1926063]	0.736	-0.442789	0.0107089	0.453148	yes	down	1.96	2.09	1.34	1.16	1.21	1.45	1.22	1.5	1.42	1.63	0.76	1.37	1.535	1.31667
ENSMUSG00000000320	Alox12	arachidonate 12-lipoxygenase [Source:MGI Symbol;Acc:MGI:87998]	0.729	-0.455116	0.0107916	0.455519	yes	down	2.53	2.69	2.24	1.09	1.37	1.53	1.2	2.1	0.98	1.82	1.06	1.38	1.90833	1.42333
ENSMUSG00000031951	Tmem231	transmembrane protein 231 [Source:MGI Symbol;Acc:MGI:2685024]	0.768	-0.381691	0.0108468	0.456714	yes	down	6.02	5.19	6.1	3.95	2.72	4.22	3.93	5	3.45	4.23	2.03	5.05	4.7	3.94833
ENSMUSG00000068245	Phf11d	PHD finger protein 11D [Source:MGI Symbol;Acc:MGI:1277133]	1.571	0.651935	0.0108735	0.456714	yes	up	2.28	2.57	2.7	2.35	2.28	3.67	5.36	3.48	6.72	4.71	2.58	4.8	2.64167	4.60833
ENSMUSG00000117992	Gm41760	predicted gene, 41760 [Source:MGI Symbol;Acc:MGI:5624645]	0.257	-1.958	0.0109258	0.457781	yes	down	0.08	0.13	0.06	0.08	0.26	0.18	0.03	0.04	0.1	0.07	0	0.02	0.131667	0.0433333
ENSMUSG00000047261	Gap43	growth associated protein 43 [Source:MGI Symbol;Acc:MGI:95639]	0.029	-5.12785	0.010982	0.458545	yes	down	0.04	0	0	0.12	0.32	2.69	0.07	0	0	0	0.03	0	0.528333	0.0166667
ENSMUSG00000025329	Padi1	peptidyl arginine deiminase, type I [Source:MGI Symbol;Acc:MGI:1338893]	0.12	-3.06151	0.0110486	1	yes	down	0	0.08	0.06	0.02	0.04	0.06	0.02	0.03	0	0	0	0	0.0433333	0.00833333
ENSMUSG00000026790	Odf2	outer dense fiber of sperm tails 2 [Source:MGI Symbol;Acc:MGI:1098824]	0.785	-0.348625	0.011054	0.458545	yes	down	8.31	6.56	4.71	3.08	2.59	3.14	3.28	4.47	3.42	6.59	2.5	2.4	4.73167	3.77667
ENSMUSG00000057147	Dph6	diphthamine biosynthesis 6 [Source:MGI Symbol;Acc:MGI:1913882]	0.776	-0.366642	0.0110983	0.458545	yes	down	4.95	4.1	4.45	4.08	1.49	2.86	2.38	3.24	2.44	4.1	2.02	2.62	3.655	2.8
ENSMUSG00000048636	A730049H05Rik	RIKEN cDNA A730049H05 gene [Source:MGI Symbol;Acc:MGI:1921766]	1.962	0.97263	0.0111115	0.458545	yes	up	1.55	0.42	1.57	1.32	0.43	0.44	0.8	2.8	2.04	2.54	1.66	2.6	0.955	2.07333
ENSMUSG00000059213	Ddn	dendrin [Source:MGI Symbol;Acc:MGI:108101]	0.698	-0.518934	0.0111335	0.458545	yes	down	8.67	12.9	4.71	3.23	3.03	3.32	2.65	5.95	3.45	7.13	2.53	2.33	5.97667	4.00667
ENSMUSG00000026447	Pik3c2b	phosphatidylinositol-4-phosphate 3-kinase catalytic subunit type 2 beta [Source:MGI Symbol;Acc:MGI:2685045]	0.635	-0.654405	0.0111744	0.458545	yes	down	0.37	0.68	0.42	0.14	0.23	0.21	0.22	0.28	0.18	0.32	0.15	0.19	0.341667	0.223333
ENSMUSG00000048572	Tmem252	transmembrane protein 252 [Source:MGI Symbol;Acc:MGI:3583948]	0.663	-0.592764	0.011185	0.458545	yes	down	123.51	43.18	70.14	83.38	63.83	43.4	46.38	65.58	48.47	71.8	33.66	40.23	71.24	51.02
ENSMUSG00000079316	Rab9	RAB9, member RAS oncogene family [Source:MGI Symbol;Acc:MGI:1890695]	1.394	0.478994	0.011194	0.458545	yes	up	22.95	19.71	34.65	22.76	13.23	27.52	34.5	37.98	36.27	39.75	24.07	35.1	23.47	34.6117
ENSMUSG00000021497	Txndc15	thioredoxin domain containing 15 [Source:MGI Symbol;Acc:MGI:1916922]	1.207	0.271509	0.0112325	0.458545	yes	up	28.82	22.98	29.59	22.23	14.42	23.88	28.02	33.86	28.24	40.4	20.24	31.26	23.6533	30.3367
ENSMUSG00000029231	Pdgfra	platelet derived growth factor receptor, alpha polypeptide [Source:MGI Symbol;Acc:MGI:97530]	1.565	0.646104	0.0112359	0.458545	yes	up	1.94	1.56	1.53	1.72	2.04	1.97	2.53	3.93	3.03	3.26	2.5	3.09	1.79333	3.05667
ENSMUSG00000028327	Stra6l	STRA6-like [Source:MGI Symbol;Acc:MGI:1921402]	0.626	-0.674623	0.0112398	0.458545	yes	down	3.29	1.11	3.01	2.45	1.66	1.84	0.91	1.8	1.59	1.47	1.12	1.79	2.22667	1.44667
ENSMUSG00000010461	Eya4	EYA transcriptional coactivator and phosphatase 4 [Source:MGI Symbol;Acc:MGI:1337104]	0.504	-0.989559	0.0112973	0.459792	yes	down	0.14	0.27	0.14	0.12	0.05	0.1	0.08	0.15	0.06	0.07	0.03	0.07	0.136667	0.0766667
ENSMUSG00000046223	Plaur	plasminogen activator, urokinase receptor [Source:MGI Symbol;Acc:MGI:97612]	1.528	0.611823	0.0115025	0.466238	yes	up	2.51	3.59	3.11	1.77	1.29	1.76	2.33	7.06	4.33	3.45	2.31	3.3	2.33833	3.79667
ENSMUSG00000017417	Plxdc1	plexin domain containing 1 [Source:MGI Symbol;Acc:MGI:1919574]	0.441	-1.18131	0.0115104	0.466238	yes	down	0.18	0.43	0.21	0.17	0.16	0.36	0.15	0.15	0.03	0.23	0.1	0.07	0.251667	0.121667
ENSMUSG00000070493	Chchd2	coiled-coil-helix-coiled-coil-helix domain containing 2 [Source:MGI Symbol;Acc:MGI:1261428]	1.179	0.236976	0.0115788	0.466353	yes	up	759.63	626.15	800.02	497.48	340.65	498.18	607.92	848.31	587.89	983.38	429.12	814.2	587.018	711.803
ENSMUSG00000050503	Fbxl22	F-box and leucine-rich repeat protein 22 [Source:MGI Symbol;Acc:MGI:1921415]	0.353	-1.50054	0.0116011	0.466353	yes	down	0.16	0.17	0.12	0.12	0.32	0.33	0.18	0.02	0.06	0.21	0.03	0.02	0.203333	0.0866667
ENSMUSG00000051111	Sv2c	synaptic vesicle glycoprotein 2c [Source:MGI Symbol;Acc:MGI:1922459]	0.14	-2.83578	0.0116462	0.466353	yes	down	0.07	0.04	0	0	0.01	0.25	0.01	0.02	0	0.02	0.09	0.01	0.0616667	0.025
ENSMUSG00000005087	Cd44	CD44 antigen [Source:MGI Symbol;Acc:MGI:88338]	0.6	-0.737125	0.01172	0.466353	yes	down	0.99	1.61	0.6	0.46	0.42	0.78	0.54	0.43	0.39	0.57	0.35	0.37	0.81	0.441667
ENSMUSG00000032786	Alas1	aminolevulinic acid synthase 1 [Source:MGI Symbol;Acc:MGI:87989]	1.676	0.744978	0.011729	0.466353	yes	up	351.2	167.33	183.69	43.63	48.47	61.67	190.98	276.2	81.96	470.3	63.45	322.15	142.665	234.173
ENSMUSG00000007021	Syngr3	synaptogyrin 3 [Source:MGI Symbol;Acc:MGI:1341881]	0.261	-1.93756	0.0117347	0.466353	yes	down	0.15	0.23	0.1	0.08	0.17	0.99	0.15	0.08	0.07	0.03	0.11	0.06	0.286667	0.0833333
ENSMUSG00000020889	Nr1d1	nuclear receptor subfamily 1, group D, member 1 [Source:MGI Symbol;Acc:MGI:2444210]	1.4	0.484962	0.0117423	0.466353	yes	up	25.49	15.8	18.5	8.21	10.61	7.06	18.75	27.84	16.03	34.48	8.61	20.97	14.2783	21.1133
ENSMUSG00000106415	Gm42893	predicted gene 42893 [Source:MGI Symbol;Acc:MGI:5663030]	2.054	1.03856	0.01178	0.466353	yes	up	0.3	0.16	0.18	0.2	0.22	0.24	0.4	0.46	0.44	0.44	0.32	0.69	0.216667	0.458333
ENSMUSG00000097768	2310043M15Rik	RIKEN cDNA 2310043M15 gene [Source:MGI Symbol;Acc:MGI:1919180]	0.207	-2.27103	0.0117866	0.466353	yes	down	0.08	0.19	0.08	0.09	0.21	0.28	0.03	0.04	0.11	0	0.03	0	0.155	0.035
ENSMUSG00000025779	Ly96	lymphocyte antigen 96 [Source:MGI Symbol;Acc:MGI:1341909]	1.536	0.61902	0.0117889	0.466353	yes	up	7.65	4.99	8.39	7.85	5.24	6.25	10.38	10.95	12.74	8.81	7.58	11.2	6.72833	10.2767
ENSMUSG00000039960	Rhou	ras homolog family member U [Source:MGI Symbol;Acc:MGI:1916831]	0.584	-0.776542	0.0118225	0.466353	yes	down	1.89	3.28	1.65	0.62	1.18	1.84	1.7	1.2	0.83	1.23	0.39	1.08	1.74333	1.07167
ENSMUSG00000034829	Nxnl1	nucleoredoxin-like 1 [Source:MGI Symbol;Acc:MGI:1924446]	1.989	0.992237	0.0118414	0.466353	yes	up	0.13	0.1	0.18	0.07	0.07	0.13	0.24	0.3	0.19	0.34	0.2	0.15	0.113333	0.236667
ENSMUSG00000063796	Slc22a8	solute carrier family 22 (organic anion transporter), member 8 [Source:MGI Symbol;Acc:MGI:1336187]	0.706	-0.502543	0.0119459	0.468799	yes	down	474.38	293.09	283.78	318.59	296.33	202.77	272.98	220.7	178.82	333.74	155.5	262.66	311.49	237.4
ENSMUSG00000085998	AW822252	expressed sequence AW822252 [Source:MGI Symbol;Acc:MGI:2148030]	0.65	-0.620695	0.0119816	0.468799	yes	down	13.95	6.44	10.4	8.39	3.11	11.54	5.64	6.81	4.36	10.06	4.78	5.92	8.97167	6.26167
ENSMUSG00000054618	Gm9951	predicted gene 9951 [Source:MGI Symbol;Acc:MGI:3641827]	0.633	-0.660634	0.011986	0.468799	yes	down	2.47	0.97	28.82	1.41	1	1.24	0.85	1.58	0.57	1.49	2.78	1.22	5.985	1.415
ENSMUSG00000041112	Elmo1	engulfment and cell motility 1 [Source:MGI Symbol;Acc:MGI:2153044]	0.668	-0.58105	0.0121384	0.473163	yes	down	1.31	1.41	0.66	0.42	0.65	0.76	0.58	0.76	0.54	0.7	0.39	0.45	0.868333	0.57
ENSMUSG00000051041	Olfml1	olfactomedin-like 1 [Source:MGI Symbol;Acc:MGI:2679264]	1.376	0.460678	0.0121873	0.473163	yes	up	3.66	2.02	3.04	1.59	1.42	1.31	3.18	3.77	2.43	5.02	1.63	3.01	2.17333	3.17333
ENSMUSG00000112319	Gm47221	predicted gene, 47221 [Source:MGI Symbol;Acc:MGI:6096031]	1.843	0.882299	0.0121905	0.473163	yes	up	0.3	0.29	0.35	0.21	0.25	0.31	0.32	1.1	0.44	0.65	0.5	0.35	0.285	0.56
ENSMUSG00000036764	Dnajc12	DnaJ heat shock protein family (Hsp40) member C12 [Source:MGI Symbol;Acc:MGI:1353428]	1.269	0.344132	0.0122261	0.473163	yes	up	205.11	107.89	180.77	142.06	91.83	121.23	214.59	263.96	163.16	289.85	81.9	195.15	141.482	201.435
ENSMUSG00000037443	Cep85	centrosomal protein 85 [Source:MGI Symbol;Acc:MGI:1917262]	0.668	-0.581014	0.0122363	0.473163	yes	down	196.99	194.73	138.43	255.21	297.53	185.52	208.96	110.25	209.38	124.62	265.02	126.68	211.402	174.152
ENSMUSG00000027381	Bcl2l11	BCL2-like 11 (apoptosis facilitator) [Source:MGI Symbol;Acc:MGI:1197519]	0.723	-0.46868	0.012311	0.474976	yes	down	1.73	1.05	1.46	0.97	0.59	0.87	0.82	1.16	0.72	2.07	0.38	0.75	1.11167	0.983333
ENSMUSG00000031015	Swap70	SWA-70 protein [Source:MGI Symbol;Acc:MGI:1298390]	0.78	-0.359161	0.0124409	0.478407	yes	down	4.39	4.34	3.77	2.03	1.67	2.28	1.97	2.74	1.9	4.33	1.37	2.43	3.08	2.45667
ENSMUSG00000083364	Llph-ps2	LLP homolog, pseudogene 2 [Source:MGI Symbol;Acc:MGI:3642864]	1.508	0.593023	0.012456	0.478407	yes	up	40.69	19.81	39.79	29.81	31.4	36.18	51.28	58.55	56.4	46.76	28.65	53.51	32.9467	49.1917
ENSMUSG00000020774	Aspa	aspartoacylase [Source:MGI Symbol;Acc:MGI:87914]	1.377	0.461456	0.0124929	0.478744	yes	up	44.35	17.61	41.8	22.68	10.84	17.16	35.87	46.44	23.93	69.6	15.92	34.56	25.74	37.72
ENSMUSG00000022403	St13	suppression of tumorigenicity 13 [Source:MGI Symbol;Acc:MGI:1917606]	1.296	0.373622	0.0125236	0.478844	yes	up	106.12	54.74	86.83	36.57	20.33	38.41	56.48	100.49	53.21	151.5	28.5	67.24	57.1667	76.2367
ENSMUSG00000038530	Rgs4	regulator of G-protein signaling 4 [Source:MGI Symbol;Acc:MGI:108409]	0.623	-0.681872	0.0126596	0.482964	yes	down	1.03	1.63	0.98	0.69	0.73	1.64	0.84	0.84	0.59	0.98	0.6	0.63	1.11667	0.746667
ENSMUSG00000028957	Per3	period circadian clock 3 [Source:MGI Symbol;Acc:MGI:1277134]	1.582	0.661829	0.0127351	0.483761	yes	up	1.23	0.46	0.51	0.5	0.37	0.26	0.82	0.85	0.74	1.47	0.53	0.73	0.555	0.856667
ENSMUSG00000040354	Mars1	methionine-tRNA synthetase 1 [Source:MGI Symbol;Acc:MGI:1345633]	1.172	0.228935	0.0127866	0.483761	yes	up	30.26	22.77	27.39	25.94	26.87	32.72	38.09	40.92	38.75	31.41	41.08	42.64	27.6583	38.815
ENSMUSG00000040270	Bach2	BTB and CNC homology, basic leucine zipper transcription factor 2 [Source:MGI Symbol;Acc:MGI:894679]	0.566	-0.821621	0.0127978	0.483761	yes	down	0.53	0.24	0.39	0.22	0.08	0.15	0.21	0.42	0.14	0.25	0.12	0.09	0.268333	0.205
ENSMUSG00000054135	A430110L20Rik	RIKEN cDNA A430110L20 gene [Source:MGI Symbol;Acc:MGI:3036249]	0.378	-1.40409	0.0128011	0.483761	yes	down	0.26	0.17	0.1	0.29	0.1	0.21	0.06	0.02	0.05	0.15	0.09	0.09	0.188333	0.0766667
ENSMUSG00000023153	Tmem52	transmembrane protein 52 [Source:MGI Symbol;Acc:MGI:1916921]	0.691	-0.533225	0.0128494	0.483761	yes	down	6.67	6.21	5.26	3.55	3.55	3.86	4.42	3.8	2.12	4.47	1.76	3.89	4.85	3.41
ENSMUSG00000026866	Kynu	kynureninase [Source:MGI Symbol;Acc:MGI:1918039]	1.631	0.70583	0.0128508	0.483761	yes	up	2.93	1.46	2.62	2.35	0.56	0.78	3.2	2.94	2.27	5.12	1.6	2.74	1.78333	2.97833
ENSMUSG00000041649	Klf8	Kruppel-like factor 8 [Source:MGI Symbol;Acc:MGI:2442430]	0.392	-1.35227	0.0129256	0.485506	yes	down	0.13	0.07	0.1	0.04	0.06	0.18	0.04	0.02	0.05	0.04	0.05	0.03	0.0966667	0.0383333
ENSMUSG00000035547	Capn5	calpain 5 [Source:MGI Symbol;Acc:MGI:1100859]	0.625	-0.678978	0.0129756	0.485946	yes	down	3.97	5.88	3.3	1.03	1.03	1.92	1.71	2.61	1.22	2.76	0.85	1.33	2.855	1.74667
ENSMUSG00000038077	Kcna6	potassium voltage-gated channel, shaker-related, subfamily, member 6 [Source:MGI Symbol;Acc:MGI:96663]	0.317	-1.65854	0.0130167	0.485946	yes	down	0.03	0.2	0.06	0.1	0.2	0.18	0.13	0.11	0.06	0.05	0.08	0.04	0.128333	0.0783333
ENSMUSG00000040502	Marchf9	membrane associated ring-CH-type finger 9 [Source:MGI Symbol;Acc:MGI:2446144]	1.42	0.505471	0.0130228	0.485946	yes	up	7.09	4.49	5.65	4.03	5.13	2.73	6.08	8.79	7.05	8	4.75	8.59	4.85333	7.21
ENSMUSG00000072188	Gm10354	predicted gene 10354 [Source:MGI Symbol;Acc:MGI:3809109]	2.112	1.07849	0.0131538	0.489765	yes	up	0.61	0.59	0.22	0.2	0.05	0.14	0.7	0.9	0.59	0.88	0.24	0.61	0.301667	0.653333
ENSMUSG00000058207	Serpina3k	serine (or cysteine) peptidase inhibitor, clade A, member 3K [Source:MGI Symbol;Acc:MGI:98377]	0.107	-3.23007	0.0132355	0.491731	yes	down	0.16	0.41	0	0.3	0.51	2.36	0.24	0	0.02	0.08	0	0.15	0.623333	0.0816667
ENSMUSG00000030922	Lyrm1	LYR motif containing 1 [Source:MGI Symbol;Acc:MGI:1921169]	1.36	0.443255	0.0132962	0.492914	yes	up	6.29	2.85	5.73	3.2	2.08	4	5.14	5.55	5.33	8.76	3.06	5.64	4.025	5.58
ENSMUSG00000054027	Nt5dc3	5'-nucleotidase domain containing 3 [Source:MGI Symbol;Acc:MGI:3513266]	0.606	-0.723553	0.0133567	0.493571	yes	down	1.95	2	1.23	0.56	0.56	0.54	0.4	0.96	0.39	3.45	0.47	0.89	1.14	1.09333
ENSMUSG00000049957	Ccdc137	coiled-coil domain containing 137 [Source:MGI Symbol;Acc:MGI:1914541]	0.804	-0.314019	0.0133789	0.493571	yes	down	9.06	7.13	6.3	4.74	2.72	3.84	3.77	5.62	2.73	8.82	2.37	5.03	5.63167	4.72333
ENSMUSG00000074622	Mafb	v-maf musculoaponeurotic fibrosarcoma oncogene family, protein B (avian) [Source:MGI Symbol;Acc:MGI:104555]	0.655	-0.610913	0.0134085	0.493571	yes	down	9.64	12.29	7.65	2.67	2.97	4.12	3.37	6.58	3.52	7.44	1.88	3.72	6.55667	4.41833
ENSMUSG00000034255	Arhgap27	Rho GTPase activating protein 27 [Source:MGI Symbol;Acc:MGI:1916903]	0.807	-0.310216	0.0134297	0.493571	yes	down	10.27	7.28	9.16	4.83	6.32	4.27	4.66	6.41	4.08	9.93	3.59	5.17	7.02167	5.64
ENSMUSG00000040724	Kcna2	potassium voltage-gated channel, shaker-related subfamily, member 2 [Source:MGI Symbol;Acc:MGI:96659]	0.357	-1.48487	0.0135211	0.49586	yes	down	0.04	0.13	0.04	0.03	0.02	0.09	0.03	0.03	0	0.02	0.03	0.01	0.0583333	0.02
ENSMUSG00000086841	2410006H16Rik	RIKEN cDNA 2410006H16 gene [Source:MGI Symbol;Acc:MGI:1916471]	1.379	0.464085	0.0137308	0.502469	yes	up	29.98	25.62	28.73	30.61	19.98	20.89	35.6	47.62	36.73	43.74	24.26	28.38	25.9683	36.055
ENSMUSG00000080115	Eef1akmt3	EEF1A lysine methyltransferase 3 [Source:MGI Symbol;Acc:MGI:3645330]	1.63	0.704638	0.0137664	0.502693	yes	up	1.33	0.49	0.9	0.49	0.7	0.36	1.13	1.27	0.72	2.67	0.68	1.06	0.711667	1.255
ENSMUSG00000030004	Nat8	N-acetyltransferase 8 (GCN5-related) [Source:MGI Symbol;Acc:MGI:1915646]	0.669	-0.580895	0.0138416	0.503489	yes	down	144.82	83.87	115.4	143.6	127.1	97.09	86.97	94.77	65.83	112.61	66.49	93.3	118.647	86.6617
ENSMUSG00000020978	Klhdc2	kelch domain containing 2 [Source:MGI Symbol;Acc:MGI:1916804]	1.279	0.354632	0.0138663	0.503489	yes	up	30.92	21.18	28.08	16.58	8.56	15.83	24.18	35.88	24.46	38.22	12.24	25.78	20.1917	26.7933
ENSMUSG00000032501	Trib1	tribbles pseudokinase 1 [Source:MGI Symbol;Acc:MGI:2443397]	0.696	-0.52181	0.0138914	0.503489	yes	down	4.95	5.53	4.68	1.35	1.98	2.58	2.54	3.38	2.28	2.94	1.09	2.56	3.51167	2.465
ENSMUSG00000042834	Nrep	neuronal regeneration related protein [Source:MGI Symbol;Acc:MGI:99444]	0.732	-0.449321	0.0139275	0.503489	yes	down	4.63	4.4	5.14	4.34	3.06	4.85	3.07	4.27	3.89	5.36	2.05	2.52	4.40333	3.52667
ENSMUSG00000044068	Zrsr1	zinc finger (CCCH type), RNA binding motif and serine/arginine rich 1 [Source:MGI Symbol;Acc:MGI:98885]	1.235	0.304104	0.0139358	0.503489	yes	up	12.05	10.25	13.73	7.36	6.24	10.12	12.27	18.02	12.96	15.73	6.86	13.94	9.95833	13.2967
ENSMUSG00000031886	Ces2e	carboxylesterase 2E [Source:MGI Symbol;Acc:MGI:2443170]	1.349	0.431569	0.0140325	0.505394	yes	up	7.6	4.58	4.83	4.5	3.02	2.93	4.32	8.06	5.15	8.62	5.12	6.7	4.57667	6.32833
ENSMUSG00000027088	Phospho2	phosphatase, orphan 2 [Source:MGI Symbol;Acc:MGI:1920623]	1.273	0.347978	0.0140478	0.505394	yes	up	11.94	7.31	12.36	7.3	4.21	7.45	10.16	13.72	10.74	13.04	5.66	10.82	8.42833	10.69
ENSMUSG00000048251	Bcl11b	B cell leukemia/lymphoma 11B [Source:MGI Symbol;Acc:MGI:1929913]	0.668	-0.581204	0.0141123	0.505793	yes	down	0.49	0.33	0.42	0.26	0.12	0.24	0.15	0.36	0.14	0.37	0.09	0.18	0.31	0.215
ENSMUSG00000024922	Ovol1	ovo like zinc finger 1 [Source:MGI Symbol;Acc:MGI:1330290]	0.694	-0.526988	0.0141317	0.505793	yes	down	5.12	1.76	2.45	1.86	2.06	1.19	1.38	1.74	1.48	2.75	1.34	1.53	2.40667	1.70333
ENSMUSG00000063882	Uqcrh	ubiquinol-cytochrome c reductase hinge protein [Source:MGI Symbol;Acc:MGI:1913826]	1.222	0.289003	0.0141478	0.505793	yes	up	802.12	760.3	812.31	560.33	469.38	555.25	785.42	844.97	811.58	920.11	529.69	909.23	659.948	800.167
ENSMUSG00000017446	C1qtnf1	C1q and tumor necrosis factor related protein 1 [Source:MGI Symbol;Acc:MGI:1919254]	0.614	-0.704648	0.0141794	0.505862	yes	down	7.01	10.39	4.63	1.72	2.11	3.31	1.97	4.03	1.85	6.06	1.03	2.3	4.86167	2.87333
ENSMUSG00000024246	Thumpd2	THUMP domain containing 2 [Source:MGI Symbol;Acc:MGI:1919417]	1.497	0.582279	0.0142483	0.507256	yes	up	1.69	1.85	1.39	0.54	0.84	1.2	2.28	2.13	1.83	1.97	1.34	2.84	1.25167	2.065
ENSMUSG00000034958	Atcay	ataxia, cerebellar, Cayman type [Source:MGI Symbol;Acc:MGI:2448730]	0.049	-4.35904	0.0142506	1	yes	down	0	0.01	0	0.02	0.1	0.17	0	0	0	0	0	0	0.05	0
ENSMUSG00000050866	Clrn3	clarin 3 [Source:MGI Symbol;Acc:MGI:2142022]	1.47	0.555597	0.0143351	0.508301	yes	up	19.54	5.21	12.94	6.26	4.24	5.45	10.81	16.45	12.15	20.33	6.78	12.26	8.94	13.13
ENSMUSG00000090381	Gm6158	predicted gene 6158 [Source:MGI Symbol;Acc:MGI:3779562]	1.502	0.587237	0.0143372	0.508301	yes	up	2.97	2.42	4.92	2.55	1.46	1.75	4.34	6.08	2.59	5.29	2.18	4.45	2.67833	4.155
ENSMUSG00000017817	Jph2	junctophilin 2 [Source:MGI Symbol;Acc:MGI:1891496]	0.613	-0.706705	0.014482	0.512367	yes	down	1.06	1.97	0.66	0.61	0.87	0.68	0.57	0.73	0.43	0.92	0.56	0.55	0.975	0.626667
ENSMUSG00000032718	Mansc1	MANSC domain containing 1 [Source:MGI Symbol;Acc:MGI:1914979]	0.758	-0.3989	0.0145305	0.513019	yes	down	3.55	4.2	3.5	1.59	1.81	2.32	1.59	2.91	1.99	3.19	1.32	2.33	2.82833	2.22167
ENSMUSG00000050097	Ces2b	carboxyesterase 2B [Source:MGI Symbol;Acc:MGI:2448547]	0.697	-0.520035	0.0146215	0.513583	yes	down	4.7	2.59	3.16	2.08	4.14	3.33	2.56	3.18	2.27	3.66	1.33	3.37	3.33333	2.72833
ENSMUSG00000078896	Zfp965	zinc finger protein 965 [Source:MGI Symbol;Acc:MGI:3779822]	8.445	3.07813	0.0146336	0.513583	yes	up	0.42	0.14	0.08	0	0.06	0.27	0	0	1.76	3.42	0.53	1.45	0.161667	1.19333
ENSMUSG00000024206	Rfx2	regulatory factor X, 2 (influences HLA class II expression) [Source:MGI Symbol;Acc:MGI:106583]	0.666	-0.587026	0.0146368	0.513583	yes	down	0.88	0.69	0.62	0.42	0.34	0.46	0.3	0.45	0.29	0.87	0.19	0.36	0.568333	0.41
ENSMUSG00000051969	Tlr11	toll-like receptor 11 [Source:MGI Symbol;Acc:MGI:3045226]	0.436	-1.19888	0.0146917	0.514451	yes	down	0.28	0.17	0.16	0.08	0.08	0.12	0.04	0.03	0.07	0.11	0.07	0.05	0.148333	0.0616667
ENSMUSG00000022724	Riox2	ribosomal oxygenase 2 [Source:MGI Symbol;Acc:MGI:1914264]	0.836	-0.257862	0.0148197	0.517871	yes	down	10.78	8.83	9.76	8.01	7.3	10.3	8	8.22	8.27	10.29	6.36	7.6	9.16333	8.12333
ENSMUSG00000019303	Psmc3ip	proteasome (prosome, macropain) 26S subunit, ATPase 3, interacting protein [Source:MGI Symbol;Acc:MGI:1098610]	1.509	0.593789	0.0148599	0.518212	yes	up	2.82	1.91	2.71	1.69	1.52	0.84	2.22	3.24	3.06	3.1	2.11	2.6	1.915	2.72167
ENSMUSG00000031310	Zmym3	zinc finger, MYM-type 3 [Source:MGI Symbol;Acc:MGI:1927231]	0.78	-0.358585	0.0149246	0.519408	yes	down	4.84	4.45	3.78	2.56	2.7	2.62	2.89	5.47	1.99	6.05	1.71	3.81	3.49167	3.65333
ENSMUSG00000037139	Myom3	myomesin family, member 3 [Source:MGI Symbol;Acc:MGI:2685280]	0.559	-0.838218	0.0149827	0.520312	yes	down	0.76	0.31	0.63	0.37	0.59	0.42	0.51	0.73	0.2	0.19	0.13	0.32	0.513333	0.346667
ENSMUSG00000078234	Klhdc7a	kelch domain containing 7A [Source:MGI Symbol;Acc:MGI:2444612]	0.701	-0.511753	0.0150117	0.520312	yes	down	20.41	19.01	14.81	6.84	6.19	7.82	8.19	11.8	6.75	17.93	3.34	7.67	12.5133	9.28
ENSMUSG00000023272	Creld2	cysteine-rich with EGF-like domains 2 [Source:MGI Symbol;Acc:MGI:1923987]	1.421	0.50675	0.0151033	0.521587	yes	up	54.62	32.87	31.33	17.02	19.76	13.33	27.38	45.47	41.16	62.58	20.19	47.81	28.155	40.765
ENSMUSG00000025204	Ndufb8	NADH:ubiquinone oxidoreductase subunit B8 [Source:MGI Symbol;Acc:MGI:1914514]	1.268	0.342047	0.0151186	0.521587	yes	up	604.94	568.58	538.2	373.13	404.81	382.37	598.51	698.87	657.99	646.44	396.94	675.13	478.672	612.313
ENSMUSG00000025279	Dnase1l3	deoxyribonuclease 1-like 3 [Source:MGI Symbol;Acc:MGI:1314633]	0.618	-0.694577	0.0152067	0.521587	yes	down	0.53	0.49	0.35	0.23	0.21	0.33	0.22	0.28	0.34	0.25	0.13	0.11	0.356667	0.221667
ENSMUSG00000021608	Lpcat1	lysophosphatidylcholine acyltransferase 1 [Source:MGI Symbol;Acc:MGI:2384812]	0.672	-0.572582	0.0152477	0.521587	yes	down	2.36	3.48	2.4	1.41	0.68	1.51	0.92	1.86	1.17	2.6	0.69	0.9	1.97333	1.35667
ENSMUSG00000037296	Lsm1	LSM1 homolog, mRNA degradation associated [Source:MGI Symbol;Acc:MGI:1914457]	1.276	0.351516	0.0152725	0.521587	yes	up	7.1	6.5	10.25	2.84	4.15	5.69	6.78	8	5.89	11.26	3.38	5.67	6.08833	6.83
ENSMUSG00000048897	Zfp710	zinc finger protein 710 [Source:MGI Symbol;Acc:MGI:1921747]	0.805	-0.313601	0.0152886	0.521587	yes	down	4.8	4.26	4.05	1.93	2.3	2.14	2.11	3.91	2.25	3.99	1.45	2.53	3.24667	2.70667
ENSMUSG00000071072	Ptges3	prostaglandin E synthase 3 [Source:MGI Symbol;Acc:MGI:1929282]	1.373	0.456909	0.0153065	0.521587	yes	up	53.84	36.03	61.82	43	20.86	51.58	58.84	75.93	70.66	73.32	41.02	60.97	44.5217	63.4567
ENSMUSG00000007739	Cct4	chaperonin containing Tcp1, subunit 4 (delta) [Source:MGI Symbol;Acc:MGI:104689]	1.23	0.298376	0.0153201	0.521587	yes	up	53.68	43.32	56.4	31.4	17.4	31.27	47.41	62.14	45.15	66.58	26.27	54.11	38.9117	50.2767
ENSMUSG00000038028	Tigar	Trp53 induced glycolysis regulatory phosphatase [Source:MGI Symbol;Acc:MGI:2442752]	0.793	-0.334233	0.0153276	0.521587	yes	down	2.34	2.39	2.2	1.12	1.04	1.31	1.24	1.83	1.1	1.93	0.8	1.63	1.73333	1.42167
ENSMUSG00000018830	Myh11	myosin, heavy polypeptide 11, smooth muscle [Source:MGI Symbol;Acc:MGI:102643]	0.542	-0.88415	0.015355	0.521587	yes	down	8.44	21.81	6.03	7.26	12.6	7.88	6.57	6.81	3.18	5.69	7.14	6.54	10.67	5.98833
ENSMUSG00000078899	Gm4631	predicted gene 4631 [Source:MGI Symbol;Acc:MGI:3782813]	1.576	0.655969	0.0153849	0.521587	yes	up	1.33	0.91	1.87	1.31	0.68	2.13	1.51	2.66	2.94	3.52	1.4	2.27	1.37167	2.38333
ENSMUSG00000024027	Glp1r	glucagon-like peptide 1 receptor [Source:MGI Symbol;Acc:MGI:99571]	0.553	-0.853435	0.0154219	0.521806	yes	down	0.17	0.23	0.27	0.25	0.22	0.14	0.11	0.1	0.12	0.15	0.06	0.23	0.213333	0.128333
ENSMUSG00000031226	Pbdc1	polysaccharide biosynthesis domain containing 1 [Source:MGI Symbol;Acc:MGI:1914933]	1.233	0.302245	0.0156409	0.528165	yes	up	12.43	9.34	11.81	7.62	5.88	7.52	10.75	14.88	10.39	14.04	6.12	11.98	9.1	11.36
ENSMUSG00000035495	Tstd2	thiosulfate sulfurtransferase (rhodanese)-like domain containing 2 [Source:MGI Symbol;Acc:MGI:3039624]	0.727	-0.459722	0.0157391	0.529991	yes	down	12.49	7.03	9.53	5.71	3.32	5.46	4.94	7.22	4	8.22	1.82	5.5	7.25667	5.28333
ENSMUSG00000110597	Gm8798	predicted gene 8798 [Source:MGI Symbol;Acc:MGI:3646429]	2.067	1.0472	0.0157571	0.529991	yes	up	0.14	0.13	0.12	0.09	0.02	0.03	0.18	0.19	0.24	0.29	0.13	0.18	0.0883333	0.201667
ENSMUSG00000047844	Bex4	brain expressed X-linked 4 [Source:MGI Symbol;Acc:MGI:3606746]	1.423	0.509422	0.0158133	0.530835	yes	up	18.34	10.14	20.01	14.65	11.07	15.8	28.58	20.84	19.65	26.42	14.35	22.69	15.0017	22.0883
ENSMUSG00000039710	Slc7a12	solute carrier family 7 (cationic amino acid transporter, y+ system), member 12 [Source:MGI Symbol;Acc:MGI:2156159]	3.739	1.90282	0.0158555	0.531204	yes	up	0.54	0.89	1.18	1.77	0.21	1.42	0.65	3.33	7.8	1.01	6.18	0.46	1.00167	3.23833
ENSMUSG00000030830	Itgal	integrin alpha L [Source:MGI Symbol;Acc:MGI:96606]	0.628	-0.670285	0.0159841	0.531719	yes	down	1.05	1.01	0.6	0.51	0.3	0.7	0.33	0.66	0.57	0.65	0.37	0.24	0.695	0.47
ENSMUSG00000030612	Mrpl46	mitochondrial ribosomal protein L46 [Source:MGI Symbol;Acc:MGI:1914558]	1.189	0.249933	0.0159974	0.531719	yes	up	32.93	25.78	31.83	21.1	16.66	19.53	28.92	36.11	28.68	36.23	17.92	32.97	24.6383	30.1383
ENSMUSG00000037108	Zcwpw1	zinc finger, CW type with PWWP domain 1 [Source:MGI Symbol;Acc:MGI:2685899]	1.422	0.508341	0.0160032	0.531719	yes	up	2.26	1.31	1.75	0.78	1.09	2.13	2	2.02	2.27	3.63	2.16	1.79	1.55333	2.31167
ENSMUSG00000113581	Dio3os	deiodinase, iodothyronine type III, opposite strand [Source:MGI Symbol;Acc:MGI:2664395]	0.511	-0.968909	0.0160183	0.531719	yes	down	1.11	0.49	0.74	0.5	0.92	0.46	0.89	0.72	0.23	0.78	0.64	1.2	0.703333	0.743333
ENSMUSG00000007659	Bcl2l1	BCL2-like 1 [Source:MGI Symbol;Acc:MGI:88139]	0.845	-0.243074	0.0160267	0.531719	yes	down	64.36	51.61	43.3	27.7	26.98	27.88	31.71	45.92	29.06	45.17	21.29	31.89	40.305	34.1733
ENSMUSG00000028137	Celf3	CUGBP, Elav-like family member 3 [Source:MGI Symbol;Acc:MGI:1926034]	0.138	-2.85997	0.0160661	0.531991	yes	down	0.02	0.13	0	0.11	0.15	0.44	0.02	0.1	0.02	0	0	0.07	0.141667	0.035
ENSMUSG00000019301	Hsd17b1	hydroxysteroid (17-beta) dehydrogenase 1 [Source:MGI Symbol;Acc:MGI:105077]	0.291	-1.77963	0.0160977	0.532004	yes	down	0.22	0.11	0.2	0.27	0.34	0.55	0.04	0.08	0.23	0.09	0	0.13	0.281667	0.095
ENSMUSG00000038253	Hoxa5	homeobox A5 [Source:MGI Symbol;Acc:MGI:96177]	1.363	0.447294	0.0161484	0.532561	yes	up	2.87	2.66	4.24	2.61	2.13	1.77	2.94	4.65	4.03	5.66	2.17	4.19	2.71333	3.94
ENSMUSG00000029510	Gpc2	glypican 2 (cerebroglycan) [Source:MGI Symbol;Acc:MGI:1919201]	0.276	-1.8589	0.0162059	0.532561	yes	down	0.36	0.33	0.01	0.11	0.14	0.11	0.1	0.02	0.02	0.05	0.04	0	0.176667	0.0383333
ENSMUSG00000111840	Gm48832	predicted gene, 48832 [Source:MGI Symbol;Acc:MGI:6098557]	10.097	3.33585	0.0162271	1	yes	up	0	0.01	0	0	0	0.01	0.14	0.06	0	0.12	0	0.03	0.00333333	0.0583333
ENSMUSG00000052485	Tmem171	transmembrane protein 171 [Source:MGI Symbol;Acc:MGI:2685751]	0.701	-0.511486	0.016231	0.532561	yes	down	11	14.39	11.56	4.83	8.65	7.79	6.71	8.75	8.54	9.27	3.4	6.1	9.70333	7.12833
ENSMUSG00000062519	Zfp398	zinc finger protein 398 [Source:MGI Symbol;Acc:MGI:1917856]	0.798	-0.326159	0.0162395	0.532561	yes	down	2.27	1.59	1.75	0.76	0.64	0.92	0.74	1.32	0.96	1.72	0.52	0.97	1.32167	1.03833
ENSMUSG00000049357	Brd8dc	BRD8 domain containing [Source:MGI Symbol;Acc:MGI:3045347]	7.074	2.82257	0.0163124	1	yes	up	0.05	0.02	0	0.02	0	0	0.02	0.82	0	0.07	0.17	0.11	0.015	0.198333
ENSMUSG00000028150	Rorc	RAR-related orphan receptor gamma [Source:MGI Symbol;Acc:MGI:104856]	0.798	-0.324986	0.016337	0.534204	yes	down	13.55	13.08	9.88	8	7.27	7.08	7.26	10.02	8.2	11.23	4.44	8.21	9.81	8.22667
ENSMUSG00000050304	Slc25a2	solute carrier family 25 (mitochondrial carrier, ornithine transporter) member 2 [Source:MGI Symbol;Acc:MGI:2137907]	4.686	2.22848	0.0163445	1	yes	up	0.09	0.08	0	0.04	0.09	0	0.07	0.16	0.2	0.26	0.17	0.19	0.05	0.175
ENSMUSG00000017631	Abr	active BCR-related gene [Source:MGI Symbol;Acc:MGI:107771]	0.776	-0.365369	0.0163522	0.534204	yes	down	18.99	19.04	15.59	8.22	9.8	9.61	8.65	14.9	10.31	15.14	7.29	9.02	13.5417	10.885
ENSMUSG00000081665	Gm15922	predicted gene 15922 [Source:MGI Symbol;Acc:MGI:3802148]	14.306	3.83855	0.0163773	1	yes	up	0	0	0	0	0	0	0.05	0.04	0	0.08	0	0.07	0	0.04
ENSMUSG00000053977	Cd8a	CD8 antigen, alpha chain [Source:MGI Symbol;Acc:MGI:88346]	0.655	-0.611254	0.0165391	0.539277	yes	down	1.53	1.92	1.9	0.87	0.88	1.14	0.89	1.04	1.34	0.94	0.35	0.74	1.37333	0.883333
ENSMUSG00000115483	Gm9732	predicted gene 9732 [Source:MGI Symbol;Acc:MGI:3796514]	2.388	1.25581	0.0165878	0.539833	yes	up	0.39	0.38	0.94	0.46	0.08	0.54	0.51	0.84	2.89	1.18	0.41	1.14	0.465	1.16167
ENSMUSG00000033712	Ccar2	cell cycle activator and apoptosis regulator 2 [Source:MGI Symbol;Acc:MGI:2444228]	0.801	-0.31996	0.0166207	0.539871	yes	down	10.11	8.66	7.88	4.81	3.83	4.92	4.63	6.87	4.82	8.62	3.35	5.36	6.70167	5.60833
ENSMUSG00000040490	Lrfn2	leucine rich repeat and fibronectin type III domain containing 2 [Source:MGI Symbol;Acc:MGI:1917780]	4.705	2.23415	0.0167788	1	yes	up	0	0	0.01	0.06	0	0.01	0.08	0.05	0.05	0.05	0.08	0.11	0.0133333	0.07
ENSMUSG00000051256	Jagn1	jagunal homolog 1 [Source:MGI Symbol;Acc:MGI:1915017]	1.214	0.280199	0.0168294	0.543504	yes	up	28.2	22.35	25.2	17.92	16.94	15.32	23.99	31.63	24.22	34.32	15.45	30.63	20.9883	26.7067
ENSMUSG00000039410	Prdm16	PR domain containing 16 [Source:MGI Symbol;Acc:MGI:1917923]	0.648	-0.625168	0.0168376	0.543504	yes	down	9.44	12.74	10.44	2.43	2.64	3.69	3.79	6.84	3.55	7.24	1.86	3.5	6.89667	4.46333
ENSMUSG00000028524	Sgip1	SH3-domain GRB2-like (endophilin) interacting protein 1 [Source:MGI Symbol;Acc:MGI:1920344]	0.591	-0.758758	0.016842	0.543504	yes	down	1.68	0.59	1.24	0.19	0.21	0.51	0.27	0.99	1.06	0.61	0.2	0.16	0.736667	0.548333
ENSMUSG00000037185	Krt80	keratin 80 [Source:MGI Symbol;Acc:MGI:1921377]	0.727	-0.460545	0.01686	0.543504	yes	down	8.03	11.1	6.51	3.28	5.28	4.39	3.7	6.19	3.89	7.23	2.95	4.53	6.43167	4.74833
ENSMUSG00000111889	Gm48071	predicted gene, 48071 [Source:MGI Symbol;Acc:MGI:6097401]	6.465	2.69268	0.0169673	1	yes	up	0.09	0	0	0.25	0	0	0.15	0.77	0.35	0.18	0.59	0.09	0.0566667	0.355
ENSMUSG00000029375	Cxcl15	chemokine (C-X-C motif) ligand 15 [Source:MGI Symbol;Acc:MGI:1339941]	0.235	-2.0872	0.0169692	0.545828	yes	down	0.02	0.07	0.21	0.09	0.2	0.08	0	0.05	0.04	0.05	0.04	0	0.111667	0.03
ENSMUSG00000015957	Wnt11	wingless-type MMTV integration site family, member 11 [Source:MGI Symbol;Acc:MGI:101948]	0.433	-1.20739	0.0169973	0.545828	yes	down	1.89	0.51	3.83	0.98	2.41	3.28	0.34	2.12	1.3	1.5	0.38	2.41	2.15	1.34167
ENSMUSG00000028712	Cyp4a31	cytochrome P450, family 4, subfamily a, polypeptide 31 [Source:MGI Symbol;Acc:MGI:3028580]	1.587	0.666444	0.0170281	0.545828	yes	up	88.54	56.65	82.36	83.44	114.4	84.35	117.16	162.96	138.63	176.52	131.81	173.48	84.9567	150.093
ENSMUSG00000111933	Gm36660	predicted gene, 36660 [Source:MGI Symbol;Acc:MGI:5595819]	4.732	2.2426	0.0170754	1	yes	up	0.01	0.02	0	0.01	0	0.01	0.02	0.06	0.04	0.05	0.06	0.03	0.00833333	0.0433333
ENSMUSG00000017390	Aldoc	aldolase C, fructose-bisphosphate [Source:MGI Symbol;Acc:MGI:101863]	1.622	0.697499	0.0171331	0.548164	yes	up	5.21	5.71	11.29	2.54	3.03	4.85	6.7	13.4	9.36	11.69	4.56	10.17	5.43833	9.31333
ENSMUSG00000027339	Rassf2	Ras association (RalGDS/AF-6) domain family member 2 [Source:MGI Symbol;Acc:MGI:2442060]	0.676	-0.565403	0.0172018	0.54933	yes	down	1.57	1.7	1.21	0.93	1.02	1.62	1.17	0.91	0.61	1.59	0.68	1.13	1.34167	1.015
ENSMUSG00000020451	Limk2	LIM motif-containing protein kinase 2 [Source:MGI Symbol;Acc:MGI:1197517]	0.838	-0.254138	0.0172382	0.549408	yes	down	7.59	7.83	7.24	3.79	4.53	4.02	4.85	6.16	4.87	7.19	4.34	5.61	5.83333	5.50333
ENSMUSG00000035699	Slc51a	solute carrier family 51, alpha subunit [Source:MGI Symbol;Acc:MGI:2146634]	0.687	-0.541215	0.0172687	0.549408	yes	down	38.69	12.94	25.06	17.69	15.02	11.3	15.58	12.27	7.75	16.3	5.77	16.65	20.1167	12.3867
ENSMUSG00000062761	Zfp512	zinc finger protein 512 [Source:MGI Symbol;Acc:MGI:1917345]	0.798	-0.325092	0.0173023	0.549452	yes	down	5.5	3.75	3.7	2.17	1.51	2.57	2.43	2.91	2.1	4.42	1.45	2.38	3.2	2.615
ENSMUSG00000006522	Itih3	inter-alpha trypsin inhibitor, heavy chain 3 [Source:MGI Symbol;Acc:MGI:96620]	2.269	1.1823	0.0173984	0.551477	yes	up	0.45	0.07	0.14	0.37	0.12	0.64	0.46	0.8	0.67	0.32	0.47	0.95	0.298333	0.611667
ENSMUSG00000048787	Dcun1d3	DCN1, defective in cullin neddylation 1, domain containing 3 (S. cerevisiae) [Source:MGI Symbol;Acc:MGI:2679003]	1.257	0.330229	0.017444	0.55166	yes	up	4.89	2.63	2.95	2.23	1.19	2.68	3.63	4.25	2.63	5.28	2.27	3.9	2.76167	3.66
ENSMUSG00000046667	Rbm12b1	RNA binding motif protein 12 B1 [Source:MGI Symbol;Acc:MGI:1919647]	1.344	0.426103	0.0174689	0.55166	yes	up	1.15	1.13	1.16	0.78	1.13	1	1.18	1.85	1.4	2.11	1.05	1.17	1.05833	1.46
ENSMUSG00000043924	Ncmap	noncompact myelin associated protein [Source:MGI Symbol;Acc:MGI:2444888]	0.305	-1.71459	0.017565	0.551728	yes	down	0.2	0.35	0.11	0.17	0.2	0.19	0.34	0.11	0.03	0.12	0.03	0.45	0.203333	0.18
ENSMUSG00000022947	Cbr3	carbonyl reductase 3 [Source:MGI Symbol;Acc:MGI:1309992]	1.557	0.639065	0.0176176	0.551728	yes	up	1.79	2.35	1.74	1.64	0.76	2.51	2.69	3.15	3.58	3.15	2.09	2.64	1.79833	2.88333
ENSMUSG00000044199	S1pr4	sphingosine-1-phosphate receptor 4 [Source:MGI Symbol;Acc:MGI:1333809]	0.617	-0.696393	0.0176194	0.551728	yes	down	0.79	1.01	0.58	0.39	0.56	0.55	0.5	0.42	0.32	0.77	0.28	0.24	0.646667	0.421667
ENSMUSG00000022952	Runx1	runt related transcription factor 1 [Source:MGI Symbol;Acc:MGI:99852]	0.606	-0.723801	0.0176224	0.551728	yes	down	0.51	0.56	0.43	0.3	0.21	0.46	0.39	0.37	0.22	0.29	0.14	1.36	0.411667	0.461667
ENSMUSG00000026049	Tex30	testis expressed 30 [Source:MGI Symbol;Acc:MGI:1922873]	1.445	0.530678	0.0176619	0.551728	yes	up	2	2.74	4.01	2.16	1.18	1.38	3.25	5.05	2.81	4.91	1.74	2.8	2.245	3.42667
ENSMUSG00000028680	Plk3	polo like kinase 3 [Source:MGI Symbol;Acc:MGI:109604]	0.688	-0.539487	0.0176651	0.551728	yes	down	6.35	3.59	3.34	2.5	1.96	1.52	2.56	3.41	1.78	2.17	1.14	2.28	3.21	2.22333
ENSMUSG00000030685	Kctd13	potassium channel tetramerisation domain containing 13 [Source:MGI Symbol;Acc:MGI:1923739]	0.77	-0.377503	0.0177162	0.552312	yes	down	8.99	8.33	6.8	5.67	5.77	5.29	4.87	6.64	5.24	5.98	2.98	6.63	6.80833	5.39
ENSMUSG00000074715	Ccl28	chemokine (C-C motif) ligand 28 [Source:MGI Symbol;Acc:MGI:1861731]	0.492	-1.0236	0.0177824	0.553026	yes	down	1.59	0.2	3.05	3.38	3.67	3.1	2.22	4.37	0.49	2.05	2.62	3	2.49833	2.45833
ENSMUSG00000028926	Cdk14	cyclin-dependent kinase 14 [Source:MGI Symbol;Acc:MGI:894318]	0.656	-0.607187	0.017804	0.553026	yes	down	1.74	2.04	1.62	0.6	0.5	1.02	1.01	1.23	0.62	1.5	0.31	0.69	1.25333	0.893333
ENSMUSG00000026864	Hspa5	heat shock protein 5 [Source:MGI Symbol;Acc:MGI:95835]	1.425	0.511412	0.0178735	0.554176	yes	up	291.49	178.32	211.98	116.09	88.34	101.27	186.74	289.17	292.49	355.36	103.47	287.07	164.582	252.383
ENSMUSG00000026463	Atp2b4	ATPase, Ca++ transporting, plasma membrane 4 [Source:MGI Symbol;Acc:MGI:88111]	0.625	-0.67815	0.017946	0.554662	yes	down	8.34	8.28	4.09	1.7	1.69	2.78	3	3.14	1.96	4.27	0.99	2.65	4.48	2.66833
ENSMUSG00000020658	Efr3b	EFR3 homolog B [Source:MGI Symbol;Acc:MGI:2444851]	0.598	-0.741457	0.0179542	0.554662	yes	down	0.38	0.82	0.34	0.29	0.35	0.96	0.25	0.65	0.21	0.46	0.23	0.29	0.523333	0.348333
ENSMUSG00000097413	A830052D11Rik	RIKEN cDNA A830052D11 gene [Source:MGI Symbol;Acc:MGI:3028074]	1.941	0.956692	0.0180418	0.55484	yes	up	1.71	0.73	1.06	1.74	0.76	0.6	2.59	1.92	1.44	2.12	2.13	2.15	1.1	2.05833
ENSMUSG00000047632	Fgfbp3	fibroblast growth factor binding protein 3 [Source:MGI Symbol;Acc:MGI:1919764]	0.656	-0.608225	0.0180452	0.55484	yes	down	1.06	1.34	1.57	0.74	0.82	1.57	0.85	1.09	0.82	1.04	0.4	0.8	1.18333	0.833333
ENSMUSG00000024030	Abcg1	ATP binding cassette subfamily G member 1 [Source:MGI Symbol;Acc:MGI:107704]	1.35	0.433053	0.0181045	0.55484	yes	up	1.26	1.25	1.44	0.75	0.68	1.16	1.83	1.87	1.84	2.9	0.76	1.3	1.09	1.75
ENSMUSG00000026974	Zmynd19	zinc finger, MYND domain containing 19 [Source:MGI Symbol;Acc:MGI:1914437]	1.316	0.395985	0.0181188	0.55484	yes	up	5.43	5.05	6.65	3.65	4.44	4.09	5.28	7.57	8.11	5.62	4.27	6.45	4.885	6.21667
ENSMUSG00000102748	Pcdhgb2	protocadherin gamma subfamily B, 2 [Source:MGI Symbol;Acc:MGI:1935170]	0.637	-0.651011	0.0181227	0.55484	yes	down	0.71	0.83	0.98	0.28	0.55	0.51	0.27	0.59	0.46	0.4	0.22	0.61	0.643333	0.425
ENSMUSG00000079481	Nhsl2	NHS-like 2 [Source:MGI Symbol;Acc:MGI:3645090]	0.804	-0.314374	0.0183458	0.560603	yes	down	1.06	1.18	0.83	0.4	0.42	0.82	0.75	0.92	0.61	1	0.96	0.8	0.785	0.84
ENSMUSG00000045318	Adra2c	adrenergic receptor, alpha 2c [Source:MGI Symbol;Acc:MGI:87936]	0.589	-0.763566	0.0184043	0.560603	yes	down	0.35	0.74	0.53	0.42	0.71	0.53	0.26	0.46	0.28	0.47	0.22	0.51	0.546667	0.366667
ENSMUSG00000087380	2210408F21Rik	RIKEN cDNA 2210408F21 gene [Source:MGI Symbol;Acc:MGI:1920902]	1.387	0.472315	0.0184095	0.560603	yes	up	19.14	14.43	23.69	13.42	13.3	13.64	15.77	23.36	25.32	20.9	12.81	28.57	16.27	21.1217
ENSMUSG00000021290	Atp5mpl	ATP synthase membrane subunit 6.8PL [Source:MGI Symbol;Acc:MGI:1917507]	1.392	0.477068	0.0185319	0.562645	yes	up	728.43	667.4	695.92	800.37	504.25	631.79	982.09	895.9	893.87	851.27	713.26	1049.35	671.36	897.623
ENSMUSG00000020272	Stk10	serine/threonine kinase 10 [Source:MGI Symbol;Acc:MGI:1099439]	0.766	-0.385192	0.0185698	0.562645	yes	down	2.1	2.33	1.42	0.99	1.19	1.28	1.12	1.72	1.13	1.79	0.72	1.08	1.55167	1.26
ENSMUSG00000086843	E030013I19Rik	RIKEN cDNA E030013I19 gene [Source:MGI Symbol;Acc:MGI:2443735]	0.485	-1.04281	0.0185811	0.562645	yes	down	0.27	0.47	0.28	0.43	0.07	0.55	0.13	0.32	0.16	0.15	0.11	0.23	0.345	0.183333
ENSMUSG00000041119	Pde9a	phosphodiesterase 9A [Source:MGI Symbol;Acc:MGI:1277179]	0.756	-0.404415	0.0186086	0.562645	yes	down	16.51	10.78	13.75	15.4	12.36	10.82	10.56	10.01	10.88	14.47	6.86	12.07	13.27	10.8083
ENSMUSG00000115222	Gm49747	predicted gene, 49747 [Source:MGI Symbol;Acc:MGI:6215240]	0.479	-1.06096	0.0186656	0.563371	yes	down	0.26	0.2	0.22	0.28	0.15	0.26	0.18	0.11	0.07	0.15	0.13	0.04	0.228333	0.113333
ENSMUSG00000040658	Dnph1	2'-deoxynucleoside 5'-phosphate N-hydrolase 1 [Source:MGI Symbol;Acc:MGI:3039376]	0.727	-0.460667	0.0187325	0.56439	yes	down	19.61	13.16	13.11	12.69	14.94	11.01	9.73	11.46	10.67	13.89	7.92	11.39	14.0867	10.8433
ENSMUSG00000020098	Pcbd1	pterin 4 alpha carbinolamine dehydratase/dimerization cofactor of hepatocyte nuclear factor 1 alpha (TCF1) 1 [Source:MGI Symbol;Acc:MGI:94873]	1.26	0.333028	0.0188088	0.565691	yes	up	444.84	295.21	390.82	327.45	266.13	278.15	440.79	480.89	418.01	541.81	261.41	486.4	333.767	438.218
ENSMUSG00000001520	Nrip2	nuclear receptor interacting protein 2 [Source:MGI Symbol;Acc:MGI:1891884]	0.745	-0.42462	0.0188638	0.566347	yes	down	3.18	4.52	3.04	2.2	2.25	2.12	2.23	2.71	2.1	2.33	1.36	2.56	2.885	2.215
ENSMUSG00000100801	Gm15459	predicted gene 15459 [Source:MGI Symbol;Acc:MGI:3705702]	1.869	0.901945	0.0189624	0.567905	yes	up	0.84	0.5	0.71	0.2	0.37	0.08	0.55	1.7	0.53	1.21	0.29	1.13	0.45	0.901667
ENSMUSG00000002055	Spag5	sperm associated antigen 5 [Source:MGI Symbol;Acc:MGI:1927470]	1.964	0.973738	0.0189823	0.567905	yes	up	0.92	0.67	3.77	0.35	1.08	1.17	1.86	3.19	4.12	3.06	1.72	3.28	1.32667	2.87167
ENSMUSG00000022450	Ndufa6	NADH:ubiquinone oxidoreductase subunit A6 [Source:MGI Symbol;Acc:MGI:1914380]	1.406	0.491825	0.0190346	0.568006	yes	up	547.38	417.61	621.77	554.38	427.35	533.8	779.96	777.87	789.41	741.78	596.26	781.01	517.048	744.382
ENSMUSG00000030407	Qpctl	glutaminyl-peptide cyclotransferase-like [Source:MGI Symbol;Acc:MGI:1914619]	0.794	-0.333662	0.0190523	0.568006	yes	down	4.55	3.16	3.58	2.07	1.79	2.08	1.91	3.51	1.69	3.65	1.25	2.46	2.87167	2.41167
ENSMUSG00000030468	Siglecg	sialic acid binding Ig-like lectin G [Source:MGI Symbol;Acc:MGI:2443630]	0.31	-1.68839	0.0191913	1	yes	down	0.27	0.08	0.12	0.05	0.04	0.09	0.02	0.13	0.02	0.01	0.01	0.04	0.108333	0.0383333
ENSMUSG00000078700	D030028A08Rik	RIKEN cDNA D030028A08 gene [Source:MGI Symbol;Acc:MGI:2441931]	0.601	-0.73371	0.0192382	0.571987	yes	down	0.42	0.35	0.55	0.11	0.18	0.33	0.14	0.22	0.13	0.32	0.2	0.21	0.323333	0.203333
ENSMUSG00000030223	Ptpro	protein tyrosine phosphatase, receptor type, O [Source:MGI Symbol;Acc:MGI:1097152]	0.678	-0.560117	0.019253	0.571987	yes	down	8.65	15.11	7.16	3.93	4.87	5.83	5.77	6.83	6.1	7.25	3.56	4.68	7.59167	5.69833
ENSMUSG00000058248	Kcnh1	potassium voltage-gated channel, subfamily H (eag-related), member 1 [Source:MGI Symbol;Acc:MGI:1341721]	0.338	-1.56321	0.0193196	0.572276	yes	down	0.07	0.06	0.06	0.01	0.03	0.07	0	0.03	0.02	0.02	0.01	0.03	0.05	0.0183333
ENSMUSG00000087249	Gm16062	predicted gene 16062 [Source:MGI Symbol;Acc:MGI:3802162]	1.663	0.733523	0.0193411	0.572276	yes	up	2.82	1.08	1.14	1.63	1.62	1.17	3.29	2.57	2.77	2.97	1.7	2.84	1.57667	2.69
ENSMUSG00000028468	Rgp1	RAB6A GEF compex partner 1 [Source:MGI Symbol;Acc:MGI:1915956]	0.808	-0.307791	0.0193634	0.572276	yes	down	8.06	6.1	4.71	3.09	3.08	2.69	3.15	4.32	2.95	6	2.12	3.09	4.62167	3.605
ENSMUSG00000061603	Akap6	A kinase (PRKA) anchor protein 6 [Source:MGI Symbol;Acc:MGI:3050566]	0.434	-1.20371	0.0194244	0.573087	yes	down	0.07	0.08	0.03	0.02	0.04	0.14	0.01	0.02	0.02	0.08	0.02	0.03	0.0633333	0.03
ENSMUSG00000039934	Gsap	gamma-secretase activating protein [Source:MGI Symbol;Acc:MGI:2442259]	0.69	-0.534837	0.0194724	0.57351	yes	down	2.14	1.05	2.07	1.81	1.58	1.34	1.02	1.76	1.28	1.42	0.73	1.26	1.665	1.245
ENSMUSG00000024087	Cyp1b1	cytochrome P450, family 1, subfamily b, polypeptide 1 [Source:MGI Symbol;Acc:MGI:88590]	1.566	0.647282	0.0196363	0.575868	yes	up	3.08	2.63	3.74	5.29	2.37	4.09	4.93	7.94	6.25	5.57	5.89	5.98	3.53333	6.09333
ENSMUSG00000039680	Mrps6	mitochondrial ribosomal protein S6 [Source:MGI Symbol;Acc:MGI:2153111]	1.367	0.451509	0.0196383	0.575868	yes	up	141.56	157.44	190.5	77.6	78.52	116.72	141.44	200.06	232.95	168.88	91.72	202.09	127.057	172.857
ENSMUSG00000032511	Scn5a	sodium channel, voltage-gated, type V, alpha [Source:MGI Symbol;Acc:MGI:98251]	0.395	-1.34186	0.0196575	0.575868	yes	down	0.11	0.09	0.02	0.03	0.02	0.07	0.02	0.01	0.01	0.05	0.01	0.03	0.0566667	0.0216667
ENSMUSG00000085945	2310014F06Rik	RIKEN cDNA 2310014F06 gene [Source:MGI Symbol;Acc:MGI:1916875]	1.519	0.60337	0.0197323	0.575868	yes	up	1.64	0.89	1.18	1.44	1.15	1.11	1.78	2.63	1.52	2.02	1.78	2.21	1.235	1.99
ENSMUSG00000030789	Itgax	integrin alpha X [Source:MGI Symbol;Acc:MGI:96609]	0.69	-0.535116	0.0197453	0.575868	yes	down	1.23	1.43	1.02	0.66	0.44	0.63	0.86	0.84	0.37	0.78	0.34	0.62	0.901667	0.635
ENSMUSG00000045411	2410002F23Rik	RIKEN cDNA 2410002F23 gene [Source:MGI Symbol;Acc:MGI:1914226]	0.785	-0.349462	0.019755	0.575868	yes	down	10.08	8.5	6.93	5.56	5.22	5.24	5.38	5.98	5.64	6.39	4.07	4.42	6.92167	5.31333
ENSMUSG00000112189	C730027H18Rik	RIKEN cDNA C730027H18 gene [Source:MGI Symbol;Acc:MGI:2442303]	0.604	-0.726561	0.0198412	0.577392	yes	down	2.16	0.97	2.09	1.22	1.22	1.31	1.17	1.2	0.32	1.24	0.52	1.38	1.495	0.971667
ENSMUSG00000025608	Podxl	podocalyxin-like [Source:MGI Symbol;Acc:MGI:1351317]	0.684	-0.547133	0.0199453	0.579434	yes	down	122.68	193.67	99.84	68.14	75.5	83.31	79.36	113.4	75.71	107.28	66.38	81.36	107.19	87.2483
ENSMUSG00000023411	Nfatc4	nuclear factor of activated T cells, cytoplasmic, calcineurin dependent 4 [Source:MGI Symbol;Acc:MGI:1920431]	0.59	-0.760556	0.0200255	0.579444	yes	down	0.47	0.77	0.42	0.71	0.52	0.58	0.59	0.38	0.28	0.37	0.4	0.4	0.578333	0.403333
ENSMUSG00000085408	C530005A16Rik	RIKEN cDNA C530005A16 gene [Source:MGI Symbol;Acc:MGI:3612454]	0.618	-0.693382	0.0200465	0.579444	yes	down	4.64	5.84	3.38	1.57	5.1	6.71	4.45	3.66	4.34	4.31	2.61	3.2	4.54	3.76167
ENSMUSG00000018574	Acadvl	acyl-Coenzyme A dehydrogenase, very long chain [Source:MGI Symbol;Acc:MGI:895149]	1.185	0.24518	0.0200476	0.579444	yes	up	157.66	153.78	127.36	98.57	112.47	95.25	141.64	154.73	132.87	180.92	135.78	145.03	124.182	148.495
ENSMUSG00000063889	Crem	cAMP responsive element modulator [Source:MGI Symbol;Acc:MGI:88495]	1.277	0.3528	0.0201972	0.582115	yes	up	9.16	7.72	9.43	4.27	2.73	5.28	7.51	16.04	6.86	16.06	5.06	6.81	6.43167	9.72333
ENSMUSG00000095332	Gm9821	predicted gene 9821 [Source:MGI Symbol;Acc:MGI:3704208]	0.4	-1.3218	0.0202083	0.582115	yes	down	0.33	0.31	0.13	0.18	0.05	0.17	0.07	0.1	0.02	0.14	0.04	0.14	0.195	0.085
ENSMUSG00000116875	Morf4l1-ps1	mortality factor 4 like 1, pseudogene 1 [Source:MGI Symbol;Acc:MGI:3612158]	0.05	-4.31835	0.0202089	1	yes	down	0	0	0.41	0.49	0	0.24	0	0	0	0	0	0	0.19	0
ENSMUSG00000020267	Hint1	histidine triad nucleotide binding protein 1 [Source:MGI Symbol;Acc:MGI:1321133]	1.322	0.402686	0.0203017	0.583081	yes	up	595.8	425.25	507.42	503.33	366.99	411.84	622.31	619.54	587.46	738.26	492.25	715.18	468.438	629.167
ENSMUSG00000021587	Pcsk1	proprotein convertase subtilisin/kexin type 1 [Source:MGI Symbol;Acc:MGI:97511]	0.066	-3.93213	0.0203183	1	yes	down	0	0.01	0	0.01	0.01	0.14	0	0.01	0	0	0	0	0.0283333	0.00166667
ENSMUSG00000047976	Kcna1	potassium voltage-gated channel, shaker-related subfamily, member 1 [Source:MGI Symbol;Acc:MGI:96654]	0.185	-2.43233	0.0203925	0.583081	yes	down	0.1	0.17	0.02	0.02	0	0.3	0.07	0.03	0	0.02	0.01	0	0.101667	0.0216667
ENSMUSG00000022840	Adcy5	adenylate cyclase 5 [Source:MGI Symbol;Acc:MGI:99673]	0.588	-0.766107	0.0204024	0.583081	yes	down	1.45	3.14	0.72	0.59	1.03	1.25	1.17	0.91	0.52	1.42	0.46	0.68	1.36333	0.86
ENSMUSG00000001774	Chordc1	cysteine and histidine-rich domain (CHORD)-containing, zinc-binding protein 1 [Source:MGI Symbol;Acc:MGI:1914167]	1.266	0.340219	0.020451	0.583081	yes	up	24.84	12.6	19.85	6.36	3.85	7.01	8.18	23.13	8.81	27.03	5.37	10.99	12.4183	13.9183
ENSMUSG00000032815	Fanca	Fanconi anemia, complementation group A [Source:MGI Symbol;Acc:MGI:1341823]	0.688	-0.539488	0.0204715	0.583081	yes	down	4.74	2.31	2.18	1.73	1.63	1.66	3.29	3.08	3.45	1.46	1.84	1.55	2.375	2.445
ENSMUSG00000002265	Peg3	paternally expressed 3 [Source:MGI Symbol;Acc:MGI:104748]	1.377	0.461311	0.0205009	0.583081	yes	up	1.08	1.07	1.25	0.9	0.36	0.79	1.06	1.93	0.98	1.49	1.02	1.1	0.908333	1.26333
ENSMUSG00000024810	Il33	interleukin 33 [Source:MGI Symbol;Acc:MGI:1924375]	1.349	0.431554	0.020505	0.583081	yes	up	1.74	2.85	2.5	1.59	1.5	1.7	2.04	3.85	2.35	3.28	2.09	2.77	1.98	2.73
ENSMUSG00000101904	Gm29427	predicted gene 29427 [Source:MGI Symbol;Acc:MGI:5580133]	0.406	-1.29915	0.0205154	0.583081	yes	down	0.69	0.41	0.34	0.21	0.09	0.06	0.04	0.09	0.06	0.53	0.15	0.09	0.3	0.16
ENSMUSG00000025270	Alas2	aminolevulinic acid synthase 2, erythroid [Source:MGI Symbol;Acc:MGI:87990]	0.519	-0.947253	0.0206515	0.584064	yes	down	14.98	36.25	24.6	10.61	5.22	26.97	9.8	14.87	10.46	12.65	14.84	8.95	19.7717	11.9283
ENSMUSG00000024899	Papss2	3'-phosphoadenosine 5'-phosphosulfate synthase 2 [Source:MGI Symbol;Acc:MGI:1330223]	1.274	0.34955	0.0206776	0.584064	yes	up	47.67	21.58	42.14	27.68	21.86	24.29	39.83	52.47	35.54	59.89	23.11	44.18	30.87	42.5033
ENSMUSG00000044309	Apol7c	apolipoprotein L 7c [Source:MGI Symbol;Acc:MGI:1920912]	0.462	-1.11461	0.0206896	0.584064	yes	down	0.54	0.16	0.28	0.3	0.09	0.24	0.07	0.12	0.12	0.24	0.06	0.18	0.268333	0.131667
ENSMUSG00000047342	Zfp286	zinc finger protein 286 [Source:MGI Symbol;Acc:MGI:2384758]	1.856	0.892364	0.0207062	0.584064	yes	up	0.11	0.51	0.73	0.09	0.37	0.56	0.27	1.75	0.25	0.66	0.28	0.34	0.395	0.591667
ENSMUSG00000026167	Wnt10a	wingless-type MMTV integration site family, member 10A [Source:MGI Symbol;Acc:MGI:108071]	0.491	-1.02724	0.0207212	0.584064	yes	down	0.35	0.61	0.27	0.11	0.1	0.27	0.13	0.2	0.16	0.15	0.35	0.1	0.285	0.181667
ENSMUSG00000022354	Ndufb9	NADH:ubiquinone oxidoreductase subunit B9 [Source:MGI Symbol;Acc:MGI:1913468]	1.202	0.265726	0.0207844	0.584121	yes	up	563.71	521.14	476.38	377.48	292.21	332.75	512.14	556.41	489.48	609.4	346.86	580.98	427.278	515.878
ENSMUSG00000054136	Adm2	adrenomedullin 2 [Source:MGI Symbol;Acc:MGI:2675256]	1.75	0.807477	0.0207917	0.584121	yes	up	1.93	1.26	1.07	0.92	1.28	0.25	1.68	1.53	1.71	2.58	1.86	2.27	1.11833	1.93833
ENSMUSG00000034685	Fam171a2	family with sequence similarity 171, member A2 [Source:MGI Symbol;Acc:MGI:2448496]	1.408	0.493345	0.0209234	0.586854	yes	up	1.66	1.78	1.72	0.98	1.52	1.88	2.12	4.04	2.3	2.58	1.25	2.41	1.59	2.45
ENSMUSG00000024966	Stip1	stress-induced phosphoprotein 1 [Source:MGI Symbol;Acc:MGI:109130]	1.291	0.368278	0.0210471	0.589354	yes	up	114.38	99.73	83.68	44.21	56.13	48.02	78.05	132.05	92.41	116.58	50.77	123.23	74.3583	98.8483
ENSMUSG00000038418	Egr1	early growth response 1 [Source:MGI Symbol;Acc:MGI:95295]	0.394	-1.34403	0.0211938	0.592489	yes	down	19.61	2.64	7.64	1.08	1.55	1.51	3.04	2.78	0.76	2.73	0.69	2.41	5.67167	2.06833
ENSMUSG00000041975	Mettl8	methyltransferase like 8 [Source:MGI Symbol;Acc:MGI:2385142]	1.232	0.301011	0.0212491	0.593061	yes	up	6.34	3.6	5.26	4.07	2.88	3.2	4.81	6.53	4.82	6.94	3.19	5.62	4.225	5.31833
ENSMUSG00000026443	Lrrn2	leucine rich repeat protein 2, neuronal [Source:MGI Symbol;Acc:MGI:106037]	0.195	-2.35997	0.021353	0.594987	yes	down	0.06	0.19	0.04	0	0.01	0.15	0.03	0.04	0.01	0	0.01	0	0.075	0.015
ENSMUSG00000034853	Acot11	acyl-CoA thioesterase 11 [Source:MGI Symbol;Acc:MGI:1913736]	0.677	-0.562735	0.0214231	0.595967	yes	down	7.24	6.34	5.63	2.3	3.34	2.02	2.68	3.65	1.84	6.25	1.46	2.93	4.47833	3.135
ENSMUSG00000045010	Gm4779	predicted gene 4779 [Source:MGI Symbol;Acc:MGI:3646776]	0.069	-3.86038	0.0214443	1	yes	down	0.58	0.11	0.52	0	0	0	0	0.03	0	0	0	0	0.201667	0.005
ENSMUSG00000091492	Gm17025	predicted gene 17025 [Source:MGI Symbol;Acc:MGI:4937852]	2.08	1.05679	0.0215298	0.596872	yes	up	0.4	0.49	0.13	0.5	0.1	0.13	0.22	0.66	0.95	0.79	0.19	0.7	0.291667	0.585
ENSMUSG00000028826	Maco1	macoilin 1 [Source:MGI Symbol;Acc:MGI:1913396]	1.181	0.239838	0.0215537	0.596872	yes	up	10.45	7.66	8.9	6.22	4.76	6.15	8.55	11.72	8.02	13.04	5.57	8.49	7.35667	9.23167
ENSMUSG00000032359	Ctsh	cathepsin H [Source:MGI Symbol;Acc:MGI:107285]	1.249	0.320593	0.0215606	0.596872	yes	up	139.23	73.36	113.29	80.58	63.46	63.92	94	138.89	97.82	169.1	77.45	118.86	88.9733	116.02
ENSMUSG00000039997	Ifi203	interferon activated gene 203 [Source:MGI Symbol;Acc:MGI:96428]	1.311	0.390342	0.0216841	0.597257	yes	up	2.78	2.76	3.56	2.38	1.56	3.8	3.29	4.65	4.09	4.73	2.63	4.26	2.80667	3.94167
ENSMUSG00000026620	Mark1	MAP/microtubule affinity regulating kinase 1 [Source:MGI Symbol;Acc:MGI:2664902]	0.715	-0.48418	0.0217042	0.597257	yes	down	0.96	1.04	0.77	0.59	0.45	1.4	0.49	0.88	0.41	0.64	0.47	0.56	0.868333	0.575
ENSMUSG00000027761	Aadac	arylacetamide deacetylase [Source:MGI Symbol;Acc:MGI:1915008]	1.359	0.442311	0.021725	0.597257	yes	up	105.96	47.19	86.95	83.93	47.73	57.92	104.16	102.77	88.32	146.86	66.52	105.3	71.6133	102.322
ENSMUSG00000029413	Naaa	N-acylethanolamine acid amidase [Source:MGI Symbol;Acc:MGI:1914361]	0.757	-0.402236	0.0217331	0.597257	yes	down	6.94	7.71	6.64	5.14	5.29	6	6.02	6.29	5.22	5.47	2.75	5.16	6.28667	5.15167
ENSMUSG00000020123	Avpr1a	arginine vasopressin receptor 1A [Source:MGI Symbol;Acc:MGI:1859216]	0.669	-0.580765	0.0217496	0.597257	yes	down	9.09	9.15	7.02	2.4	2.47	2.58	3.87	4.87	2.85	6.03	1.43	2.98	5.45167	3.67167
ENSMUSG00000035964	Tmem59l	transmembrane protein 59-like [Source:MGI Symbol;Acc:MGI:1915187]	0.086	-3.53782	0.021808	1	yes	down	0.04	0	0	0.11	0.04	0.66	0.08	0	0	0	0.03	0	0.141667	0.0183333
ENSMUSG00000029603	Dtx1	deltex 1, E3 ubiquitin ligase [Source:MGI Symbol;Acc:MGI:1352744]	0.537	-0.897624	0.0218632	0.598697	yes	down	0.26	0.65	0.33	0.31	0.51	0.76	0.21	0.34	0.43	0.71	0.24	0.64	0.47	0.428333
ENSMUSG00000037577	Ephx3	epoxide hydrolase 3 [Source:MGI Symbol;Acc:MGI:1919182]	0.501	-0.995986	0.0218723	0.598697	yes	down	0.53	0.7	0.32	0.3	0.29	0.56	0.21	0.64	0.36	0.11	0.05	0.22	0.45	0.265
ENSMUSG00000030800	Prss8	protease, serine 8 (prostasin) [Source:MGI Symbol;Acc:MGI:1923810]	1.28	0.356262	0.0219315	0.599128	yes	up	155.25	79.29	108.27	84.03	79.39	60.66	120.89	151.97	102.75	163.79	75.73	144.04	94.4817	126.528
ENSMUSG00000029516	Cit	citron [Source:MGI Symbol;Acc:MGI:105313]	0.687	-0.541621	0.0219583	0.599128	yes	down	0.89	0.51	1.28	0.37	2.2	0.3	0.37	0.4	0.32	1.22	0.17	0.49	0.925	0.495
ENSMUSG00000031825	Crispld2	cysteine-rich secretory protein LCCL domain containing 2 [Source:MGI Symbol;Acc:MGI:1926142]	1.448	0.534486	0.0220165	0.59971	yes	up	3.29	3.36	2.33	1.33	2.43	2.12	3.2	5.07	2.63	3.53	3.14	4.61	2.47667	3.69667
ENSMUSG00000060950	Trmt61a	tRNA methyltransferase 61A [Source:MGI Symbol;Acc:MGI:2443487]	0.736	-0.443188	0.0220537	0.59971	yes	down	3.09	2.33	2.67	0.88	0.8	1.12	0.88	1.53	0.82	1.47	0.65	1.54	1.815	1.14833
ENSMUSG00000010529	Gm266	predicted gene 266 [Source:MGI Symbol;Acc:MGI:2685112]	0.504	-0.989761	0.0221136	0.59971	yes	down	1.27	2.11	1.07	0.61	1.54	0.5	0.7	1.2	0.53	0.49	0.52	0.24	1.18333	0.613333
ENSMUSG00000113786	Gm49384	predicted gene, 49384 [Source:MGI Symbol;Acc:MGI:6121607]	1.672	0.741932	0.0221203	0.59971	yes	up	1.67	0.69	1.23	1.46	1.58	1.35	2.25	2.71	2.32	2.16	1.79	2.86	1.33	2.34833
ENSMUSG00000063193	Cd300lb	CD300 molecule like family member B [Source:MGI Symbol;Acc:MGI:2685099]	0.346	-1.52995	0.0221647	0.599959	yes	down	0.1	0.15	0.07	0.54	0.05	0.14	0.02	0.06	0.03	0.06	0	0.1	0.175	0.045
ENSMUSG00000022685	Parn	poly(A)-specific ribonuclease (deadenylation nuclease) [Source:MGI Symbol;Acc:MGI:1921358]	0.792	-0.335814	0.0222897	0.602388	yes	down	6.52	5.27	4.93	2.75	2.12	3.04	2.75	4.16	2.72	5.81	1.53	3.57	4.105	3.42333
ENSMUSG00000061666	Gdpd1	glycerophosphodiester phosphodiesterase domain containing 1 [Source:MGI Symbol;Acc:MGI:1913819]	0.666	-0.586531	0.0223544	0.602856	yes	down	1.26	1.55	0.96	0.54	0.49	0.75	0.66	0.85	0.6	1.06	0.43	0.44	0.925	0.673333
ENSMUSG00000040811	Eml2	echinoderm microtubule associated protein like 2 [Source:MGI Symbol;Acc:MGI:1919455]	0.788	-0.343713	0.0223777	0.602856	yes	down	13.87	13.07	12.55	5.26	5.16	6.59	6.96	10.58	6.99	13.01	3.7	8.3	9.41667	8.25667
ENSMUSG00000112713	Gm48281	predicted gene, 48281 [Source:MGI Symbol;Acc:MGI:6097713]	0.567	-0.818701	0.0224469	0.603764	yes	down	6.58	3.84	6.12	10.24	3.79	7.26	5.36	4.2	3.05	3.9	1.81	6.91	6.305	4.205
ENSMUSG00000038400	Pmepa1	prostate transmembrane protein, androgen induced 1 [Source:MGI Symbol;Acc:MGI:1929600]	0.782	-0.355219	0.0225296	0.604216	yes	down	15.42	12.68	12.37	4.54	4.32	7.6	8.22	12.89	6.77	13.41	3.1	7.6	9.48833	8.665
ENSMUSG00000056025	Clca3a1	chloride channel accessory 3A1 [Source:MGI Symbol;Acc:MGI:1316732]	1.677	0.745564	0.0225976	0.604216	yes	up	0.71	0.74	0.54	0.65	0.68	0.68	1.17	1.68	0.42	1.13	1.33	1.27	0.666667	1.16667
ENSMUSG00000020395	Itk	IL2 inducible T cell kinase [Source:MGI Symbol;Acc:MGI:96621]	0.544	-0.877181	0.0226513	0.604216	yes	down	0.15	0.21	0.34	0.14	0.19	0.26	0.15	0.15	0.1	0.14	0.06	0.15	0.215	0.125
ENSMUSG00000038894	Irs2	insulin receptor substrate 2 [Source:MGI Symbol;Acc:MGI:109334]	1.685	0.752795	0.0226721	0.604216	yes	up	7.16	6.86	4.56	2.67	2.81	4.15	6.43	20.8	8.93	11.31	2.14	8.67	4.70167	9.71333
ENSMUSG00000018750	Zbtb4	zinc finger and BTB domain containing 4 [Source:MGI Symbol;Acc:MGI:1922830]	0.823	-0.281163	0.0227091	0.604216	yes	down	4.43	5.08	5.2	2.2	2.3	2.98	2.37	4.09	2.83	5.11	1.69	2.85	3.69833	3.15667
ENSMUSG00000058571	Gpc6	glypican 6 [Source:MGI Symbol;Acc:MGI:1346322]	0.639	-0.645923	0.0227112	0.604216	yes	down	0.91	0.77	0.48	0.41	0.42	0.32	0.17	0.57	0.26	0.61	0.22	0.38	0.551667	0.368333
ENSMUSG00000020788	Atp2a3	ATPase, Ca++ transporting, ubiquitous [Source:MGI Symbol;Acc:MGI:1194503]	0.705	-0.503546	0.0227117	0.604216	yes	down	4.8	6.15	3.52	3.17	2.92	3.47	2.33	3.41	1.96	4.03	2.88	2.79	4.005	2.9
ENSMUSG00000021318	Gli3	GLI-Kruppel family member GLI3 [Source:MGI Symbol;Acc:MGI:95729]	0.496	-1.01168	0.022751	0.604319	yes	down	0.08	0.09	0.05	0.11	0.03	0.15	0.05	0.06	0.05	0.08	0.02	0.03	0.085	0.0483333
ENSMUSG00000074521	Gm14327	predicted gene 14327 [Source:MGI Symbol;Acc:MGI:3652188]	1.728	0.788762	0.0228843	0.606736	yes	up	2.02	0.94	1.15	4.15	1.95	1.87	7.31	3.51	3.84	1.86	7.24	4.21	2.01333	4.66167
ENSMUSG00000001995	Sipa1l2	signal-induced proliferation-associated 1 like 2 [Source:MGI Symbol;Acc:MGI:2676970]	0.731	-0.452116	0.0229132	0.606736	yes	down	3.18	3.93	2.68	1.13	1.23	1.56	1.3	2.39	1.46	2.88	0.95	1.41	2.285	1.73167
ENSMUSG00000036615	Rfxap	regulatory factor X-associated protein [Source:MGI Symbol;Acc:MGI:2180854]	1.193	0.254063	0.022958	0.60698	yes	up	9.19	8.82	7.17	9.23	5.96	10.3	10.71	11.49	9.34	15.11	9.06	10.5	8.445	11.035
ENSMUSG00000036913	Trim67	tripartite motif-containing 67 [Source:MGI Symbol;Acc:MGI:3045323]	0.446	-1.16368	0.0230428	0.60828	yes	down	0.05	0.09	0.04	0.07	0.05	0.07	0.07	0.02	0.02	0.06	0.01	0.04	0.0616667	0.0366667
ENSMUSG00000025610	Map3k7cl	Map3k7 C-terminal like [Source:MGI Symbol;Acc:MGI:2446584]	0.724	-0.465194	0.023134	0.609744	yes	down	14.83	8.15	12.41	12.01	10.45	10.31	6.85	10.55	8.08	12.03	6.75	8.47	11.36	8.78833
ENSMUSG00000028291	Akirin2	akirin 2 [Source:MGI Symbol;Acc:MGI:1889364]	1.279	0.354814	0.0232222	0.611125	yes	up	30.26	24.01	27.99	22.61	16.11	26.96	31.54	39.5	31.1	32.26	24.78	34.92	24.6567	32.35
ENSMUSG00000023031	Cela1	chymotrypsin-like elastase family, member 1 [Source:MGI Symbol;Acc:MGI:95314]	1.366	0.450003	0.0233091	0.612465	yes	up	138.09	77.97	117.46	103.92	59.17	46.25	130.8	138.65	93.44	175.35	76.43	132.91	90.4767	124.597
ENSMUSG00000022769	Sdf2l1	stromal cell-derived factor 2-like 1 [Source:MGI Symbol;Acc:MGI:2149842]	1.381	0.465231	0.0233544	0.612712	yes	up	35.43	28.43	21.1	13.69	16.26	13.92	19.97	33.27	36.69	34.57	15.13	40.12	21.4717	29.9583
ENSMUSG00000019947	Arid5b	AT rich interactive domain 5B (MRF1-like) [Source:MGI Symbol;Acc:MGI:2175912]	1.199	0.261811	0.023591	0.615075	yes	up	4.59	3.94	3.01	2.61	2.35	3.28	3.31	5.28	3.56	5.94	3.27	3.52	3.29667	4.14667
ENSMUSG00000031539	Ap3m2	adaptor-related protein complex 3, mu 2 subunit [Source:MGI Symbol;Acc:MGI:1929214]	0.759	-0.398485	0.0236125	0.615075	yes	down	1.77	2.31	2.13	1.02	0.84	1.41	1	1.65	1.09	1.55	0.56	1.35	1.58	1.2
ENSMUSG00000038791	Scgb3a2	secretoglobin, family 3A, member 2 [Source:MGI Symbol;Acc:MGI:2153470]	0.231	-2.11233	0.0237236	1	yes	down	0.15	0.74	0.15	1.32	0.33	0.98	0.24	0.14	0.12	0.32	0.12	0	0.611667	0.156667
ENSMUSG00000046491	C1qtnf2	C1q and tumor necrosis factor related protein 2 [Source:MGI Symbol;Acc:MGI:1916433]	1.674	0.742872	0.023758	0.615075	yes	up	1.57	2.07	1.98	2.75	2.18	1.82	3.91	3.74	2.82	2.94	3.68	4.86	2.06167	3.65833
ENSMUSG00000098234	Snhg6	small nucleolar RNA host gene 6 [Source:MGI Symbol;Acc:MGI:1921074]	1.448	0.534341	0.023762	0.615075	yes	up	17.78	18.79	26.25	22.99	10.17	26.25	21.67	39.54	32.41	34.24	23.09	29.7	20.3717	30.1083
ENSMUSG00000087362	Gm13710	predicted gene 13710 [Source:MGI Symbol;Acc:MGI:3650894]	1.469	0.555005	0.0237977	0.615075	yes	up	7.78	6.21	3.21	4.41	3.61	4.1	3.76	10.35	4.69	14.79	4.98	8.87	4.88667	7.90667
ENSMUSG00000043079	Synpo	synaptopodin [Source:MGI Symbol;Acc:MGI:1099446]	0.694	-0.526403	0.0238571	0.615075	yes	down	22.59	36.47	17.16	9.99	10.71	13.24	9.93	19.1	12.19	19.02	9.82	10.97	18.36	13.505
ENSMUSG00000029575	Mmab	methylmalonic aciduria (cobalamin deficiency) cblB type homolog (human) [Source:MGI Symbol;Acc:MGI:1924947]	1.201	0.264222	0.0238738	0.615075	yes	up	10.62	8.1	8.06	4.89	5.7	5.36	8.49	9.98	7.21	13.16	5.87	9.58	7.12167	9.04833
ENSMUSG00000007850	Hnrnph1	heterogeneous nuclear ribonucleoprotein H1 [Source:MGI Symbol;Acc:MGI:1891925]	1.246	0.316826	0.0238776	0.615075	yes	up	59.44	38.43	48.24	51.29	25.14	46.36	49.64	66.42	52.66	70.38	59.87	58.75	44.8167	59.62
ENSMUSG00000044229	Nxpe4	neurexophilin and PC-esterase domain family, member 4 [Source:MGI Symbol;Acc:MGI:1924792]	0.628	-0.670954	0.0238811	0.615075	yes	down	0.44	0.92	0.53	0.4	0.45	0.81	0.33	0.51	0.28	0.71	0.24	0.44	0.591667	0.418333
ENSMUSG00000035403	Crb2	crumbs family member 2 [Source:MGI Symbol;Acc:MGI:2679260]	0.7	-0.515331	0.0239094	0.615075	yes	down	1.12	1.74	1.08	0.48	0.65	0.56	0.49	1.04	0.45	0.86	0.38	0.6	0.938333	0.636667
ENSMUSG00000028898	Trnau1ap	tRNA selenocysteine 1 associated protein 1 [Source:MGI Symbol;Acc:MGI:1919037]	1.215	0.280869	0.0239137	0.615075	yes	up	35.34	22.64	32.11	22.31	14.13	18.95	25.48	37.09	25.65	38.74	20.93	34.01	24.2467	30.3167
ENSMUSG00000022066	Entpd4b	ectonucleoside triphosphate diphosphohydrolase 4B [Source:MGI Symbol;Acc:MGI:5435040]	0.727	-0.460594	0.0239227	0.615075	yes	down	45.41	23.72	27.94	23.58	21.24	12.12	19.76	25.7	19.65	24.73	10.88	15.31	25.6683	19.3383
ENSMUSG00000057561	Eif1a	eukaryotic translation initiation factor 1A [Source:MGI Symbol;Acc:MGI:95298]	1.277	0.352452	0.0239378	0.615075	yes	up	9.45	8.85	12.66	6.42	4.65	9.85	9.35	14.02	10.69	15.9	7.41	10.08	8.64667	11.2417
ENSMUSG00000042228	Lyn	LYN proto-oncogene, Src family tyrosine kinase [Source:MGI Symbol;Acc:MGI:96892]	0.793	-0.334144	0.0239495	0.615075	yes	down	6.06	7.17	4.71	4.6	3.12	5.26	4.9	5.09	5.08	5.14	3.78	4.46	5.15333	4.74167
ENSMUSG00000036241	Ube2r2	ubiquitin-conjugating enzyme E2R 2 [Source:MGI Symbol;Acc:MGI:1914865]	1.139	0.187843	0.0240051	0.615576	yes	up	67.75	41.05	54.55	27.3	24.05	34.82	44.28	66.02	43.77	75.22	27.01	50.39	41.5867	51.115
ENSMUSG00000015747	Vps45	vacuolar protein sorting 45 [Source:MGI Symbol;Acc:MGI:891965]	0.836	-0.25917	0.0242085	0.616888	yes	down	11.53	10.68	8.11	8.9	6.1	10.16	7.94	8.19	8.99	11.27	15.52	14.07	9.24667	10.9967
ENSMUSG00000040035	Disp2	dispatched RND tramsporter family member 2 [Source:MGI Symbol;Acc:MGI:2388733]	0.232	-2.10802	0.0242168	0.616888	yes	down	0.01	0.23	0.01	0.01	0.07	0.24	0.03	0.01	0	0.06	0.01	0.04	0.095	0.025
ENSMUSG00000021040	Slirp	SRA stem-loop interacting RNA binding protein [Source:MGI Symbol;Acc:MGI:1916394]	1.459	0.544776	0.0242305	0.616888	yes	up	21.65	9.3	17.74	26.46	10.86	19.09	25.38	22.93	28.26	27.56	20.78	25.23	17.5167	25.0233
ENSMUSG00000009013	Dynll1	dynein light chain LC8-type 1 [Source:MGI Symbol;Acc:MGI:1861457]	1.425	0.511279	0.0242895	0.616888	yes	up	80.59	85.99	100	109.92	108.51	143.08	172.29	179.66	195.34	99.48	199.18	193.08	104.682	173.172
ENSMUSG00000038079	Tmem237	transmembrane protein 237 [Source:MGI Symbol;Acc:MGI:2138365]	0.739	-0.435674	0.0243053	0.616888	yes	down	11.88	4.48	10.34	4.73	4.23	5.93	4.36	7.55	4.91	8.32	3.07	3.59	6.93167	5.3
ENSMUSG00000009092	Derl3	Der1-like domain family, member 3 [Source:MGI Symbol;Acc:MGI:1917627]	1.653	0.725512	0.0243232	0.616888	yes	up	2.67	1.05	1.4	0.29	0.8	0.97	1.78	1.46	2.16	1.96	0.87	1.87	1.19667	1.68333
ENSMUSG00000039221	Rpl22l1	ribosomal protein L22 like 1 [Source:MGI Symbol;Acc:MGI:1915278]	1.439	0.525126	0.0243238	0.616888	yes	up	32.15	38.04	41.58	59.67	27.83	37.65	57.07	43.12	60.2	93.82	41.74	58.78	39.4867	59.1217
ENSMUSG00000039253	Fn3krp	fructosamine 3 kinase related protein [Source:MGI Symbol;Acc:MGI:2679256]	0.826	-0.276007	0.0243456	0.616888	yes	down	7.24	5.21	6.17	3.03	2.82	3.61	3.94	5.44	3.51	5.62	1.88	3.7	4.68	4.015
ENSMUSG00000031077	Fadd	Fas (TNFRSF6)-associated via death domain [Source:MGI Symbol;Acc:MGI:109324]	0.766	-0.384956	0.0244009	0.617373	yes	down	4.62	3.4	3.07	2.12	1.94	1.64	1.98	2.13	1.52	3.77	1.47	2.45	2.79833	2.22
ENSMUSG00000056427	Slit3	slit guidance ligand 3 [Source:MGI Symbol;Acc:MGI:1315202]	0.612	-0.70779	0.0245206	0.61886	yes	down	1.58	2	0.83	0.44	0.65	1.34	0.71	1.11	0.36	1.61	0.32	0.54	1.14	0.775
ENSMUSG00000114277	Gm48583	predicted gene, 48583 [Source:MGI Symbol;Acc:MGI:6098152]	2.031	1.02209	0.0245323	0.61886	yes	up	24.91	20.4	48.06	6.56	12.95	13.38	32.95	42.43	39.33	34.99	23.29	17.75	21.0433	31.79
ENSMUSG00000045534	Kcna5	potassium voltage-gated channel, shaker-related subfamily, member 5 [Source:MGI Symbol;Acc:MGI:96662]	0.583	-0.778229	0.0246268	0.620299	yes	down	1.29	2.82	0.65	0.98	0.87	1.36	1.1	0.65	0.56	0.96	0.75	0.69	1.32833	0.785
ENSMUSG00000105957	Gm43254	predicted gene 43254 [Source:MGI Symbol;Acc:MGI:5663391]	0.641	-0.642654	0.0246621	0.620299	yes	down	0.58	0.56	0.57	0.66	0.24	0.59	0.41	0.42	0.34	0.51	0.19	0.35	0.533333	0.37
ENSMUSG00000116579	Gm49701	predicted gene, 49701 [Source:MGI Symbol;Acc:MGI:6215160]	0.366	-1.44895	0.0247346	0.621207	yes	down	0.77	0.66	1.02	0.37	0.21	0.62	0	0.22	0.4	0.44	0.22	0.14	0.608333	0.236667
ENSMUSG00000032280	Tle3	transducin-like enhancer of split 3 [Source:MGI Symbol;Acc:MGI:104634]	0.804	-0.314889	0.0248101	0.622186	yes	down	15.37	12.76	8.62	5.93	6.65	6.52	7.13	10.3	5.79	11.75	4.4	8.25	9.30833	7.93667
ENSMUSG00000072591	Fzd10os	frizzled class receptor 10, opposite strand [Source:MGI Symbol;Acc:MGI:2442398]	0.195	-2.35981	0.0248417	1	yes	down	0.05	0.09	0.06	0.02	1.13	0.09	0	0.04	0.02	0	0.02	0	0.24	0.0133333
ENSMUSG00000078897	Gm4724	predicted gene 4724 [Source:MGI Symbol;Acc:MGI:3782904]	1.85	0.887905	0.0248664	0.622291	yes	up	4.05	0.91	3.18	0.81	0.76	3.84	3.81	6.95	3.23	7.37	1.96	2.94	2.25833	4.37667
ENSMUSG00000087171	Gm12962	predicted gene 12962 [Source:MGI Symbol;Acc:MGI:3650901]	1.611	0.687861	0.0248873	0.622291	yes	up	4.19	2.03	3.31	1.76	2.52	1.21	4.82	2.84	3.78	4.68	3.8	3.46	2.50333	3.89667
ENSMUSG00000024737	Slc15a3	solute carrier family 15, member 3 [Source:MGI Symbol;Acc:MGI:1929691]	0.636	-0.65309	0.0249611	0.622639	yes	down	1.1	1.42	0.59	0.49	0.59	0.63	0.49	1.05	0.5	0.88	0.13	0.77	0.803333	0.636667
ENSMUSG00000016262	Sertad4	SERTA domain containing 4 [Source:MGI Symbol;Acc:MGI:2443496]	1.613	0.689575	0.0249742	0.622639	yes	up	0.33	0.22	0.41	0.44	0.37	0.21	0.41	0.57	0.56	0.59	0.43	0.58	0.33	0.523333
ENSMUSG00000025221	Kcnip2	Kv channel-interacting protein 2 [Source:MGI Symbol;Acc:MGI:2135916]	1.625	0.700696	0.0250938	0.623081	yes	up	0.51	0.39	0.54	0.47	0.27	0.2	0.47	0.72	0.41	0.67	0.54	0.89	0.396667	0.616667
ENSMUSG00000037686	Aspg	asparaginase [Source:MGI Symbol;Acc:MGI:2144822]	0.577	-0.792865	0.0251013	0.623081	yes	down	6.66	7.67	5.42	9.88	12.67	8.12	3.14	6.68	6.26	4.46	7.16	4.73	8.40333	5.405
ENSMUSG00000031227	Magee1	melanoma antigen, family E, 1 [Source:MGI Symbol;Acc:MGI:2148149]	0.701	-0.51216	0.0251109	0.623081	yes	down	1.1	1.42	1.29	0.4	0.43	0.74	0.57	0.89	0.5	1.02	0.3	0.66	0.896667	0.656667
ENSMUSG00000055413	H2-Q5	histocompatibility 2, Q region locus 5 [Source:MGI Symbol;Acc:MGI:95934]	0.724	-0.465869	0.0251381	0.623081	yes	down	9.02	9.9	5.47	9.62	5.93	5.34	6.25	5.48	5.94	11.56	7.06	3.45	7.54667	6.62333
ENSMUSG00000034799	Unc13a	unc-13 homolog A [Source:MGI Symbol;Acc:MGI:3051532]	0.628	-0.672122	0.0252524	0.62423	yes	down	0.32	0.4	0.46	0.21	0.25	0.51	0.24	0.32	0.18	0.57	0.24	0.24	0.358333	0.298333
ENSMUSG00000026295	Spp2	secreted phosphoprotein 2 [Source:MGI Symbol;Acc:MGI:1922646]	1.351	0.434553	0.0254118	0.62423	yes	up	382.36	172.62	245.65	238.86	160.97	125.71	342.88	322.11	287.49	423.4	185.53	311.8	221.028	312.202
ENSMUSG00000025150	Cbr2	carbonyl reductase 2 [Source:MGI Symbol;Acc:MGI:107200]	0.563	-0.828586	0.0254134	0.62423	yes	down	6.87	19.05	6.19	4.29	8.53	9.88	9.52	3.52	2.58	5.64	2.98	5.12	9.135	4.89333
ENSMUSG00000031891	Hsd11b2	hydroxysteroid 11-beta dehydrogenase 2 [Source:MGI Symbol;Acc:MGI:104720]	0.76	-0.395124	0.0254685	0.62423	yes	down	179.65	251.64	150.9	82.96	96.98	89.7	98.3	154.92	96.68	139.13	59.86	118.89	141.972	111.297
ENSMUSG00000035615	Frmpd1	FERM and PDZ domain containing 1 [Source:MGI Symbol;Acc:MGI:2446274]	0.568	-0.81633	0.0254796	0.62423	yes	down	5.66	2.09	0.11	0.1	0.09	0.18	4.45	1.72	0.07	0.19	0.04	0.12	1.37167	1.09833
ENSMUSG00000038593	Tctn1	tectonic family member 1 [Source:MGI Symbol;Acc:MGI:3603820]	0.783	-0.352703	0.0255093	0.62423	yes	down	3.5	2.52	2.21	1.6	1.56	1.93	1.4	1.85	0.95	2.61	1.08	1.97	2.22	1.64333
ENSMUSG00000101678	Gm29609	predicted gene 29609 [Source:MGI Symbol;Acc:MGI:5580315]	0.396	-1.33744	0.0255285	0.62423	yes	down	0.3	0.43	0.41	0.52	0.39	0.05	0.19	0.26	0.19	0.29	0.04	0.06	0.35	0.171667
ENSMUSG00000001672	Marveld3	MARVEL (membrane-associating) domain containing 3 [Source:MGI Symbol;Acc:MGI:1920858]	1.249	0.321083	0.0255421	0.62423	yes	up	8.34	6.64	8.45	4.19	4.78	4.7	5.74	9.46	8.2	9.66	4.41	8.1	6.18333	7.595
ENSMUSG00000015647	Lama5	laminin, alpha 5 [Source:MGI Symbol;Acc:MGI:105382]	0.786	-0.347923	0.025555	0.62423	yes	down	21.23	26.75	18.07	19.44	20.28	21.43	17.76	23.18	18.15	16.86	19.7	21.29	21.2	19.49
ENSMUSG00000085218	BB218582	expressed sequence BB218582 [Source:MGI Symbol;Acc:MGI:2139448]	0.458	-1.12568	0.0255843	0.62423	yes	down	0.97	0.91	2.27	1.98	1.62	1.41	1.36	0.06	1.52	0.58	0.45	0.83	1.52667	0.8
ENSMUSG00000026315	Serpinb8	serine (or cysteine) peptidase inhibitor, clade B, member 8 [Source:MGI Symbol;Acc:MGI:894657]	1.476	0.562167	0.0255871	0.62423	yes	up	3.11	1.45	3.62	1.23	0.74	1.19	1.98	3.8	2.65	5.5	2.01	3.48	1.89	3.23667
ENSMUSG00000049625	Tifab	TRAF-interacting protein with forkhead-associated domain, family member B [Source:MGI Symbol;Acc:MGI:2385852]	0.686	-0.542725	0.0256648	0.624406	yes	down	0.8	1.23	1.12	0.77	0.62	0.56	0.52	0.65	0.34	1.19	0.44	0.51	0.85	0.608333
ENSMUSG00000026510	Trp53bp2	transformation related protein 53 binding protein 2 [Source:MGI Symbol;Acc:MGI:2138319]	0.782	-0.355302	0.0256676	0.624406	yes	down	22.97	17.13	25.66	10.69	7.9	13.49	11.95	17.34	12.17	21.86	5.2	12.36	16.3067	13.48
ENSMUSG00000005553	Atp4a	ATPase, H+/K+ exchanging, gastric, alpha polypeptide [Source:MGI Symbol;Acc:MGI:88113]	0.523	-0.933807	0.025735	0.624882	yes	down	30.13	32.17	24.18	5.92	5.75	4.24	10.8	14.59	7.36	15.41	3.86	9.81	17.065	10.305
ENSMUSG00000080058	Gm11175	predicted gene 11175 [Source:MGI Symbol;Acc:MGI:3809055]	104.076	6.70149	0.02579	0.624882	yes	up	0	0	0	0	0	0	8.62	10.76	0	0	0	0	0	3.23
ENSMUSG00000027246	Ell3	elongation factor RNA polymerase II-like 3 [Source:MGI Symbol;Acc:MGI:2673679]	1.391	0.476146	0.0257971	0.624882	yes	up	6.5	2.57	5.18	4.44	2.4	3.08	6.36	6.75	3.53	7.15	3.13	5.15	4.02833	5.345
ENSMUSG00000049327	Kmt5a	lysine methyltransferase 5A [Source:MGI Symbol;Acc:MGI:1915206]	1.224	0.291424	0.0258393	0.625009	yes	up	47.67	29.17	43.73	17.07	21.96	22.65	42.24	56.8	32.61	61.94	17.08	32.04	30.375	40.4517
ENSMUSG00000103567	Pcdhga5	protocadherin gamma subfamily A, 5 [Source:MGI Symbol;Acc:MGI:1935217]	0.505	-0.985734	0.0258756	0.625009	yes	down	0.35	0.76	0.32	0.08	0.18	0.27	0.13	0.19	0.05	0.17	0.2	0.21	0.326667	0.158333
ENSMUSG00000058291	Zfp68	zinc finger protein 68 [Source:MGI Symbol;Acc:MGI:1344427]	1.278	0.353688	0.0260329	0.627275	yes	up	5.33	5.04	7.44	3.79	3.49	5.01	6.46	8.06	6.46	7.93	5.73	6.4	5.01667	6.84
ENSMUSG00000010307	Tmem86a	transmembrane protein 86A [Source:MGI Symbol;Acc:MGI:1915143]	0.717	-0.479489	0.026043	0.627275	yes	down	18.91	11.57	25.48	12.76	16.23	15.63	10.91	14.49	13.55	15.48	6.54	16.98	16.7633	12.9917
ENSMUSG00000020651	Slc26a4	solute carrier family 26, member 4 [Source:MGI Symbol;Acc:MGI:1346029]	0.654	-0.612168	0.0261147	0.628116	yes	down	40.4	44.57	28.89	11.23	10.53	10.53	15.9	21.01	14.28	28.01	5.45	14.52	24.3583	16.5283
ENSMUSG00000025780	Itih5	inter-alpha (globulin) inhibitor H5 [Source:MGI Symbol;Acc:MGI:1925751]	1.474	0.5593	0.0262752	0.629476	yes	up	1.49	1.86	1.53	1.59	1.77	2.23	2.73	3.58	1.9	3.38	2.48	2.98	1.745	2.84167
ENSMUSG00000027803	Wwtr1	WW domain containing transcription regulator 1 [Source:MGI Symbol;Acc:MGI:1917649]	1.198	0.260122	0.026285	0.629476	yes	up	13.47	10.48	13.99	8.45	6.34	10.2	12.64	17.02	13.83	17.99	8.02	10.89	10.4883	13.3983
ENSMUSG00000032002	Dcun1d5	DCN1, defective in cullin neddylation 1, domain containing 5 (S. cerevisiae) [Source:MGI Symbol;Acc:MGI:1924113]	1.221	0.287524	0.0263076	0.629476	yes	up	16.22	12.17	17.05	9.78	5.08	11.27	15.18	20.5	14.38	23.09	7.3	14.42	11.9283	15.8117
ENSMUSG00000057497	Fam136a	family with sequence similarity 136, member A [Source:MGI Symbol;Acc:MGI:1913738]	1.167	0.222713	0.0264057	0.629476	yes	up	18.25	14.75	19.23	10.49	8.62	13.57	15.75	17.82	13.68	21.96	9.6	20.59	14.1517	16.5667
ENSMUSG00000059146	Ntrk3	neurotrophic tyrosine kinase, receptor, type 3 [Source:MGI Symbol;Acc:MGI:97385]	0.588	-0.764913	0.0264396	0.629476	yes	down	1.23	2.49	1	0.49	0.74	0.77	1.33	0.66	0.56	0.84	0.87	0.45	1.12	0.785
ENSMUSG00000031075	Ano1	anoctamin 1, calcium activated chloride channel [Source:MGI Symbol;Acc:MGI:2142149]	0.595	-0.748767	0.0264532	0.629476	yes	down	1.6	4.54	0.76	0.65	0.78	0.94	1.07	0.89	0.4	1.02	0.39	0.76	1.545	0.755
ENSMUSG00000110440	Gm45894	predicted gene 45894 [Source:MGI Symbol;Acc:MGI:5805009]	10.568	3.40161	0.0265187	1	yes	up	0	0	0	0	0	0.02	0.08	0.02	0.09	0.35	0.06	0.08	0.00333333	0.113333
ENSMUSG00000108030	9530062K07Rik	RIKEN cDNA 9530062K07 gene [Source:MGI Symbol;Acc:MGI:1925989]	2.249	1.169	0.0265274	0.629476	yes	up	0.27	0.55	0.41	0.4	0.18	0.78	1.34	0.75	1.58	0.53	0.63	0.97	0.431667	0.966667
ENSMUSG00000048796	Cyb561d1	cytochrome b-561 domain containing 1 [Source:MGI Symbol;Acc:MGI:1919273]	0.777	-0.363715	0.0265274	0.629476	yes	down	2.37	2.13	1.77	0.89	0.92	0.97	0.99	1.39	0.78	2.13	0.66	1.07	1.50833	1.17
ENSMUSG00000014846	Tppp3	tubulin polymerization-promoting protein family member 3 [Source:MGI Symbol;Acc:MGI:1915221]	0.477	-1.06902	0.0265447	0.629476	yes	down	3.05	11.26	2.06	2.73	4.59	13.73	4.51	1.92	2.27	3.84	3.4	2.87	6.23667	3.135
ENSMUSG00000018900	Slc22a5	solute carrier family 22 (organic cation transporter), member 5 [Source:MGI Symbol;Acc:MGI:1329012]	1.442	0.527803	0.0265656	0.629476	yes	up	63.61	26.68	47.34	24.48	13.23	18.94	42.05	64.09	34.01	94.2	17.23	41.93	32.38	48.9183
ENSMUSG00000028463	Car9	carbonic anhydrase 9 [Source:MGI Symbol;Acc:MGI:2447188]	0.646	-0.63013	0.0265773	0.629476	yes	down	2.3	1.32	2.03	2.61	3	1.64	1.23	1.78	1.33	2.74	0.87	1.25	2.15	1.53333
ENSMUSG00000095545	Zfp969	zinc finger protein 969 [Source:MGI Symbol;Acc:MGI:3782422]	1.45	0.536241	0.0267262	0.632126	yes	up	5.52	2.4	4.11	4.55	2.76	5.71	3.48	6.64	8.73	7.14	2.87	6.33	4.175	5.865
ENSMUSG00000031329	Tsx	testis specific X-linked gene [Source:MGI Symbol;Acc:MGI:108118]	7.349	2.8776	0.0267378	1	yes	up	0	0	0	0	0	0.07	0.07	0.16	0.2	0.17	0.18	0.08	0.0116667	0.143333
ENSMUSG00000104520	Gm37336	predicted gene, 37336 [Source:MGI Symbol;Acc:MGI:5610564]	1.459	0.544837	0.0268349	0.633357	yes	up	5.54	3.3	5.05	4.93	3.19	2.62	6.75	6.3	4.12	7.93	3.44	6.3	4.105	5.80667
ENSMUSG00000018449	Rpain	RPA interacting protein [Source:MGI Symbol;Acc:MGI:1916973]	1.247	0.318899	0.0268672	0.633357	yes	up	18.49	13.61	20.51	17.75	14.6	11.53	20.91	23.5	14.42	25.41	16.93	19.84	16.0817	20.1683
ENSMUSG00000103983	Gm20045	predicted gene, 20045 [Source:MGI Symbol;Acc:MGI:5012230]	0.484	-1.04693	0.0268897	0.633357	yes	down	0.25	0.05	0.12	0.15	0.21	0.16	0.05	0.13	0.12	0.04	0.06	0.09	0.156667	0.0816667
ENSMUSG00000009569	Mrtfb	myocardin related transcription factor B [Source:MGI Symbol;Acc:MGI:3050795]	0.808	-0.306822	0.026996	0.634982	yes	down	2.84	2.62	2.12	1.05	1.15	1.03	1.47	1.71	0.97	2.65	0.91	1.19	1.80167	1.48333
ENSMUSG00000029188	Slc34a2	solute carrier family 34 (sodium phosphate), member 2 [Source:MGI Symbol;Acc:MGI:1342284]	0.587	-0.769046	0.0270495	0.635366	yes	down	0.94	1.31	0.81	0.34	0.29	0.5	0.31	0.75	0.56	0.54	0.08	0.3	0.698333	0.423333
ENSMUSG00000025950	Idh1	isocitrate dehydrogenase 1 (NADP+), soluble [Source:MGI Symbol;Acc:MGI:96413]	1.337	0.419434	0.0271014	0.635408	yes	up	322.34	140.8	211.24	157.5	75.61	112.8	244.52	257.48	167.92	386.27	119.1	230.1	170.048	234.232
ENSMUSG00000091382	Vmn1r18	vomeronasal 1 receptor 18 [Source:MGI Symbol;Acc:MGI:2159462]	1.838	0.878305	0.0271259	0.635408	yes	up	0.04	0.07	0.08	0.05	0.15	0.08	0.03	0.06	0.08	0.1	0.18	0.19	0.0783333	0.106667
ENSMUSG00000022868	Ahsg	alpha-2-HS-glycoprotein [Source:MGI Symbol;Acc:MGI:107189]	0.061	-4.0247	0.0272192	1	yes	down	0.16	0	0	0.16	0.56	0	0.03	0	0	0	0	0	0.146667	0.005
ENSMUSG00000092526	Gm17907	predicted gene, 17907 [Source:MGI Symbol;Acc:MGI:5010092]	9.52	3.25096	0.0273175	1	yes	up	0	0	0	0	0.1	0	0	0.19	0.16	0.1	0.6	0.1	0.0166667	0.191667
ENSMUSG00000001930	Vwf	Von Willebrand factor [Source:MGI Symbol;Acc:MGI:98941]	0.544	-0.877249	0.0273542	0.6392	yes	down	2.75	5.45	1.65	3.02	3.07	4.6	3.48	4.14	0.53	1.18	4.82	1.06	3.42333	2.535
ENSMUSG00000059742	Kcnh7	potassium voltage-gated channel, subfamily H (eag-related), member 7 [Source:MGI Symbol;Acc:MGI:2159566]	0.67	-0.577664	0.0273627	0.6392	yes	down	0.27	0.17	0.67	0.1	0.07	0.12	0.09	0.27	0.11	0.1	0.28	0.08	0.233333	0.155
ENSMUSG00000027263	Tubgcp4	tubulin, gamma complex associated protein 4 [Source:MGI Symbol;Acc:MGI:1196293]	1.143	0.192637	0.027425	0.639779	yes	up	9.94	6.52	8.43	5.51	3.45	4.89	6.38	9.75	6.42	9.96	4.2	7.46	6.45667	7.36167
ENSMUSG00000091462	Gm17084	predicted gene 17084 [Source:MGI Symbol;Acc:MGI:4937911]	1.783	0.834331	0.0274674	0.639894	yes	up	2.01	2.94	3.62	1.36	1.44	1.39	4.25	4.28	4.52	4.95	2.48	1.05	2.12667	3.58833
ENSMUSG00000024132	Eci1	enoyl-Coenzyme A delta isomerase 1 [Source:MGI Symbol;Acc:MGI:94871]	1.302	0.380672	0.0275588	0.640346	yes	up	86.7	91.84	89.5	67.76	70.88	93.08	131.07	118.27	115.34	141.84	69.53	116.22	83.2933	115.378
ENSMUSG00000004032	Gstm5	glutathione S-transferase, mu 5 [Source:MGI Symbol;Acc:MGI:1309466]	1.314	0.394153	0.0275619	0.640346	yes	up	173.9	97.82	129.37	116.24	106.23	90.85	138.96	188.3	151.97	208.25	134	165.46	119.068	164.49
ENSMUSG00000115389	Gm48936	predicted gene, 48936 [Source:MGI Symbol;Acc:MGI:6118253]	2.076	1.05368	0.0276291	0.641033	yes	up	0.26	0.17	0.06	0.15	0.27	0.3	0.56	0.28	0.49	0.29	0.35	0.64	0.201667	0.435
ENSMUSG00000103715	4933431K14Rik	RIKEN cDNA 4933431K14 gene [Source:MGI Symbol;Acc:MGI:1918545]	0.603	-0.730027	0.0276774	0.641281	yes	down	0.74	0.98	0.79	0.72	0.71	0.89	0.43	0.73	0.66	0.52	0.34	0.38	0.805	0.51
ENSMUSG00000022831	Hcls1	hematopoietic cell specific Lyn substrate 1 [Source:MGI Symbol;Acc:MGI:104568]	0.772	-0.372442	0.0277824	0.64215	yes	down	5.73	5.56	4.05	3.15	2.75	4.71	3	4.88	3.88	4.64	1.74	3.17	4.325	3.55167
ENSMUSG00000078881	Gm14434	predicted gene 14434 [Source:MGI Symbol;Acc:MGI:3702417]	2.035	1.02471	0.0277933	0.64215	yes	up	1.48	2.25	4.2	2.15	0.46	2.97	4.12	2.56	7.56	5.63	1.73	5.07	2.25167	4.445
ENSMUSG00000039910	Cited2	Cbp/p300-interacting transactivator, with Glu/Asp-rich carboxy-terminal domain, 2 [Source:MGI Symbol;Acc:MGI:1306784]	1.44	0.526065	0.0278279	0.64215	yes	up	36.86	29.73	30.51	13.08	8.59	14.03	21.28	54.15	19.44	61.78	16.32	25.02	22.1333	32.9983
ENSMUSG00000022204	Ngdn	neuroguidin, EIF4E binding protein [Source:MGI Symbol;Acc:MGI:1916216]	1.241	0.311101	0.0279117	0.64279	yes	up	20.94	16.77	20.6	14.67	13.01	14.12	19.52	25.59	20.81	21.96	13.95	23.28	16.685	20.8517
ENSMUSG00000073409	H2-Q6	histocompatibility 2, Q region locus 6 [Source:MGI Symbol;Acc:MGI:95935]	0.707	-0.499616	0.0279702	0.64279	yes	down	41.03	68.5	30.04	18.65	26.6	25.29	21.44	31.22	27.13	31.3	18.74	20.55	35.0183	25.0633
ENSMUSG00000005338	Cadm3	cell adhesion molecule 3 [Source:MGI Symbol;Acc:MGI:2137858]	0.396	-1.33628	0.0279876	0.64279	yes	down	0.17	0.89	0.07	0.13	0.91	0.63	0.34	0.29	0.07	0.31	0.25	0.08	0.466667	0.223333
ENSMUSG00000029090	Adgra3	adhesion G protein-coupled receptor A3 [Source:MGI Symbol;Acc:MGI:1917943]	1.211	0.275818	0.0280508	0.64279	yes	up	18.07	11.38	14.51	7.54	6.4	7.69	11.04	17.83	13.26	23.83	6.72	13.09	10.9317	14.295
ENSMUSG00000039377	Hlx	H2.0-like homeobox [Source:MGI Symbol;Acc:MGI:96109]	0.739	-0.437256	0.0280792	0.64279	yes	down	2.38	2.98	2.15	2.08	1.33	2.63	2.61	2.78	1.48	2.58	1.34	1.7	2.25833	2.08167
ENSMUSG00000067586	S1pr3	sphingosine-1-phosphate receptor 3 [Source:MGI Symbol;Acc:MGI:1339365]	0.678	-0.560939	0.0280818	0.64279	yes	down	3.27	4.82	2.43	2.61	3.41	2.88	1.55	2.8	2.07	2.89	2.25	2.46	3.23667	2.33667
ENSMUSG00000034485	Uaca	uveal autoantigen with coiled-coil domains and ankyrin repeats [Source:MGI Symbol;Acc:MGI:1919815]	1.147	0.198484	0.028197	0.643894	yes	up	14.65	12.46	14.69	8.49	9.36	8.78	12.81	16.23	12.57	18.66	8.82	13.88	11.405	13.8283
ENSMUSG00000059423	Zfp933	zinc finger protein 933 [Source:MGI Symbol;Acc:MGI:1922865]	1.616	0.692818	0.0282055	0.643894	yes	up	0.66	0.73	1.63	2.43	8.54	4.75	4.24	12.85	19.79	1.4	13.24	9.99	3.12333	10.2517
ENSMUSG00000063268	Parp10	poly (ADP-ribose) polymerase family, member 10 [Source:MGI Symbol;Acc:MGI:3712326]	0.827	-0.273994	0.0283427	0.645021	yes	down	7.93	7.24	6.16	6.81	7.94	5.83	5.76	7.42	5.25	7.11	5.31	7.34	6.985	6.365
ENSMUSG00000067786	Nnat	neuronatin [Source:MGI Symbol;Acc:MGI:104716]	0.215	-2.21625	0.0283462	0.645021	yes	down	1.06	9.5	0.94	0.3	3.92	6.12	3.56	0.38	0.11	0.74	0.2	0.34	3.64	0.888333
ENSMUSG00000115016	AA536875	expressed sequence AA536875 [Source:MGI Symbol;Acc:MGI:2145569]	0.528	-0.922463	0.0283684	0.645021	yes	down	2.11	1.22	5.55	2.89	2.87	1.62	1.96	1.87	0.46	2.07	0.67	2.43	2.71	1.57667
ENSMUSG00000037731	Themis2	thymocyte selection associated family member 2 [Source:MGI Symbol;Acc:MGI:2446213]	0.697	-0.520499	0.02849	0.646924	yes	down	1.17	1.54	1.01	0.52	0.66	0.88	0.87	0.66	0.67	0.75	0.51	0.59	0.963333	0.675
ENSMUSG00000024109	Nrxn1	neurexin I [Source:MGI Symbol;Acc:MGI:1096391]	0.139	-2.84906	0.0284999	1	yes	down	0.06	0.01	0.02	0.07	0.01	0.24	0.03	0	0	0.31	0	0	0.0683333	0.0566667
ENSMUSG00000046182	Gsg1l	GSG1-like [Source:MGI Symbol;Acc:MGI:2685483]	1.679	0.747941	0.0286978	0.650776	yes	up	2.14	1.08	0.79	0.39	0.31	0.45	1.19	1.44	0.98	1.74	0.94	1.49	0.86	1.29667
ENSMUSG00000022940	Pigp	phosphatidylinositol glycan anchor biosynthesis, class P [Source:MGI Symbol;Acc:MGI:1860433]	1.286	0.363274	0.0287754	0.651029	yes	up	32.56	36.69	37.87	29.85	16.53	31.94	43.29	43.67	43.89	47.47	24.65	39.36	30.9067	40.3883
ENSMUSG00000030968	Pdilt	protein disulfide isomerase-like, testis expressed [Source:MGI Symbol;Acc:MGI:1919080]	1.597	0.675349	0.0287853	0.651029	yes	up	2.27	1.45	3.54	1.09	0.59	1.52	2.47	4.63	3.69	2.97	0.89	2.13	1.74333	2.79667
ENSMUSG00000030680	Pagr1a	PAXIP1 associated glutamate rich protein 1A [Source:MGI Symbol;Acc:MGI:1914528]	2.186	1.12824	0.0288761	0.652218	yes	up	6.52	4.06	3.16	1.18	0.6	5.97	5.78	3.76	1.75	3.59	4.68	5.72	3.58167	4.21333
ENSMUSG00000057363	Uxs1	UDP-glucuronate decarboxylase 1 [Source:MGI Symbol;Acc:MGI:1915133]	1.25	0.321758	0.0289498	0.653017	yes	up	17.64	11.85	18.64	8.61	4.56	9.75	11.09	17.11	13.36	24.26	6.96	14.66	11.8417	14.5733
ENSMUSG00000022613	Miox	myo-inositol oxygenase [Source:MGI Symbol;Acc:MGI:1891725]	1.347	0.429688	0.0290208	0.65304	yes	up	2974.13	1560.43	1755.36	1753.38	1458.76	1005.37	2498.73	2499.19	1706.67	3290.89	1692.08	2992.2	1751.24	2446.63
ENSMUSG00000040675	Mthfd1l	methylenetetrahydrofolate dehydrogenase (NADP+ dependent) 1-like [Source:MGI Symbol;Acc:MGI:1924836]	0.655	-0.610391	0.0290274	0.65304	yes	down	0.75	0.32	0.52	0.29	0.16	0.22	0.25	0.35	0.22	0.32	0.12	0.15	0.376667	0.235
ENSMUSG00000028639	Ybx1	Y box protein 1 [Source:MGI Symbol;Acc:MGI:99146]	1.244	0.315092	0.029276	0.655904	yes	up	647.34	414.6	652.85	355.99	223.53	348.22	552.34	834.22	423.11	760.4	265.55	590.86	440.422	571.08
ENSMUSG00000068762	Gstm6	glutathione S-transferase, mu 6 [Source:MGI Symbol;Acc:MGI:1309467]	1.468	0.55358	0.0293059	0.655904	yes	up	2.82	1.51	1.15	1.44	1.29	1.31	2.48	2.82	2.65	2.42	1.49	2.85	1.58667	2.45167
ENSMUSG00000026616	Cr2	complement receptor 2 [Source:MGI Symbol;Acc:MGI:88489]	0.595	-0.749284	0.0293172	0.655904	yes	down	0.95	0.39	0.4	0.13	1.5	0.18	0.15	0.4	0.14	0.32	0.08	0.1	0.591667	0.198333
ENSMUSG00000042417	Ccno	cyclin O [Source:MGI Symbol;Acc:MGI:2145534]	0.374	-1.41773	0.0293631	0.655904	yes	down	0.46	0.48	0.18	0.08	0.11	0.09	0.05	0.11	0.02	0.17	0.02	0.09	0.233333	0.0766667
ENSMUSG00000020175	Rab36	RAB36, member RAS oncogene family [Source:MGI Symbol;Acc:MGI:1924127]	0.685	-0.546595	0.0294011	0.655904	yes	down	1.94	0.75	0.92	0.72	0.64	0.59	0.82	0.69	0.91	0.8	0.21	0.48	0.926667	0.651667
ENSMUSG00000031441	Atp11a	ATPase, class VI, type 11A [Source:MGI Symbol;Acc:MGI:1354735]	0.719	-0.475481	0.0294324	0.655904	yes	down	126.14	45.15	101.48	72.28	86.38	74.2	44.92	84.92	60.89	72.91	46.55	70.88	84.2717	63.5117
ENSMUSG00000055239	Kcmf1	potassium channel modulatory factor 1 [Source:MGI Symbol;Acc:MGI:1921537]	1.168	0.224243	0.0294582	0.655904	yes	up	28.54	22.25	29.45	19.15	15.04	21.8	25.39	35.42	26.34	33.53	16.26	30.73	22.705	27.945
ENSMUSG00000042759	Apobr	apolipoprotein B receptor [Source:MGI Symbol;Acc:MGI:2176230]	0.626	-0.67483	0.0294624	0.655904	yes	down	0.5	1.15	0.36	0.24	0.34	0.77	0.6	0.3	0.49	0.42	0.28	0.2	0.56	0.381667
ENSMUSG00000022305	Lrp12	low density lipoprotein-related protein 12 [Source:MGI Symbol;Acc:MGI:2443132]	0.632	-0.662436	0.0295484	0.656961	yes	down	3.83	2.04	4.23	1.7	0.61	1.22	1.25	1.74	1.18	3.18	0.42	1.21	2.27167	1.49667
ENSMUSG00000030417	Pdcd5	programmed cell death 5 [Source:MGI Symbol;Acc:MGI:1913538]	1.412	0.4977	0.0295899	0.657028	yes	up	65.42	54.07	76.58	69.89	49.83	75.42	97.63	92.12	107.01	88.72	76.63	100.47	65.2017	93.7633
ENSMUSG00000027011	Ube2e3	ubiquitin-conjugating enzyme E2E 3 [Source:MGI Symbol;Acc:MGI:107412]	1.169	0.225066	0.0297124	0.65878	yes	up	17.88	17	21.09	11.24	7.6	11.89	17.2	23.23	16.86	23.32	8.47	17.91	14.45	17.8317
ENSMUSG00000046062	Ppp1r15b	protein phosphatase 1, regulatory subunit 15B [Source:MGI Symbol;Acc:MGI:2444211]	1.151	0.202496	0.0297704	0.65878	yes	up	20.2	13.41	16.59	11.04	8.8	12.1	16.19	21.52	15.73	23.38	9.17	16.5	13.69	17.0817
ENSMUSG00000030600	Lrfn1	leucine rich repeat and fibronectin type III domain containing 1 [Source:MGI Symbol;Acc:MGI:2136810]	0.679	-0.558774	0.0297848	0.65878	yes	down	0.96	1.24	0.7	0.47	0.55	0.4	0.51	0.6	0.45	0.62	0.13	0.53	0.72	0.473333
ENSMUSG00000029632	Ndufa4	Ndufa4, mitochondrial complex associated [Source:MGI Symbol;Acc:MGI:107686]	1.281	0.357113	0.0298464	0.658917	yes	up	924.01	750.63	1044.57	924.88	512.53	827.66	1071.66	1215.5	1094	1295.81	882.24	1127.24	830.713	1114.41
ENSMUSG00000027435	Cd93	CD93 antigen [Source:MGI Symbol;Acc:MGI:106664]	0.795	-0.330448	0.0299066	0.658917	yes	down	5.09	6.77	5.05	3.03	2.75	4.66	3.43	5.23	3.63	4.79	2.52	3.46	4.55833	3.84333
ENSMUSG00000031548	Sfrp1	secreted frizzled-related protein 1 [Source:MGI Symbol;Acc:MGI:892014]	0.597	-0.745386	0.0299069	0.658917	yes	down	40.63	48.53	32.77	9.82	6.52	8.12	13.67	18.93	11.61	25.21	3.88	13.35	24.3983	14.4417
ENSMUSG00000034832	Tet3	tet methylcytosine dioxygenase 3 [Source:MGI Symbol;Acc:MGI:2446229]	0.804	-0.314199	0.0300338	0.66086	yes	down	2.1	1.88	1.38	0.91	0.78	0.93	0.88	1.52	0.92	1.77	0.65	0.97	1.33	1.11833
ENSMUSG00000033717	Adra2a	adrenergic receptor, alpha 2a [Source:MGI Symbol;Acc:MGI:87934]	0.663	-0.592945	0.0301061	0.661597	yes	down	0.63	0.77	0.44	0.21	0.35	0.54	0.32	0.4	0.36	0.47	0.25	0.23	0.49	0.338333
ENSMUSG00000028488	Sh3gl2	SH3-domain GRB2-like 2 [Source:MGI Symbol;Acc:MGI:700009]	0.803	-0.315949	0.0303373	0.665336	yes	down	8.87	9.82	8.21	5.26	3.73	6.07	5.74	8.76	5.3	7.04	2.87	5.86	6.99333	5.92833
ENSMUSG00000021764	Ndufs4	NADH:ubiquinone oxidoreductase core subunit S4 [Source:MGI Symbol;Acc:MGI:1343135]	1.328	0.408802	0.0303779	0.665336	yes	up	80.04	68.15	103.93	87.23	57.59	108.67	129.34	108.04	147.5	103.98	97.37	117.96	84.2683	117.365
ENSMUSG00000081895	Rpl17-ps10	ribosomal protein L17, pseudogene 10 [Source:MGI Symbol;Acc:MGI:3642871]	1.442	0.527864	0.0303933	0.665336	yes	up	10.45	14.19	18.6	9.94	10.41	15.77	17.34	16.82	24	22.12	15.05	17.72	13.2267	18.8417
ENSMUSG00000000792	Slc5a5	solute carrier family 5 (sodium iodide symporter), member 5 [Source:MGI Symbol;Acc:MGI:2149330]	0.25	-2.0001	0.030399	1	yes	down	0.03	0.06	0.06	0.03	0.03	0.16	0	0.05	0.03	0	0.01	0.02	0.0616667	0.0183333
ENSMUSG00000046709	Mapk10	mitogen-activated protein kinase 10 [Source:MGI Symbol;Acc:MGI:1346863]	0.498	-1.00536	0.0304793	0.665819	yes	down	0.31	0.48	1.31	0.04	0.16	0.21	0.15	0.09	0.03	0.25	0.03	0.15	0.418333	0.116667
ENSMUSG00000034121	Mks1	Meckel syndrome, type 1 [Source:MGI Symbol;Acc:MGI:3584243]	0.762	-0.391786	0.0304934	0.665819	yes	down	2.47	2.24	1.6	1.65	1.48	2.07	0.95	1.83	1.9	2.49	0.63	1.84	1.91833	1.60667
ENSMUSG00000020052	Ascl1	achaete-scute family bHLH transcription factor 1 [Source:MGI Symbol;Acc:MGI:96919]	0.28	-1.83516	0.0304945	1	yes	down	0.08	0.15	0.02	0.13	0.04	0.08	0.02	0.04	0	0.02	0.04	0.02	0.0833333	0.0233333
ENSMUSG00000021795	Sftpd	surfactant associated protein D [Source:MGI Symbol;Acc:MGI:109515]	0.22	-2.18176	0.0305513	0.666229	yes	down	0.03	0.04	0	0.96	0.29	0.22	0.1	0.09	0.11	0.05	0.03	0.05	0.256667	0.0716667
ENSMUSG00000087616	Gm14257	predicted gene 14257 [Source:MGI Symbol;Acc:MGI:3652145]	2.178	1.12278	0.0307179	0.666945	yes	up	0.46	0.41	1.03	0.08	0.83	0.81	0.47	2.25	2.01	1.3	1.06	1.11	0.603333	1.36667
ENSMUSG00000032000	Birc3	baculoviral IAP repeat-containing 3 [Source:MGI Symbol;Acc:MGI:1197007]	0.817	-0.290774	0.0307517	0.666945	yes	down	5.41	3.87	4.71	1.87	2.76	3.22	1.47	2.97	3.17	3.52	1.78	2.65	3.64	2.59333
ENSMUSG00000031221	Igbp1	immunoglobulin (CD79A) binding protein 1 [Source:MGI Symbol;Acc:MGI:1346500]	1.24	0.310285	0.0307679	0.666945	yes	up	49.52	29.66	46.53	37.7	23.45	27.85	43.9	61.46	43.87	62.61	24.85	47.34	35.785	47.3383
ENSMUSG00000032812	Arap1	ArfGAP with RhoGAP domain, ankyrin repeat and PH domain 1 [Source:MGI Symbol;Acc:MGI:1916960]	0.794	-0.332388	0.0308791	0.666945	yes	down	13.42	16.06	6.8	12.42	14.52	9.87	9.24	11.72	10.1	8.9	8.28	11.86	12.1817	10.0167
ENSMUSG00000046157	Tmem229b	transmembrane protein 229B [Source:MGI Symbol;Acc:MGI:2444389]	0.729	-0.455645	0.030884	0.666945	yes	down	1.15	1.77	1.11	0.64	0.67	0.97	0.67	0.95	0.69	1.05	0.5	0.87	1.05167	0.788333
ENSMUSG00000062082	Cd200r4	CD200 receptor 4 [Source:MGI Symbol;Acc:MGI:3036289]	0.142	-2.81404	0.0309405	1	yes	down	0.19	0.23	0.03	0.03	0.12	0	0.05	0	0	0.03	0	0	0.1	0.0133333
ENSMUSG00000074472	Zfp872	zinc finger protein 872 [Source:MGI Symbol;Acc:MGI:3588272]	0.158	-2.66358	0.0309599	1	yes	down	0.03	0.06	0.04	0	0.05	0.09	0.01	0.02	0	0.02	0	0	0.045	0.00833333
ENSMUSG00000078672	Mup20	major urinary protein 20 [Source:MGI Symbol;Acc:MGI:3651981]	0.052	-4.27775	0.0309715	1	yes	down	0	0	0	0.56	0.34	0.06	0	0	0	0	0	0	0.16	0
ENSMUSG00000027079	Clp1	CLP1, cleavage and polyadenylation factor I subunit [Source:MGI Symbol;Acc:MGI:2138968]	1.267	0.341251	0.0310357	0.666945	yes	up	4.69	4.58	4.77	4.25	3.9	4.69	7.88	6.3	6.98	5.67	4.59	6.77	4.48	6.365
ENSMUSG00000030110	Ret	ret proto-oncogene [Source:MGI Symbol;Acc:MGI:97902]	0.414	-1.27364	0.0310468	0.666945	yes	down	0.14	0.45	0.06	0.09	0.07	0.53	0.12	0.22	0.04	0.13	0.05	0.09	0.223333	0.108333
ENSMUSG00000026819	Slc25a25	solute carrier family 25 (mitochondrial carrier, phosphate carrier), member 25 [Source:MGI Symbol;Acc:MGI:1915913]	0.652	-0.616017	0.0310843	0.666945	yes	down	41.3	12.7	18.37	10.76	5.28	5.36	9.07	13.94	4.68	15.43	3.79	8.89	15.6283	9.3
ENSMUSG00000028467	Gba2	glucosidase beta 2 [Source:MGI Symbol;Acc:MGI:2654325]	1.229	0.297906	0.0311043	0.666945	yes	up	2.54	2.25	2.03	1.37	1.06	1.46	2.17	3.21	1.64	3.02	1.62	2.13	1.785	2.29833
ENSMUSG00000031217	Efnb1	ephrin B1 [Source:MGI Symbol;Acc:MGI:102708]	0.749	-0.416818	0.0311078	0.666945	yes	down	12.32	17.31	9.37	5.14	7.2	6.54	7	10.07	5.48	10.93	4.5	7.08	9.64667	7.51
ENSMUSG00000026103	Gls	glutaminase [Source:MGI Symbol;Acc:MGI:95752]	0.83	-0.268154	0.0311152	0.666945	yes	down	35.83	26.16	31.73	16.6	12.6	20.07	15.29	28.94	22.68	32.55	12.11	17.64	23.8317	21.535
ENSMUSG00000031790	Mmp15	matrix metallopeptidase 15 [Source:MGI Symbol;Acc:MGI:109320]	0.633	-0.659981	0.0311264	0.666945	yes	down	1.51	3.24	1.26	0.51	0.99	1.53	1.33	1.33	0.66	1.37	0.57	0.73	1.50667	0.998333
ENSMUSG00000019913	Sim1	single-minded family bHLH transcription factor 1 [Source:MGI Symbol;Acc:MGI:98306]	1.413	0.499106	0.031158	0.666945	yes	up	1.92	1.97	3.09	1.01	1.22	1.66	1.59	3.32	3.56	3.8	1.5	2.71	1.81167	2.74667
ENSMUSG00000053279	Aldh1a1	aldehyde dehydrogenase family 1, subfamily A1 [Source:MGI Symbol;Acc:MGI:1353450]	1.444	0.530067	0.0311667	0.666945	yes	up	4.87	6.45	4.57	3.43	3.4	8.39	9.6	10.75	5.34	12.8	4.22	6.98	5.185	8.28167
ENSMUSG00000103041	Gm37305	predicted gene, 37305 [Source:MGI Symbol;Acc:MGI:5610533]	0.682	-0.551347	0.0311765	0.666945	yes	down	0.46	0.73	0.55	0.32	0.35	0.54	0.37	0.43	0.28	0.63	0.24	0.21	0.491667	0.36
ENSMUSG00000021061	Sptb	spectrin beta, erythrocytic [Source:MGI Symbol;Acc:MGI:98387]	0.756	-0.40276	0.0312531	0.666945	yes	down	1.03	0.88	0.89	0.41	0.4	0.44	0.42	0.83	0.45	0.76	0.31	0.35	0.675	0.52
ENSMUSG00000057133	Chd6	chromodomain helicase DNA binding protein 6 [Source:MGI Symbol;Acc:MGI:1918639]	0.859	-0.218495	0.0312545	0.666945	yes	down	4.23	2.96	3.43	2.5	1.56	2.03	2.36	3.04	2.13	4.91	1.53	2.06	2.785	2.67167
ENSMUSG00000021062	Rab15	RAB15, member RAS oncogene family [Source:MGI Symbol;Acc:MGI:1916865]	0.617	-0.696984	0.0312881	0.666945	yes	down	2.36	4.62	2.36	0.81	0.97	1.95	2.01	1.13	0.8	1.82	0.94	1.14	2.17833	1.30667
ENSMUSG00000085087	Gm13528	predicted gene 13528 [Source:MGI Symbol;Acc:MGI:3651630]	1.518	0.60206	0.0313994	0.66825	yes	up	8.55	2.8	7.33	2.43	2.89	4.47	5.51	8.25	8.75	13.17	2.31	6.83	4.745	7.47
ENSMUSG00000034424	Gcsh	glycine cleavage system protein H (aminomethyl carrier) [Source:MGI Symbol;Acc:MGI:1915383]	1.149	0.200966	0.031545	0.66825	yes	up	83.04	57.18	76.97	49.28	34.87	49.64	66.81	84.28	57.65	96.47	38.4	76.84	58.4967	70.075
ENSMUSG00000036411	9530077C05Rik	RIKEN cDNA 9530077C05 gene [Source:MGI Symbol;Acc:MGI:1915533]	0.641	-0.640972	0.0315949	0.66825	yes	down	0.66	1.16	0.92	0.27	0.43	0.7	0.41	0.42	0.22	0.57	0.28	0.73	0.69	0.438333
ENSMUSG00000020486	Septin4	septin 4 [Source:MGI Symbol;Acc:MGI:1270156]	1.374	0.458624	0.0316378	0.66825	yes	up	10.22	13.9	19.54	8.92	7.69	11.47	12.21	21.27	19.66	16.26	11.64	21.44	11.9567	17.08
ENSMUSG00000029608	Rph3a	rabphilin 3A [Source:MGI Symbol;Acc:MGI:102788]	2.209	1.14331	0.0316563	0.66825	yes	up	0.15	0.09	0.34	0.04	0.04	0.08	0.04	0.36	0.22	0.22	0.24	0.41	0.123333	0.248333
ENSMUSG00000014313	Cox6c	cytochrome c oxidase subunit 6C [Source:MGI Symbol;Acc:MGI:104614]	1.421	0.506627	0.0317024	0.66825	yes	up	842.17	854.07	1184.04	1088.96	709.29	1160.03	1514.49	1391.15	1521.41	1327.54	1174.57	1364.28	973.093	1382.24
ENSMUSG00000028750	Pla2g2c	phospholipase A2, group IIC [Source:MGI Symbol;Acc:MGI:106638]	0.363	-1.4611	0.0317154	0.66825	yes	down	0.27	0.98	0.34	0.12	0.03	0.05	0.09	0.09	0.08	0.1	0.02	0.29	0.298333	0.111667
ENSMUSG00000040557	Mettl27	methyltransferase like 27 [Source:MGI Symbol;Acc:MGI:1933146]	1.197	0.258923	0.0317783	0.66825	yes	up	14.21	11.55	9.39	9.59	13.88	7.85	14.01	13.66	14.07	12.48	10.03	12.79	11.0783	12.84
ENSMUSG00000072940	Gm10443	predicted pseudogene 10443 [Source:MGI Symbol;Acc:MGI:3704272]	1.404	0.489437	0.0317867	0.66825	yes	up	1139.9	1205.32	1183.55	1367.16	1185.52	1199.68	1386.75	1438.24	1476.52	1323.11	1674.31	1730.22	1213.52	1504.86
ENSMUSG00000036528	Ppfibp2	PTPRF interacting protein, binding protein 2 (liprin beta 2) [Source:MGI Symbol;Acc:MGI:894649]	0.802	-0.318039	0.0317882	0.66825	yes	down	6.82	6.84	5.74	3.6	3.33	4.21	5.32	4.57	3.1	6.62	2.18	3.93	5.09	4.28667
ENSMUSG00000039391	Ccdc81	coiled-coil domain containing 81 [Source:MGI Symbol;Acc:MGI:1918134]	11.425	3.51411	0.0318152	1	yes	up	0	0	0	0	0	0	0	0.04	0.02	0.02	0.11	0.02	0	0.035
ENSMUSG00000058297	Spock2	sparc/osteonectin, cwcv and kazal-like domains proteoglycan 2 [Source:MGI Symbol;Acc:MGI:1891351]	0.493	-1.01947	0.0318174	0.66825	yes	down	0.38	0.64	0.26	0.24	0.2	1.17	0.12	0.36	0.2	0.23	0.33	0.22	0.481667	0.243333
ENSMUSG00000004267	Eno2	enolase 2, gamma neuronal [Source:MGI Symbol;Acc:MGI:95394]	0.401	-1.31835	0.0318545	0.66825	yes	down	0.32	0.55	0.59	0.07	0.32	0.94	0.62	0.1	0.17	0.62	0.21	0.24	0.465	0.326667
ENSMUSG00000097792	Gm27042	predicted gene, 27042 [Source:MGI Symbol;Acc:MGI:5504157]	0.627	-0.674052	0.0318588	0.66825	yes	down	0.6	0.91	0.44	0.25	0.85	0.38	0.37	0.31	0.37	0.73	0.37	0.59	0.571667	0.456667
ENSMUSG00000039264	Gimap3	GTPase, IMAP family member 3 [Source:MGI Symbol;Acc:MGI:1932723]	0.714	-0.485298	0.0319245	0.668395	yes	down	2.07	1.9	1.98	1.93	1.2	2.66	1.47	1.62	1.5	1.73	1.21	1.49	1.95667	1.50333
ENSMUSG00000022895	Ets2	E26 avian leukemia oncogene 2, 3' domain [Source:MGI Symbol;Acc:MGI:95456]	0.853	-0.229366	0.031944	0.668395	yes	down	16.19	16.13	13.09	8.35	7.76	10.25	9.46	13.56	8.61	13.42	6.92	11.89	11.9617	10.6433
ENSMUSG00000089809	Rasgef1b	RasGEF domain family, member 1B [Source:MGI Symbol;Acc:MGI:2443755]	1.581	0.660821	0.032027	0.668679	yes	up	1.43	1.1	1.88	1.77	1.19	1.75	1.59	3.34	3.74	2.47	2.29	1.81	1.52	2.54
ENSMUSG00000019718	L3hypdh	L-3-hydroxyproline dehydratase (trans-) [Source:MGI Symbol;Acc:MGI:1914467]	1.276	0.35119	0.0320513	0.668679	yes	up	16.6	10.75	13.77	16.05	8.93	12.98	16.37	20.08	17.25	19.73	15.28	17.87	13.18	17.7633
ENSMUSG00000038342	Mlxip	MLX interacting protein [Source:MGI Symbol;Acc:MGI:2141183]	0.777	-0.363757	0.0321015	0.668679	yes	down	4.24	4.1	2.87	1.74	1.57	1.87	1.76	2.83	1.92	4.22	1.31	2.44	2.73167	2.41333
ENSMUSG00000052336	Cx3cr1	chemokine (C-X3-C motif) receptor 1 [Source:MGI Symbol;Acc:MGI:1333815]	0.736	-0.442068	0.0321645	0.668679	yes	down	1.39	1.47	1.47	1.34	0.89	1.96	1.06	1.05	1.72	1.16	0.74	0.84	1.42	1.095
ENSMUSG00000028889	Yrdc	yrdC domain containing (E.coli) [Source:MGI Symbol;Acc:MGI:2387201]	1.176	0.233546	0.0321693	0.668679	yes	up	15.69	9.56	11.04	7.27	6.9	8.3	8.92	12.56	9.03	13.82	8.52	11.44	9.79333	10.715
ENSMUSG00000030703	Gdpd3	glycerophosphodiester phosphodiesterase domain containing 3 [Source:MGI Symbol;Acc:MGI:1915866]	1.982	0.987252	0.0321929	0.668679	yes	up	2.27	2.57	4.26	2.46	5.39	4.62	3.84	8.47	9.64	3.76	9.95	6.97	3.595	7.105
ENSMUSG00000021263	Degs2	delta(4)-desaturase, sphingolipid 2 [Source:MGI Symbol;Acc:MGI:1917309]	0.712	-0.49067	0.0323973	0.669572	yes	down	40.31	22.9	30.27	19.36	11.08	11.96	14.43	23.8	8.13	23.94	6.26	21.38	22.6467	16.3233
ENSMUSG00000020038	Cry1	cryptochrome 1 (photolyase-like) [Source:MGI Symbol;Acc:MGI:1270841]	0.763	-0.390798	0.032451	0.669572	yes	down	2.34	3.52	2.18	1.44	1.13	1.9	1.49	1.92	1.35	2.24	1.15	1.68	2.085	1.63833
ENSMUSG00000004951	Hspb1	heat shock protein 1 [Source:MGI Symbol;Acc:MGI:96240]	1.657	0.728851	0.0324763	0.669572	yes	up	89.48	243.14	79.36	40.11	80.99	56.4	130.69	223.59	163.47	101.5	106.96	232.42	98.2467	159.772
ENSMUSG00000023307	Marchf5	membrane associated ring-CH-type finger 5 [Source:MGI Symbol;Acc:MGI:1915207]	1.179	0.238105	0.0325219	0.669572	yes	up	40.46	32.57	38.73	33.89	19.83	34.06	44.12	48.33	42.67	49.81	26.93	38.62	33.2567	41.7467
ENSMUSG00000028809	Srrm1	serine/arginine repetitive matrix 1 [Source:MGI Symbol;Acc:MGI:1858303]	0.737	-0.44055	0.032553	0.669572	yes	down	17.2	13.67	12.12	7.58	4.89	6.16	6.93	9.54	4.33	16.58	3.87	8.19	10.27	8.24
ENSMUSG00000032186	Tmod2	tropomodulin 2 [Source:MGI Symbol;Acc:MGI:1355335]	0.403	-1.3096	0.0325614	0.669572	yes	down	0.04	0.18	0.23	0.05	0.07	0.51	0.13	0.16	0.17	0.06	0.17	0.15	0.18	0.14
ENSMUSG00000079056	Kcnip3	Kv channel interacting protein 3, calsenilin [Source:MGI Symbol;Acc:MGI:1929258]	1.619	0.695476	0.0325622	0.669572	yes	up	0.41	0.48	0.68	0.38	0.29	0.52	0.59	1.03	0.72	0.51	0.76	0.67	0.46	0.713333
ENSMUSG00000091177	Gm15494	predicted gene 15494 [Source:MGI Symbol;Acc:MGI:3782940]	1.522	0.606006	0.0326099	0.669572	yes	up	9.19	3.32	3.27	3.92	1.18	4	5.17	8.47	4.53	7.12	5.65	5.69	4.14667	6.105
ENSMUSG00000034173	Zbed5	zinc finger, BED type containing 5 [Source:MGI Symbol;Acc:MGI:1919220]	0.53	-0.916597	0.0326105	0.669572	yes	down	0.4	0.41	0.48	0.52	0.17	0.38	0.13	0.19	0.3	0.64	0.13	0.06	0.393333	0.241667
ENSMUSG00000032412	Atp1b3	ATPase, Na+/K+ transporting, beta 3 polypeptide [Source:MGI Symbol;Acc:MGI:107788]	1.172	0.22844	0.0326286	0.669572	yes	up	44.05	36.04	48.33	24.95	20.96	35.59	39.74	52.36	42.23	55.06	25.56	41.36	34.9867	42.7183
ENSMUSG00000038132	Rbm24	RNA binding motif protein 24 [Source:MGI Symbol;Acc:MGI:3610364]	0.514	-0.959237	0.0327253	0.67075	yes	down	0.13	0.52	0.18	0.41	0.22	0.21	0.15	0.09	0.15	0.13	0.09	0.13	0.278333	0.123333
ENSMUSG00000059901	Adamts14	a disintegrin-like and metallopeptidase (reprolysin type) with thrombospondin type 1 motif, 14 [Source:MGI Symbol;Acc:MGI:2179942]	1.896	0.922995	0.0327784	0.67098	yes	up	0.08	0.09	0.06	0.04	0.07	0.07	0.06	0.2	0.05	0.22	0.09	0.23	0.0683333	0.141667
ENSMUSG00000040896	Kcnd3	potassium voltage-gated channel, Shal-related family, member 3 [Source:MGI Symbol;Acc:MGI:1928743]	1.547	0.629182	0.0328152	0.67098	yes	up	0.27	0.32	0.25	0.37	0.21	0.33	0.4	1.34	0.27	0.5	0.36	0.43	0.291667	0.55
ENSMUSG00000032648	Pygm	muscle glycogen phosphorylase [Source:MGI Symbol;Acc:MGI:97830]	0.69	-0.535432	0.0330037	0.673993	yes	down	4.25	5.44	2.97	2.72	3.84	1.48	2.56	5.35	1.46	2.38	2.65	2.34	3.45	2.79
ENSMUSG00000039016	Timm8b	translocase of inner mitochondrial membrane 8B [Source:MGI Symbol;Acc:MGI:1353424]	1.296	0.37416	0.0330416	0.673993	yes	up	236.19	171.23	272.47	197.06	154.14	216.55	269.39	291.1	293.27	288.5	187.57	287.86	207.94	269.615
ENSMUSG00000029924	Slc37a3	solute carrier family 37 (glycerol-3-phosphate transporter), member 3 [Source:MGI Symbol;Acc:MGI:1919394]	1.179	0.237223	0.0331365	0.674098	yes	up	13.37	6.99	9.66	5.25	4.97	4.88	6.37	12.12	7.36	13	5.45	8.19	7.52	8.74833
ENSMUSG00000079436	Kcnj13	potassium inwardly-rectifying channel, subfamily J, member 13 [Source:MGI Symbol;Acc:MGI:3781032]	1.659	0.730429	0.0331404	0.674098	yes	up	0.69	0.64	1.17	0.49	0.27	0.29	0.66	1.18	1.26	1.58	0.36	1.09	0.591667	1.02167
ENSMUSG00000041607	Mbp	myelin basic protein [Source:MGI Symbol;Acc:MGI:96925]	0.693	-0.528435	0.0332012	0.674098	yes	down	3.6	7.99	4.98	1.13	2.69	3.77	2.42	2.52	1.61	2.78	0.79	2.14	4.02667	2.04333
ENSMUSG00000096210	H1f0	H1.0 linker histone [Source:MGI Symbol;Acc:MGI:95893]	0.868	-0.204752	0.0332414	0.674098	yes	down	96.28	85.12	99.24	46.74	42.07	57.64	66.57	81.5	53.34	85.85	35.59	57.95	71.1817	63.4667
ENSMUSG00000001105	Ift20	intraflagellar transport 20 [Source:MGI Symbol;Acc:MGI:1915585]	1.273	0.348663	0.0332453	0.674098	yes	up	45.54	38.13	48.86	44.22	38.98	42.51	58.96	65.47	57.93	70.63	42.06	57.06	43.04	58.685
ENSMUSG00000045193	Cirbp	cold inducible RNA binding protein [Source:MGI Symbol;Acc:MGI:893588]	0.741	-0.432652	0.0333399	0.674098	yes	down	10.97	9.4	10.15	7.57	5.99	9.12	8.56	8.05	3.33	14.06	3.86	8.1	8.86667	7.66
ENSMUSG00000031231	Cox7b	cytochrome c oxidase subunit 7B [Source:MGI Symbol;Acc:MGI:1913392]	1.297	0.374828	0.0333414	0.674098	yes	up	307.91	229.3	433.62	275.79	168.6	289.69	397.84	374.74	364.69	424.33	266.87	492.78	284.152	386.875
ENSMUSG00000063787	Chchd1	coiled-coil-helix-coiled-coil-helix domain containing 1 [Source:MGI Symbol;Acc:MGI:1913371]	1.275	0.350811	0.033363	0.674098	yes	up	58.61	47.48	67.44	49.21	28.38	54.5	71.28	66.22	59.24	83.47	46.82	64.24	50.9367	65.2117
ENSMUSG00000033565	Rbfox2	RNA binding protein, fox-1 homolog (C. elegans) 2 [Source:MGI Symbol;Acc:MGI:1933973]	0.766	-0.383905	0.033433	0.67459	yes	down	2.92	3.11	2.32	1.22	0.91	1.75	1.46	2.06	1.24	2.54	0.8	1.33	2.03833	1.57167
ENSMUSG00000027665	Pik3ca	phosphatidylinositol-4,5-bisphosphate 3-kinase catalytic subunit alpha [Source:MGI Symbol;Acc:MGI:1206581]	1.243	0.314159	0.0334664	0.67459	yes	up	11.43	4.47	7.32	4.33	2.85	4.68	5.73	8.94	6.48	11.95	4.28	7.03	5.84667	7.40167
ENSMUSG00000015837	Sqstm1	sequestosome 1 [Source:MGI Symbol;Acc:MGI:107931]	1.188	0.248562	0.0335248	0.674968	yes	up	406.21	301.97	294.24	348.33	298.57	300.9	345.83	427.58	394.49	448.46	355.24	448.9	325.037	403.417
ENSMUSG00000097022	BC001981	cDNA sequence BC001981 [Source:MGI Symbol;Acc:MGI:3704411]	0.216	-2.20921	0.033589	1	yes	down	0.15	1.55	0.1	0.16	0.04	0.06	0.03	0.03	0	0.04	0	0.04	0.343333	0.0233333
ENSMUSG00000051832	E230016K23Rik	RIKEN cDNA E230016K23 gene [Source:MGI Symbol;Acc:MGI:3041204]	0.651	-0.620101	0.0336159	0.676005	yes	down	1.75	1.68	1.01	0.61	0.39	0.59	0.76	0.68	0.68	0.76	0.37	0.78	1.005	0.671667
ENSMUSG00000026279	Thap4	THAP domain containing 4 [Source:MGI Symbol;Acc:MGI:1914276]	1.217	0.282994	0.0337331	0.677463	yes	up	127.68	109.19	139.17	81.32	81.19	71.36	112.23	139.86	147.61	141.01	75.42	144.21	101.652	126.723
ENSMUSG00000041779	Tram2	translocating chain-associating membrane protein 2 [Source:MGI Symbol;Acc:MGI:1924817]	0.776	-0.366161	0.0337783	0.677463	yes	down	0.91	0.96	0.71	0.47	0.56	0.6	0.5	0.68	0.59	0.65	0.37	0.59	0.701667	0.563333
ENSMUSG00000074768	Bhmt	betaine-homocysteine methyltransferase [Source:MGI Symbol;Acc:MGI:1339972]	0.645	-0.633603	0.0338076	0.677463	yes	down	2.9	1.37	1.39	2.68	0.98	1.24	1.33	1.27	0.78	2.24	0.51	1.49	1.76	1.27
ENSMUSG00000063894	Zkscan8	zinc finger with KRAB and SCAN domains 8 [Source:MGI Symbol;Acc:MGI:1913815]	0.794	-0.333012	0.0338637	0.677791	yes	down	1.66	0.9	1.14	0.55	0.57	0.97	0.73	1.04	0.53	1.24	0.45	0.64	0.965	0.771667
ENSMUSG00000052934	Fbxo31	F-box protein 31 [Source:MGI Symbol;Acc:MGI:1354708]	0.852	-0.231026	0.0339472	0.678665	yes	down	4.55	3.77	3.68	2.46	1.53	2.54	2.73	3.32	2.23	3.92	1.51	2.62	3.08833	2.72167
ENSMUSG00000005107	Slc2a9	solute carrier family 2 (facilitated glucose transporter), member 9 [Source:MGI Symbol;Acc:MGI:2152844]	0.658	-0.603077	0.0340375	0.679673	yes	down	10.88	10.48	6.39	3.2	2.36	2.76	3.9	5.78	2.97	7.14	1.57	2.99	6.01167	4.05833
ENSMUSG00000066366	Serpina1a	serine (or cysteine) peptidase inhibitor, clade A, member 1A [Source:MGI Symbol;Acc:MGI:891971]	2.909	1.54031	0.0341429	0.679993	yes	up	2.18	8.62	17.25	18.74	39.34	25.88	21.7	81.56	78.48	29.23	99.11	55.8	18.6683	60.98
ENSMUSG00000023994	Nfya	nuclear transcription factor-Y alpha [Source:MGI Symbol;Acc:MGI:97316]	0.807	-0.309814	0.0341524	0.679993	yes	down	10.43	7.17	8.38	4.81	5.39	5.27	5.16	6.98	6	5.93	3.15	5.15	6.90833	5.395
ENSMUSG00000111240	Gm39312	predicted gene, 39312 [Source:MGI Symbol;Acc:MGI:5622197]	8.652	3.113	0.0341857	1	yes	up	0	0	0	0	0	0	0.02	0.07	0.02	0.02	0.05	0.02	0	0.0333333
ENSMUSG00000087574	C030037D09Rik	RIKEN cDNA C030037D09 gene [Source:MGI Symbol;Acc:MGI:1924865]	0.739	-0.436632	0.0342663	0.679993	yes	down	3.58	3.2	2.53	1	2.08	1.33	1.54	1.93	1.77	2.21	0.88	1.91	2.28667	1.70667
ENSMUSG00000055805	Fmnl1	formin-like 1 [Source:MGI Symbol;Acc:MGI:1888994]	0.764	-0.389067	0.0342873	0.679993	yes	down	19.28	15.43	13.88	13.35	21.27	10.39	9.43	11.98	8.71	15.48	7.86	14.11	15.6	11.2617
ENSMUSG00000046718	Bst2	bone marrow stromal cell antigen 2 [Source:MGI Symbol;Acc:MGI:1916800]	1.32	0.40025	0.0343	0.679993	yes	up	27.65	34.21	27.23	17.51	21.87	28.84	34.61	41.07	44.03	38.82	20.9	35.44	26.2183	35.8117
ENSMUSG00000027249	F2	coagulation factor II [Source:MGI Symbol;Acc:MGI:88380]	3.204	1.68003	0.0343043	0.679993	yes	up	0.03	0.02	0.02	0.05	0.24	0.06	0.05	0.13	0.36	0.3	0.4	0.27	0.07	0.251667
ENSMUSG00000051007	Gatd1	glutamine amidotransferase like class 1 domain containing 1 [Source:MGI Symbol;Acc:MGI:2387178]	0.834	-0.261088	0.0343326	0.679993	yes	down	12.95	10.03	8.2	7.51	7.08	7.81	6.8	8.99	6.87	9.94	6.81	7.62	8.93	7.83833
ENSMUSG00000033208	S100b	S100 protein, beta polypeptide, neural [Source:MGI Symbol;Acc:MGI:98217]	0.271	-1.88454	0.0343744	0.68003	yes	down	0.19	1.17	0.1	0.1	0.26	0.96	0.42	0	0.15	0	0.05	0.11	0.463333	0.121667
ENSMUSG00000053646	Plxnb1	plexin B1 [Source:MGI Symbol;Acc:MGI:2154238]	0.754	-0.406786	0.0344179	0.680103	yes	down	7.12	7.76	5.67	2.91	2.39	2.33	2.38	4.69	2.88	6.09	2.04	3.06	4.69667	3.52333
ENSMUSG00000018906	P4ha2	procollagen-proline, 2-oxoglutarate 4-dioxygenase (proline 4-hydroxylase), alpha II polypeptide [Source:MGI Symbol;Acc:MGI:894286]	1.267	0.341908	0.0344692	0.680328	yes	up	16.8	11.15	10.28	9.19	9.11	7.3	11.92	18.16	10.53	16.7	10.28	16.91	10.6383	14.0833
ENSMUSG00000034330	Plcg2	phospholipase C, gamma 2 [Source:MGI Symbol;Acc:MGI:97616]	0.707	-0.500502	0.0347389	0.684859	yes	down	10.6	11.48	7.21	2.8	3.3	3.6	4.19	6.74	3.98	7.42	1.79	4.13	6.49833	4.70833
ENSMUSG00000085125	Gm16070	predicted gene 16070 [Source:MGI Symbol;Acc:MGI:3801761]	0.113	-3.15192	0.0347614	1	yes	down	0	0.03	0.03	0.04	4.69	0	0	0	0.02	0	0	0.01	0.798333	0.005
ENSMUSG00000001627	Ifrd1	interferon-related developmental regulator 1 [Source:MGI Symbol;Acc:MGI:1316717]	1.315	0.394786	0.0348308	0.685685	yes	up	12.3	12.03	13.8	11.31	9.55	19.9	18.17	21.31	24.36	17.39	12.85	14.97	13.1483	18.175
ENSMUSG00000084840	Gm11468	predicted gene 11468 [Source:MGI Symbol;Acc:MGI:3649218]	8.262	3.04648	0.0349457	1	yes	up	0	0	0	0	0	0	0.59	0.99	0.57	0.36	0.27	0.38	0	0.526667
ENSMUSG00000031060	Rbm10	RNA binding motif protein 10 [Source:MGI Symbol;Acc:MGI:2384310]	1.184	0.244173	0.034977	0.685685	yes	up	15.73	11.4	12.01	6.51	5.5	6.35	9.89	14.09	9.64	17.54	7.37	11.07	9.58333	11.6
ENSMUSG00000028542	Slc6a9	solute carrier family 6 (neurotransmitter transporter, glycine), member 9 [Source:MGI Symbol;Acc:MGI:95760]	1.278	0.353407	0.0349996	0.685685	yes	up	5.78	3.9	4.82	3.09	3.92	3.02	4.74	7.3	5.08	5.78	3.61	6.4	4.08833	5.485
ENSMUSG00000029657	Hsph1	heat shock 105kDa/110kDa protein 1 [Source:MGI Symbol;Acc:MGI:105053]	1.455	0.540937	0.0350039	0.685685	yes	up	114.8	72.64	86.4	34.56	24.71	29.53	61.82	143.18	70.46	132.46	25.7	112.07	60.44	90.9483
ENSMUSG00000042523	Dnal1	dynein, axonemal, light chain 1 [Source:MGI Symbol;Acc:MGI:1921462]	0.811	-0.303105	0.0350082	0.685685	yes	down	3.06	2.71	2.7	1.58	1.6	1.64	1.47	2.78	2.12	2.49	1.44	1.73	2.215	2.005
ENSMUSG00000021567	Nkd2	naked cuticle 2 [Source:MGI Symbol;Acc:MGI:1919543]	0.447	-1.16122	0.0350221	0.685685	yes	down	0.12	0.35	0.15	0.4	0.3	0.13	0.23	0.1	0.39	0.04	0.04	0.05	0.241667	0.141667
ENSMUSG00000035765	Dym	dymeclin [Source:MGI Symbol;Acc:MGI:1918480]	1.195	0.256539	0.035094	0.686305	yes	up	18.26	13.76	15.04	13.96	14.21	12.58	19.98	20.59	16.32	21.67	17.27	20.8	14.635	19.4383
ENSMUSG00000001280	Sp1	trans-acting transcription factor 1 [Source:MGI Symbol;Acc:MGI:98372]	0.856	-0.224924	0.0351587	0.686601	yes	down	5.52	5.02	5.34	2.89	2.38	3.35	3.21	4.58	3.41	6	1.85	3.13	4.08333	3.69667
ENSMUSG00000063506	Arhgap22	Rho GTPase activating protein 22 [Source:MGI Symbol;Acc:MGI:2443418]	1.426	0.512441	0.0351896	0.686601	yes	up	2.59	2.73	2.18	1.98	2.47	2.49	2.4	4.12	3.26	3.31	3.55	3.88	2.40667	3.42
ENSMUSG00000059408	Mrgprh	MAS-related GPR, member H [Source:MGI Symbol;Acc:MGI:1934134]	0.171	-2.55056	0.0352635	1	yes	down	0.25	0.12	0.08	0.12	0.03	0	0.07	0	0	0.03	0	0	0.1	0.0166667
ENSMUSG00000113358	1700112M02Rik	RIKEN cDNA 1700112M02 gene [Source:MGI Symbol;Acc:MGI:1920833]	2.826	1.4986	0.0352951	0.687871	yes	up	0	0.15	0.59	1.31	0.82	0.9	0.92	1.91	1.6	0.96	3.32	2.08	0.628333	1.79833
ENSMUSG00000048285	Frmd6	FERM domain containing 6 [Source:MGI Symbol;Acc:MGI:2442579]	0.699	-0.516701	0.035442	0.689946	yes	down	1.21	2.21	1.32	0.73	0.71	1.18	0.82	1.25	0.44	1.56	0.63	0.79	1.22667	0.915
ENSMUSG00000097466	D430036J16Rik	RIKEN cDNA D430036J16 gene [Source:MGI Symbol;Acc:MGI:2441977]	3.957	1.98443	0.0354532	1	yes	up	0	0.04	0	0.11	0.03	0.06	0.41	0.12	0.11	0.45	0.35	0.12	0.04	0.26
ENSMUSG00000034227	Foxj1	forkhead box J1 [Source:MGI Symbol;Acc:MGI:1347474]	0.55	-0.863576	0.0355221	0.690717	yes	down	0.53	0.36	0.23	0.14	0.42	0.23	0.2	0.19	0.23	0.2	0.15	0.1	0.318333	0.178333
ENSMUSG00000029198	Grpel1	GrpE-like 1, mitochondrial [Source:MGI Symbol;Acc:MGI:1334417]	1.141	0.189948	0.0355717	0.690894	yes	up	28.74	20.9	25.56	17.23	14.07	19.42	24	30.13	24.06	34.25	13.76	25.65	20.9867	25.3083
ENSMUSG00000078713	Tomm5	translocase of outer mitochondrial membrane 5 [Source:MGI Symbol;Acc:MGI:1915762]	1.216	0.282706	0.0356175	0.690996	yes	up	123.22	110.71	116.84	95.97	72.51	88	127.27	128.73	126.6	144.21	82.65	136.39	101.208	124.308
ENSMUSG00000091972	Tmem207	transmembrane protein 207 [Source:MGI Symbol;Acc:MGI:2685386]	1.66	0.730979	0.0357534	0.692269	yes	up	4.93	4.89	13.92	1.89	1.86	7.16	6.12	15.48	15.9	9.97	4.02	9.87	5.775	10.2267
ENSMUSG00000018451	6330403K07Rik	RIKEN cDNA 6330403K07 gene [Source:MGI Symbol;Acc:MGI:1918001]	0.33	-1.60063	0.0357643	0.692269	yes	down	0.15	0.2	0.38	0.03	0.21	1.37	0.22	0.07	0.23	0.11	0.08	0.11	0.39	0.136667
ENSMUSG00000095597	Rps7-ps3	ribosomal protein S7, pseudogene 3 [Source:MGI Symbol;Acc:MGI:3648396]	35.077	5.13244	0.0358707	0.69283	yes	up	0	0	0	0	0	0.07	1.89	0	0	0.56	3	0	0.0116667	0.908333
ENSMUSG00000032625	Thsd7a	thrombospondin, type I, domain containing 7A [Source:MGI Symbol;Acc:MGI:2685683]	0.711	-0.491874	0.0358746	0.69283	yes	down	2.74	3.34	3.84	0.96	2.4	2.04	1.11	1.72	1.47	4.42	0.91	1.91	2.55333	1.92333
ENSMUSG00000037946	Fgd3	FYVE, RhoGEF and PH domain containing 3 [Source:MGI Symbol;Acc:MGI:1353657]	1.365	0.448386	0.0360041	0.693791	yes	up	1.8	2.1	2.08	0.69	0.62	1.03	1.16	2.43	2.21	2.74	1.02	2	1.38667	1.92667
ENSMUSG00000043943	Naalad2	N-acetylated alpha-linked acidic dipeptidase 2 [Source:MGI Symbol;Acc:MGI:1919810]	0.692	-0.531908	0.0360446	0.693791	yes	down	0.7	1.26	0.74	0.92	0.6	0.89	0.67	0.67	0.74	0.6	0.41	0.45	0.851667	0.59
ENSMUSG00000022434	Fam118a	family with sequence similarity 118, member A [Source:MGI Symbol;Acc:MGI:1920475]	0.754	-0.407574	0.0360534	0.693791	yes	down	2.04	2.05	1.88	0.98	0.77	1.85	1.46	2.15	1.08	1.71	0.66	1.14	1.595	1.36667
ENSMUSG00000054850	Smim10l2a	small integral membrane protein 10 like 2A [Source:MGI Symbol;Acc:MGI:2443645]	0.68	-0.556449	0.0361555	0.693791	yes	down	0.74	0.53	0.94	0.38	0.38	0.44	0.37	0.44	0.34	0.44	0.33	0.41	0.568333	0.388333
ENSMUSG00000066797	Zfp648	zinc finger protein 648 [Source:MGI Symbol;Acc:MGI:2685049]	0.3	-1.73473	0.0361797	0.693791	yes	down	0.57	0.75	0.5	0.05	0.03	0.09	0	0.27	0.04	0.23	0	0.08	0.331667	0.103333
ENSMUSG00000081485	Gm12338	predicted gene 12338 [Source:MGI Symbol;Acc:MGI:3650622]	1.45	0.535595	0.0361986	0.693791	yes	up	2222.46	2276.32	2546.14	2672.34	2745.61	3119.2	3467.33	3352.56	4417.49	2320.13	3467.44	3065.09	2597.01	3348.34
ENSMUSG00000042757	Tmem108	transmembrane protein 108 [Source:MGI Symbol;Acc:MGI:1932411]	0.717	-0.480742	0.0362091	0.693791	yes	down	2.7	2.17	1.47	1.1	1.08	0.82	1.11	1.69	0.72	1.91	0.52	1.56	1.55667	1.25167
ENSMUSG00000028443	Nudt2	nudix (nucleoside diphosphate linked moiety X)-type motif 2 [Source:MGI Symbol;Acc:MGI:1913651]	1.212	0.277388	0.0363891	0.694778	yes	up	19.64	20.25	21.56	14.64	11.1	16.06	21.56	24.42	22.18	24.61	12.47	21.85	17.2083	21.1817
ENSMUSG00000110462	Gm35572	predicted gene, 35572 [Source:MGI Symbol;Acc:MGI:5594731]	0.168	-2.57649	0.0364084	1	yes	down	0	0.08	0.06	0.04	0.2	0.02	0.04	0.02	0	0	0.02	0	0.0666667	0.0133333
ENSMUSG00000027254	Map1a	microtubule-associated protein 1 A [Source:MGI Symbol;Acc:MGI:1306776]	0.539	-0.89178	0.0364233	0.694778	yes	down	0.14	0.33	0.11	0.09	0.08	0.38	0.11	0.14	0.11	0.13	0.1	0.05	0.188333	0.106667
ENSMUSG00000039765	Cc2d2a	coiled-coil and C2 domain containing 2A [Source:MGI Symbol;Acc:MGI:1924487]	0.708	-0.497258	0.0364365	0.694778	yes	down	2.68	1.95	2.46	0.94	0.45	0.98	1.03	1.4	1.04	1.86	0.46	0.95	1.57667	1.12333
ENSMUSG00000108431	Gm42375	predicted gene, 42375 [Source:MGI Symbol;Acc:MGI:5625260]	1.944	0.958755	0.0364753	0.694778	yes	up	0.77	1.03	0.53	0.69	1.06	0.85	1.13	1.98	1.57	1.06	2.35	1.25	0.821667	1.55667
ENSMUSG00000032135	Mcam	melanoma cell adhesion molecule [Source:MGI Symbol;Acc:MGI:1933966]	0.676	-0.564171	0.0364817	0.694778	yes	down	7.7	14.06	6.21	5.35	6.42	10.13	9.66	7.83	3.65	8.6	5.53	5.15	8.31167	6.73667
ENSMUSG00000006269	Atp6v1b1	ATPase, H+ transporting, lysosomal V1 subunit B1 [Source:MGI Symbol;Acc:MGI:103285]	0.715	-0.483983	0.0365051	0.694778	yes	down	84.46	90.24	76.68	27.48	22.1	23.48	31.71	54.11	24.94	67.4	17.54	38.4	54.0733	39.0167
ENSMUSG00000013236	Ptprs	protein tyrosine phosphatase, receptor type, S [Source:MGI Symbol;Acc:MGI:97815]	0.745	-0.425654	0.036599	0.695331	yes	down	3.86	3.16	2.23	1.83	1.73	1.25	1.58	2.5	1.25	4.05	1.86	1.76	2.34333	2.16667
ENSMUSG00000024485	Slc4a9	solute carrier family 4, sodium bicarbonate cotransporter, member 9 [Source:MGI Symbol;Acc:MGI:2443384]	0.74	-0.435041	0.0366439	0.695331	yes	down	29.07	27.02	16.85	10.93	13.6	10.97	12.22	14.6	9.73	18.38	13.74	12.3	18.0733	13.495
ENSMUSG00000074305	Peak1	pseudopodium-enriched atypical kinase 1 [Source:MGI Symbol;Acc:MGI:2442366]	0.804	-0.315209	0.0366974	0.695331	yes	down	2.79	3.43	2.55	1.39	2.29	1.95	1.64	2.68	1.55	2.53	1.1	2.24	2.4	1.95667
ENSMUSG00000024486	Hbegf	heparin-binding EGF-like growth factor [Source:MGI Symbol;Acc:MGI:96070]	0.776	-0.365368	0.0367343	0.695331	yes	down	7.89	4.13	7.07	2.43	2.73	3.24	2.8	5.29	2.79	5.36	1.87	3.57	4.58167	3.61333
ENSMUSG00000028789	Azin2	antizyme inhibitor 2 [Source:MGI Symbol;Acc:MGI:2442093]	0.781	-0.357264	0.036738	0.695331	yes	down	2.65	2.78	2.62	1.4	1.01	1.52	1.12	1.88	1.24	2.44	0.96	1.58	1.99667	1.53667
ENSMUSG00000043639	Rbm20	RNA binding motif protein 20 [Source:MGI Symbol;Acc:MGI:1920963]	0.678	-0.5597	0.0368504	0.696672	yes	down	2.23	2.7	1.82	0.5	0.81	1.22	1.52	2.45	0.58	2.53	0.53	0.81	1.54667	1.40333
ENSMUSG00000020027	Socs2	suppressor of cytokine signaling 2 [Source:MGI Symbol;Acc:MGI:1201787]	1.751	0.807953	0.0368906	0.696672	yes	up	2.9	3.43	5.05	2.08	0.89	2	2.89	8.76	2.36	2.42	1.18	8.67	2.725	4.38
ENSMUSG00000040331	Nsmce4a	NSE4 homolog A, SMC5-SMC6 complex component [Source:MGI Symbol;Acc:MGI:1915122]	1.171	0.227904	0.0370563	0.698748	yes	up	40.14	32.81	41.33	32.97	20.19	29.88	37.29	42.85	37.33	45.53	25.66	36.59	32.8867	37.5417
ENSMUSG00000058620	Adra2b	adrenergic receptor, alpha 2b [Source:MGI Symbol;Acc:MGI:87935]	0.726	-0.462144	0.0370824	0.698748	yes	down	26.65	9.06	14.35	9.74	8.23	6.27	7.6	10.26	6.56	16.55	6.17	8.03	12.3833	9.195
ENSMUSG00000044367	Slc16a13	solute carrier family 16 (monocarboxylic acid transporters), member 13 [Source:MGI Symbol;Acc:MGI:1916559]	1.303	0.382205	0.0371735	0.699691	yes	up	29.61	13.02	20.45	17.59	16.01	14.31	21.69	27.62	21.24	37.39	16.85	30.38	18.4983	25.8617
ENSMUSG00000117327	Gm6467	predicted gene 6467 [Source:MGI Symbol;Acc:MGI:3645284]	5.259	2.39488	0.0373701	1	yes	up	0	0	0.13	0	0.28	0	0.45	0.49	0.32	0.14	0.19	0.41	0.0683333	0.333333
ENSMUSG00000026942	Traf2	TNF receptor-associated factor 2 [Source:MGI Symbol;Acc:MGI:101835]	1.214	0.279954	0.0373834	0.702866	yes	up	7.79	6.55	6.65	4.24	4.57	3.79	6.14	8.46	7.42	7.87	5.35	7.54	5.59833	7.13
ENSMUSG00000049866	Arl4c	ADP-ribosylation factor-like 4C [Source:MGI Symbol;Acc:MGI:2445172]	0.743	-0.428565	0.0375383	0.703522	yes	down	3.29	3.91	2.8	1.47	0.9	1.99	1.59	2.28	1.77	3.15	0.89	1.36	2.39333	1.84
ENSMUSG00000082895	Rpsa-ps9	ribosomal protein SA, pseudogene 9 [Source:MGI Symbol;Acc:MGI:3650393]	2.47	1.30435	0.0375513	0.703522	yes	up	0.55	0.24	0	0.22	0	0.41	0.46	0.69	0.5	0.47	0.55	0.76	0.236667	0.571667
ENSMUSG00000029815	Malsu1	mitochondrial assembly of ribosomal large subunit 1 [Source:MGI Symbol;Acc:MGI:1922843]	1.213	0.278289	0.0377069	0.703522	yes	up	13.54	8.48	8.09	11.21	4.05	6.36	15.32	14.58	10.36	14.92	8.11	10.72	8.62167	12.335
ENSMUSG00000073702	Rpl31	ribosomal protein L31 [Source:MGI Symbol;Acc:MGI:2149632]	1.41	0.496003	0.0377432	0.703522	yes	up	227.98	223.94	279.93	264.88	205.21	281.42	394.21	375.12	441.95	320.8	374.13	358.03	247.227	377.373
ENSMUSG00000041372	B4galnt3	beta-1,4-N-acetyl-galactosaminyl transferase 3 [Source:MGI Symbol;Acc:MGI:3041155]	0.752	-0.411187	0.0377436	0.703522	yes	down	7.23	3.39	3.92	3.13	2.29	1.9	2.22	3.21	1.75	5.21	1.84	2.92	3.64333	2.85833
ENSMUSG00000063739	Gm4963	predicted gene 4963 [Source:MGI Symbol;Acc:MGI:3645168]	0.236	-2.08233	0.037758	1	yes	down	0.82	2.35	0.79	1.53	3.11	0	0	0.36	0.31	0.73	0.29	0.41	1.43333	0.35
ENSMUSG00000029553	Tfec	transcription factor EC [Source:MGI Symbol;Acc:MGI:1333760]	1.322	0.402521	0.0378143	0.703522	yes	up	11.96	5.27	9.4	9.36	5.41	7.72	9.93	13.9	9.93	16.79	8.22	13.73	8.18667	12.0833
ENSMUSG00000050954	Zfp169	zinc finger protein 169 [Source:MGI Symbol;Acc:MGI:1915161]	0.776	-0.366739	0.0378587	0.703522	yes	down	2.31	0.73	1.19	0.54	0.33	0.45	0.58	0.75	0.34	1.17	0.33	0.53	0.925	0.616667
ENSMUSG00000025408	Ddit3	DNA-damage inducible transcript 3 [Source:MGI Symbol;Acc:MGI:109247]	1.314	0.394112	0.0378799	0.703522	yes	up	23.58	19.79	22.95	13.89	15.96	13.38	20.16	27.71	25.33	22.47	20.39	25.13	18.2583	23.5317
ENSMUSG00000052565	H1f3	H1.3 linker histone, cluster member [Source:MGI Symbol;Acc:MGI:107502]	0.374	-1.41872	0.0379177	0.703522	yes	down	0.01	0.05	0.11	0.02	0.05	0.19	0.02	0.02	0.02	0.03	0.03	0.04	0.0716667	0.0266667
ENSMUSG00000020697	Lig3	ligase III, DNA, ATP-dependent [Source:MGI Symbol;Acc:MGI:109152]	0.766	-0.385034	0.0379539	0.703522	yes	down	7.61	5.6	5.4	2.38	2.55	3.32	2.56	4.22	2.78	4.99	1.57	2.2	4.47667	3.05333
ENSMUSG00000113831	Gm49602	predicted gene, 49602 [Source:MGI Symbol;Acc:MGI:6215013]	1.55	0.632082	0.0379666	0.703522	yes	up	0.36	0.21	0.63	0.42	0.22	0.39	0.56	0.56	0.75	0.73	0.37	0.66	0.371667	0.605
ENSMUSG00000071547	Nt5dc2	5'-nucleotidase domain containing 2 [Source:MGI Symbol;Acc:MGI:1917271]	1.297	0.375182	0.038022	0.703522	yes	up	18.15	11.36	19.51	17.91	17.08	10.49	15.77	26.78	17.8	23.67	14.71	25.11	15.75	20.64
ENSMUSG00000042570	Mier2	MIER family member 2 [Source:MGI Symbol;Acc:MGI:1917677]	1.213	0.278152	0.0380582	0.703522	yes	up	4.5	3.27	4.53	2.53	2.04	2.37	3.22	5.96	3.08	7.65	3	4.14	3.20667	4.50833
ENSMUSG00000031562	Dctd	dCMP deaminase [Source:MGI Symbol;Acc:MGI:2444529]	0.666	-0.585489	0.03806	0.703522	yes	down	1.08	1.84	0.94	0.45	0.66	0.7	0.47	0.55	0.38	0.95	0.33	0.65	0.945	0.555
ENSMUSG00000079620	Muc4	mucin 4 [Source:MGI Symbol;Acc:MGI:2153525]	5.461	2.44918	0.038094	1	yes	up	0	0.11	0	0.01	0	0	0	0.45	0.04	0.67	0.19	0.08	0.02	0.238333
ENSMUSG00000105388	Rpl36a-ps2	ribosomal protein L36A, pseudogene 2 [Source:MGI Symbol;Acc:MGI:3780887]	1.444	0.530292	0.0381372	0.703522	yes	up	304.62	330.29	396.67	376.61	325.5	350.74	460.97	390.6	542.09	409.15	485.24	472.86	347.405	460.152
ENSMUSG00000106990	Gm42547	predicted gene 42547 [Source:MGI Symbol;Acc:MGI:5662684]	0.76	-0.395403	0.0381398	0.703522	yes	down	1.38	1.27	1	1.06	0.72	1.26	0.78	1.03	0.97	1.18	0.56	0.9	1.115	0.903333
ENSMUSG00000102704	Gm38309	predicted gene, 38309 [Source:MGI Symbol;Acc:MGI:5611537]	0.229	-2.12908	0.038152	0.703522	yes	down	0	0.29	0	0.33	0.4	0.18	0.03	0.07	0.09	0	0.08	0.04	0.2	0.0516667
ENSMUSG00000024378	Stard4	StAR-related lipid transfer (START) domain containing 4 [Source:MGI Symbol;Acc:MGI:2156764]	1.254	0.326652	0.0382331	0.703522	yes	up	10.72	6.44	9.57	4.94	3.29	4.81	6.98	9.25	7.35	15.94	4.24	7.71	6.62833	8.57833
ENSMUSG00000103928	Gm37893	predicted gene, 37893 [Source:MGI Symbol;Acc:MGI:5611121]	0.482	-1.05235	0.0382355	0.703522	yes	down	0.36	0.19	0.08	0.34	0.17	0.27	0.07	0.14	0.18	0.24	0.06	0.06	0.235	0.125
ENSMUSG00000092118	Fancf	Fanconi anemia, complementation group F [Source:MGI Symbol;Acc:MGI:3689889]	2.035	1.02478	0.0382434	0.703522	yes	up	0	0.66	0.91	0.47	0.32	0.36	0.84	1.32	1.22	1.04	0.8	0.55	0.453333	0.961667
ENSMUSG00000002346	Slc25a42	solute carrier family 25, member 42 [Source:MGI Symbol;Acc:MGI:1920345]	1.357	0.440691	0.0383006	0.703588	yes	up	23.41	15.27	12.9	11.52	9.31	8.5	15.66	23.7	12.26	38.65	9.17	20.55	13.485	19.9983
ENSMUSG00000058740	Kcnt1	potassium channel, subfamily T, member 1 [Source:MGI Symbol;Acc:MGI:1924627]	1.497	0.582076	0.0383514	0.703588	yes	up	1.44	1.33	3.48	2.25	1.84	0.91	1.44	4.33	1.95	2.75	2.32	3.29	1.875	2.68
ENSMUSG00000062825	Actg1	actin, gamma, cytoplasmic 1 [Source:MGI Symbol;Acc:MGI:87906]	0.731	-0.4527	0.0383708	0.703588	yes	down	702.79	601.03	549.35	233.83	178.69	223.08	276.87	428.87	212.99	509.4	120.06	317.17	414.795	310.893
ENSMUSG00000095742	CAAA01147332.1	-	1.642	0.715197	0.0384268	0.703859	yes	up	18.74	24.79	17.86	11.34	13.47	18.54	18.9	45.19	16.15	22.15	35.36	17.45	17.4567	25.8667
ENSMUSG00000025049	Taf5	TATA-box binding protein associated factor 5 [Source:MGI Symbol;Acc:MGI:2442144]	1.419	0.505193	0.0385921	0.706128	yes	up	0.78	0.73	0.92	0.79	0.53	0.6	1.29	1.06	1.29	1.14	0.8	0.75	0.725	1.055
ENSMUSG00000021552	Gkap1	G kinase anchoring protein 1 [Source:MGI Symbol;Acc:MGI:1891694]	1.291	0.368379	0.0386891	0.706424	yes	up	28.56	16.12	33.84	23.33	12.63	19.3	32.62	36.52	25.69	41.36	19.73	23.48	22.2967	29.9
ENSMUSG00000041552	Ptchd1	patched domain containing 1 [Source:MGI Symbol;Acc:MGI:2685233]	0.392	-1.35254	0.0387162	0.706424	yes	down	0.11	0.06	0.1	0.08	0.09	0.1	0.05	0.02	0.01	0.06	0.03	0.09	0.09	0.0433333
ENSMUSG00000024247	Pkdcc	protein kinase domain containing, cytoplasmic [Source:MGI Symbol;Acc:MGI:2147077]	0.759	-0.397158	0.0387326	0.706424	yes	down	7.85	9.92	7.94	5.11	7.14	5.08	5.77	6.55	5.18	6.09	3.92	6.69	7.17333	5.7
ENSMUSG00000036564	Ndrg4	N-myc downstream regulated gene 4 [Source:MGI Symbol;Acc:MGI:2384590]	0.462	-1.11355	0.0388133	0.70714	yes	down	0.3	0.72	0.84	0.41	0.35	3.2	0.62	1.04	0.47	0.61	0.4	0.5	0.97	0.606667
ENSMUSG00000047658	Gal3st3	galactose-3-O-sulfotransferase 3 [Source:MGI Symbol;Acc:MGI:3617843]	0.286	-1.8068	0.0389481	1	yes	down	0.06	0.06	0.14	0.02	0.06	0.14	0	0.06	0.02	0.07	0	0.02	0.08	0.0283333
ENSMUSG00000095027	Gm24017	predicted gene, 24017 [Source:MGI Symbol;Acc:MGI:5453794]	1.481	0.566329	0.0389599	0.708462	yes	up	2.54	1.54	2.19	1.19	0.58	0.76	2	2.69	1.24	4.44	0.95	2.23	1.46667	2.25833
ENSMUSG00000025511	Tspan4	tetraspanin 4 [Source:MGI Symbol;Acc:MGI:1928097]	1.204	0.267924	0.0389745	0.708462	yes	up	29.25	23.89	25.23	14.74	17.25	14.53	24.55	29.3	24.29	33.55	13.83	29.94	20.815	25.91
ENSMUSG00000060424	Pantr1	POU domain, class 3, transcription factor 3 adjacent noncoding transcript 1 [Source:MGI Symbol;Acc:MGI:1913547]	1.368	0.452054	0.0390479	0.708462	yes	up	25.65	37.22	31.93	20.89	20.1	26.86	41.93	49.4	43.79	37.3	27.64	53.43	27.1083	42.2483
ENSMUSG00000112150	9530018F02Rik	RIKEN cDNA 9530018F02 gene [Source:MGI Symbol;Acc:MGI:1924652]	0.5	-1.00118	0.039052	0.708462	yes	down	0.36	0.12	0.18	0.25	0.14	0.27	0.17	0.19	0.02	0.18	0.06	0.12	0.22	0.123333
ENSMUSG00000085084	4930570G19Rik	RIKEN cDNA 4930570G19 gene [Source:MGI Symbol;Acc:MGI:1923158]	0.138	-2.85961	0.0390575	1	yes	down	0.29	0	0.2	0.49	0.11	0.11	0	0	0	0	0.13	0	0.2	0.0216667
ENSMUSG00000028261	Ndufaf4	NADH:ubiquinone oxidoreductase complex assembly factor 4 [Source:MGI Symbol;Acc:MGI:1915743]	1.218	0.284439	0.0392021	0.709665	yes	up	14.88	11.18	17.25	12.28	7.16	13	16.65	20.67	16.67	21.91	11.83	15.51	12.625	17.2067
ENSMUSG00000055612	Cdca7	cell division cycle associated 7 [Source:MGI Symbol;Acc:MGI:1914203]	0.511	-0.969164	0.0392403	0.709665	yes	down	0.29	0.35	0.22	0.18	0.12	0.66	0.18	0.31	0.14	0.09	0.21	0.15	0.303333	0.18
ENSMUSG00000034308	Sdr42e1	short chain dehydrogenase/reductase family 42E, member 1 [Source:MGI Symbol;Acc:MGI:1921282]	0.682	-0.552702	0.0392432	0.709665	yes	down	1.76	2.44	1.68	0.61	0.54	1.26	1.1	1.34	0.58	1.41	0.35	1.05	1.38167	0.971667
ENSMUSG00000025157	Zdhhc16	zinc finger, DHHC domain containing 16 [Source:MGI Symbol;Acc:MGI:1921418]	1.162	0.216555	0.0393764	0.710776	yes	up	21.24	12.41	12.72	11.73	6.5	7.47	14.61	14.03	11.2	15.62	7.33	18.62	12.0117	13.5683
ENSMUSG00000000085	Scmh1	sex comb on midleg homolog 1 [Source:MGI Symbol;Acc:MGI:1352762]	0.806	-0.310734	0.0394115	0.710776	yes	down	9.3	9.98	8.1	6.56	9.96	7.21	6.36	11.15	6.8	8.21	6.13	7.75	8.51833	7.73333
ENSMUSG00000031750	Il34	interleukin 34 [Source:MGI Symbol;Acc:MGI:1923777]	0.762	-0.392916	0.0394297	0.710776	yes	down	13.64	8.75	13.21	12.7	11.54	9.76	7.94	7.51	7.28	7.21	6.58	11.03	11.6	7.925
ENSMUSG00000109279	Gm45220	predicted gene 45220 [Source:MGI Symbol;Acc:MGI:5753796]	0.196	-2.35443	0.0395858	1	yes	down	0.25	0.05	0.02	0.05	0	0.03	0.02	0.02	0	0.02	0.01	0	0.0666667	0.0116667
ENSMUSG00000019888	Mgat4c	MGAT4 family, member C [Source:MGI Symbol;Acc:MGI:1914819]	2.404	1.26558	0.0396785	0.714507	yes	up	0.54	0.12	0.5	0.02	0.32	0.55	0.89	1.08	2.37	0.3	1.55	0.47	0.341667	1.11
ENSMUSG00000026094	Stk17b	serine/threonine kinase 17b (apoptosis-inducing) [Source:MGI Symbol;Acc:MGI:2138162]	0.763	-0.390445	0.0397493	0.715026	yes	down	1.62	2.01	2.28	1.18	0.53	1.58	0.99	1.35	1.12	1.8	0.71	0.94	1.53333	1.15167
ENSMUSG00000026439	Rbbp5	retinoblastoma binding protein 5, histone lysine methyltransferase complex subunit [Source:MGI Symbol;Acc:MGI:1918367]	0.817	-0.291379	0.0398091	0.715347	yes	down	14.26	12.48	10.86	6.7	6.06	6.41	7.94	10.58	6.14	11.93	4.98	7.82	9.46167	8.23167
ENSMUSG00000034839	Larp6	La ribonucleoprotein domain family, member 6 [Source:MGI Symbol;Acc:MGI:1914807]	1.895	0.922526	0.0399139	0.716475	yes	up	0.21	0.17	0.06	0.19	0.1	0.12	0.27	0.41	0.12	0.37	0.3	0.21	0.141667	0.28
ENSMUSG00000049281	Scn3b	sodium channel, voltage-gated, type III, beta [Source:MGI Symbol;Acc:MGI:1918882]	0.265	-1.91728	0.0399806	0.716867	yes	down	0.04	0.09	0	0.03	0.07	0.38	0.03	0	0.02	0.22	0.04	0.04	0.101667	0.0583333
ENSMUSG00000024581	Napg	N-ethylmaleimide sensitive fusion protein attachment protein gamma [Source:MGI Symbol;Acc:MGI:104561]	0.877	-0.189226	0.0400198	0.716867	yes	down	9.72	6.55	9	5.23	4.76	5.1	6.01	6.9	5.27	9.28	3.55	7.77	6.72667	6.46333
ENSMUSG00000027801	Tm4sf4	transmembrane 4 superfamily member 4 [Source:MGI Symbol;Acc:MGI:2385173]	0.634	-0.657591	0.0401422	0.718305	yes	down	2.16	0.63	1.31	0.8	0.67	0.98	0.48	1.11	0.41	1	0.25	1.12	1.09167	0.728333
ENSMUSG00000037418	Best1	bestrophin 1 [Source:MGI Symbol;Acc:MGI:1346332]	0.511	-0.969945	0.0404381	0.722314	yes	down	0.2	0.25	0.26	0.16	0.28	0.36	0.15	0.24	0.14	0.18	0.02	0.15	0.251667	0.146667
ENSMUSG00000057123	Gja5	gap junction protein, alpha 5 [Source:MGI Symbol;Acc:MGI:95716]	0.717	-0.48045	0.040451	0.722314	yes	down	2.28	4.01	2.59	2.26	1.94	2.36	1.37	2.31	1.83	3.17	1.59	1.44	2.57333	1.95167
ENSMUSG00000056673	Kdm5d	lysine (K)-specific demethylase 5D [Source:MGI Symbol;Acc:MGI:99780]	0.771	-0.375275	0.0405705	0.722705	yes	down	2.63	1.38	2.89	1.28	0.9	1.73	1.34	1.95	1.07	2.94	0.54	1.13	1.80167	1.495
ENSMUSG00000025290	Rps24	ribosomal protein S24 [Source:MGI Symbol;Acc:MGI:98147]	1.313	0.392843	0.0406918	0.722705	yes	up	661.32	597.12	812.39	667.61	414.34	731.95	892.47	959.85	806	1002.19	632.72	827.13	647.455	853.393
ENSMUSG00000017677	Wsb1	WD repeat and SOCS box-containing 1 [Source:MGI Symbol;Acc:MGI:1926139]	0.735	-0.444388	0.0407162	0.722705	yes	down	14.91	12.86	13.28	12.31	9.29	12.49	8.12	9.79	8.96	10.06	10.34	8.57	12.5233	9.30667
ENSMUSG00000038055	Dexi	dexamethasone-induced transcript [Source:MGI Symbol;Acc:MGI:1926236]	1.249	0.320287	0.0407526	0.722705	yes	up	8.16	7.54	7.31	6.42	5.36	4.35	7.47	8.8	8.69	9.78	6.01	9.9	6.52333	8.44167
ENSMUSG00000022061	Nkx3-1	NK3 homeobox 1 [Source:MGI Symbol;Acc:MGI:97352]	0.58	-0.78607	0.0407816	0.722705	yes	down	0.56	0.62	0.41	0.63	0.82	0.62	0.23	0.44	0.23	0.56	0.51	0.34	0.61	0.385
ENSMUSG00000102712	Gm37758	predicted gene, 37758 [Source:MGI Symbol;Acc:MGI:5610986]	0.433	-1.20919	0.0409457	0.722705	yes	down	3.6	0.38	3.09	1.02	0.52	1.51	0.32	0.35	0.18	1.43	0.73	1.1	1.68667	0.685
ENSMUSG00000041720	Pi4ka	phosphatidylinositol 4-kinase alpha [Source:MGI Symbol;Acc:MGI:2448506]	0.732	-0.450931	0.0410619	0.722705	yes	down	122.26	88.56	83.78	78.92	82.83	78.1	70.84	85.23	69.43	79.15	49.3	80.09	89.075	72.34
ENSMUSG00000070733	Fryl	FRY like transcription coactivator [Source:MGI Symbol;Acc:MGI:1919563]	0.77	-0.376557	0.0410629	0.722705	yes	down	10.26	13.5	8.73	5.38	4.17	5.21	6.62	8.12	5.44	8.42	3.78	6.21	7.875	6.43167
ENSMUSG00000024013	Fgd2	FYVE, RhoGEF and PH domain containing 2 [Source:MGI Symbol;Acc:MGI:1347084]	0.718	-0.477404	0.0410972	0.722705	yes	down	3.22	3.23	2.95	1.28	1.84	1.28	2.15	1.28	2.63	2	0.9	1.73	2.3	1.78167
ENSMUSG00000020656	Grhl1	grainyhead like transcription factor 1 [Source:MGI Symbol;Acc:MGI:2182540]	0.53	-0.916969	0.0411025	0.722705	yes	down	0.41	0.84	0.31	0.12	0.27	0.61	0.49	0.28	0.16	0.23	0.1	0.16	0.426667	0.236667
ENSMUSG00000087050	Dhrs13os	dehydrogenase/reductase (SDR family) member 13, opposite strand [Source:MGI Symbol;Acc:MGI:1924478]	2.176	1.12176	0.0411051	0.722705	yes	up	0.3	0.03	0.25	0.25	0.04	0.06	0.22	0.27	0.31	0.27	0.39	0.4	0.155	0.31
ENSMUSG00000042507	Elmsan1	ELM2 and Myb/SANT-like domain containing 1 [Source:MGI Symbol;Acc:MGI:2685106]	0.711	-0.49179	0.0411399	0.722705	yes	down	1.89	2.21	1.89	0.64	0.67	1	0.72	1.2	0.86	2.07	0.41	0.71	1.38333	0.995
ENSMUSG00000001054	Rmnd5b	required for meiotic nuclear division 5 homolog B [Source:MGI Symbol;Acc:MGI:1913339]	0.833	-0.263218	0.04116	0.722705	yes	down	18.96	13.42	14.73	10.58	12.78	11.58	9.51	14.67	10.29	14.55	8.38	12.37	13.675	11.6283
ENSMUSG00000063172	Hspb11	heat shock protein family B (small), member 11 [Source:MGI Symbol;Acc:MGI:1920188]	1.378	0.462111	0.0411988	0.722705	yes	up	9.58	6.45	10.2	8.67	5.96	10.95	13.54	13.86	12.75	12.82	7.88	11.54	8.635	12.065
ENSMUSG00000051495	Irf2bp2	interferon regulatory factor 2 binding protein 2 [Source:MGI Symbol;Acc:MGI:2443921]	1.125	0.170107	0.0412114	0.722705	yes	up	14.25	10.86	11.74	7.75	6.32	7.56	11.42	13.82	10.57	14.18	6.54	11.54	9.74667	11.345
ENSMUSG00000020704	Asic2	acid-sensing (proton-gated) ion channel 2 [Source:MGI Symbol;Acc:MGI:1100867]	0.504	-0.989812	0.041239	0.722705	yes	down	0.12	0.43	0.11	0.12	0.25	0.27	0.08	0.15	0.13	0.09	0.12	0.1	0.216667	0.111667
ENSMUSG00000055170	Ifng	interferon gamma [Source:MGI Symbol;Acc:MGI:107656]	0.127	-2.97909	0.0412525	1	yes	down	0	0.17	0.05	0	0.15	0.27	0	0.05	0	0	0.04	0	0.106667	0.015
ENSMUSG00000024889	Rce1	Ras converting CAAX endopeptidase 1 [Source:MGI Symbol;Acc:MGI:1336895]	1.215	0.280655	0.0413025	0.722705	yes	up	23.74	15.77	13.77	8.46	7.46	8.19	12.61	23.95	12.66	24.17	8.53	17.28	12.8983	16.5333
ENSMUSG00000116114	Gm35853	predicted gene, 35853 [Source:MGI Symbol;Acc:MGI:5595012]	0.682	-0.553104	0.0413642	0.722705	yes	down	1.05	1.55	1.09	0.63	0.48	0.91	0.55	0.53	0.54	1.03	0.88	0.45	0.951667	0.663333
ENSMUSG00000013584	Aldh1a2	aldehyde dehydrogenase family 1, subfamily A2 [Source:MGI Symbol;Acc:MGI:107928]	1.374	0.457986	0.0413655	0.722705	yes	up	1.88	2.15	1.55	1.41	1.23	1.33	1.86	3.47	1.34	2.53	1.44	3.4	1.59167	2.34
ENSMUSG00000005447	Pafah1b3	platelet-activating factor acetylhydrolase, isoform 1b, subunit 3 [Source:MGI Symbol;Acc:MGI:108414]	1.361	0.444748	0.0413917	0.722705	yes	up	10.89	10.45	13.39	7.99	8.81	9.64	12.99	13.48	15.59	11.73	12.17	16.3	10.195	13.71
ENSMUSG00000032324	Tspan3	tetraspanin 3 [Source:MGI Symbol;Acc:MGI:1928098]	1.213	0.278089	0.0414038	0.722705	yes	up	126.62	83.62	138.15	90.7	66.67	94.87	126.02	150.77	139.73	165.79	65.81	124.69	100.105	128.802
ENSMUSG00000032060	Cryab	crystallin, alpha B [Source:MGI Symbol;Acc:MGI:88516]	1.74	0.798901	0.0414052	0.722705	yes	up	80.82	102.1	142.87	103.62	192.33	170.47	121.97	324.34	278.32	145.13	306.01	290.46	132.035	244.372
ENSMUSG00000036473	Tbc1d24	TBC1 domain family, member 24 [Source:MGI Symbol;Acc:MGI:2443456]	0.791	-0.33781	0.0414873	0.723398	yes	down	1.46	2.45	1.07	0.66	0.5	0.72	0.76	0.83	0.79	0.96	0.66	0.71	1.14333	0.785
ENSMUSG00000101309	Gm29397	predicted gene 29397 [Source:MGI Symbol;Acc:MGI:5580103]	0.194	-2.36368	0.0416101	1	yes	down	9.17	0	4.15	1.72	0.91	0.55	0	1.34	0.58	0.91	0	0.27	2.75	0.516667
ENSMUSG00000027510	Rbm38	RNA binding motif protein 38 [Source:MGI Symbol;Acc:MGI:1889294]	0.759	-0.398097	0.0416465	0.725432	yes	down	7.85	6.2	4.58	2.7	3.86	2.82	3.29	5.35	3.17	5.58	1.53	3.65	4.66833	3.76167
ENSMUSG00000032358	Fam83b	family with sequence similarity 83, member B [Source:MGI Symbol;Acc:MGI:2685362]	0.532	-0.911291	0.0418253	0.727803	yes	down	0.11	0.36	0.15	0.05	0.04	0.13	0.06	0.09	0.03	0.16	0.04	0.03	0.14	0.0683333
ENSMUSG00000085078	C030013C21Rik	RIKEN cDNA C030013C21 gene [Source:MGI Symbol;Acc:MGI:1924667]	9.489	3.24628	0.0418574	1	yes	up	0	0	0	0.08	0	0	0	0.08	0.54	0	0.12	0.35	0.0133333	0.181667
ENSMUSG00000056019	Zfp709	zinc finger protein 709 [Source:MGI Symbol;Acc:MGI:2384299]	0.744	-0.42707	0.0419242	0.728153	yes	down	0.51	0.4	0.52	0.26	0.26	0.33	0.22	0.41	0.26	0.38	0.19	0.2	0.38	0.276667
ENSMUSG00000021282	Eif5	eukaryotic translation initiation factor 5 [Source:MGI Symbol;Acc:MGI:95309]	1.269	0.343624	0.0419502	0.728153	yes	up	40.8	25.52	51.2	26.82	16.46	33.3	36.92	52.05	40.22	66.88	24.97	36.59	32.35	42.9383
ENSMUSG00000043439	Epop	elongin BC and polycomb repressive complex 2 associated protein [Source:MGI Symbol;Acc:MGI:2143991]	1.625	0.700119	0.0420419	0.728153	yes	up	0.61	0.71	0.64	0.6	0.84	0.48	0.62	1.12	1.75	0.98	0.92	1.23	0.646667	1.10333
ENSMUSG00000050875	Minar2	membrane integral NOTCH2 associated receptor 2 [Source:MGI Symbol;Acc:MGI:2442934]	0.321	-1.63953	0.0421159	0.728153	yes	down	0.12	0.18	0.08	0.21	0	0.78	0.07	0.06	0.02	0.48	0.02	0.09	0.228333	0.123333
ENSMUSG00000020605	Hs1bp3	HCLS1 binding protein 3 [Source:MGI Symbol;Acc:MGI:1913224]	0.823	-0.281823	0.0421305	0.728153	yes	down	7.49	4.78	4.52	3.04	2.39	3.24	3.36	4.82	2.78	5.87	1.85	3.65	4.24333	3.72167
ENSMUSG00000062248	Cks2	CDC28 protein kinase regulatory subunit 2 [Source:MGI Symbol;Acc:MGI:1913447]	1.269	0.343831	0.0421338	0.728153	yes	up	39.48	19.45	33.29	25.86	15.4	22.23	33.1	44.16	26.59	55.16	16.37	33.03	25.9517	34.735
ENSMUSG00000066900	Suds3	suppressor of defective silencing 3 homolog (S. cerevisiae) [Source:MGI Symbol;Acc:MGI:1919204]	1.192	0.253178	0.0421443	0.728153	yes	up	70.2	61.44	59.67	33.83	36.51	34	50.07	77.86	62.03	69.87	31.61	67.83	49.275	59.8783
ENSMUSG00000026568	Mpc2	mitochondrial pyruvate carrier 2 [Source:MGI Symbol;Acc:MGI:1917706]	1.271	0.346094	0.0422025	0.728328	yes	up	241.87	210.22	264.38	206.66	174.44	225.89	281.27	317.61	311.49	304.45	216.31	315.37	220.577	291.083
ENSMUSG00000049690	Nckap5	NCK-associated protein 5 [Source:MGI Symbol;Acc:MGI:2686394]	0.708	-0.497594	0.0422398	0.728328	yes	down	2.58	2.28	2.95	0.71	0.54	1.3	1	1.19	1.3	2.06	1.07	1.24	1.72667	1.31
ENSMUSG00000116525	Gm30371	predicted gene, 30371 [Source:MGI Symbol;Acc:MGI:5589530]	2.569	1.36094	0.0424213	0.730717	yes	up	0.04	0.01	0.03	0.03	0.02	0	0.05	0.08	0.05	0.06	0.04	0.05	0.0216667	0.055
ENSMUSG00000021364	Elovl2	elongation of very long chain fatty acids (FEN1/Elo2, SUR4/Elo3, yeast)-like 2 [Source:MGI Symbol;Acc:MGI:1858960]	1.374	0.458688	0.0425579	0.731794	yes	up	9.11	3.06	6.22	3.72	1.62	3.42	5.93	7.38	5.49	10.87	2.7	5.92	4.525	6.38167
ENSMUSG00000042249	Grk3	G protein-coupled receptor kinase 3 [Source:MGI Symbol;Acc:MGI:87941]	0.756	-0.403836	0.0425696	0.731794	yes	down	3.37	4.78	2.62	2.29	2.77	4.14	3.02	2.45	3.2	2.2	2.17	3.98	3.32833	2.83667
ENSMUSG00000025491	Ifitm1	interferon induced transmembrane protein 1 [Source:MGI Symbol;Acc:MGI:1915963]	1.827	0.869278	0.042699	0.732195	yes	up	3.69	4.93	8.03	6.89	4.06	7.88	4.08	10.4	12.9	6.33	15.06	14.31	5.91333	10.5133
ENSMUSG00000073421	H2-Ab1	histocompatibility 2, class II antigen A, beta 1 [Source:MGI Symbol;Acc:MGI:103070]	0.825	-0.277376	0.0427632	0.732195	yes	down	145.62	146.43	115.49	81.98	90.19	104.03	76.06	121.88	105.79	122.21	59.92	107.29	113.957	98.8583
ENSMUSG00000013974	Mcemp1	mast cell expressed membrane protein 1 [Source:MGI Symbol;Acc:MGI:1916439]	0.439	-1.18671	0.0427734	0.732195	yes	down	0.23	0.13	0.31	0.23	0.26	0.18	0.03	0.18	0.15	0.11	0.08	0.07	0.223333	0.103333
ENSMUSG00000045435	Tmem60	transmembrane protein 60 [Source:MGI Symbol;Acc:MGI:2673965]	1.271	0.346117	0.042804	0.732195	yes	up	9.8	7.67	9.32	7.01	5.97	8.24	10.87	10.77	12.68	12.79	6.44	10.12	8.00167	10.6117
ENSMUSG00000042254	Cilp	cartilage intermediate layer protein, nucleotide pyrophosphohydrolase [Source:MGI Symbol;Acc:MGI:2444507]	2.393	1.25904	0.0428341	0.732195	yes	up	0.11	0.17	0	0.01	0.1	0.25	0.32	0.28	0.14	0.64	0.2	0.22	0.106667	0.3
ENSMUSG00000062044	Lmtk3	lemur tyrosine kinase 3 [Source:MGI Symbol;Acc:MGI:3039582]	1.417	0.502412	0.0428506	0.732195	yes	up	0.53	0.31	0.53	0.3	0.35	0.14	0.47	0.92	0.43	0.57	0.4	0.44	0.36	0.538333
ENSMUSG00000047798	Cd300lf	CD300 molecule like family member F [Source:MGI Symbol;Acc:MGI:2442359]	0.288	-1.79378	0.0429177	0.732608	yes	down	0.03	0.05	0.05	0.09	0.3	0.11	0.03	0.1	0.05	0.03	0	0.03	0.105	0.04
ENSMUSG00000029378	Areg	amphiregulin [Source:MGI Symbol;Acc:MGI:88068]	5.472	2.45211	0.0432168	1	yes	up	0.02	0.21	0	0	0	0	0.17	0.12	0.68	0.16	0.07	0	0.0383333	0.2
ENSMUSG00000118559	A930007A09Rik	RIKEN cDNA A930007A09 gene [Source:NCBI gene;Acc:432999]	0.679	-0.557862	0.0432217	0.73706	yes	down	0.4	0.36	0.27	0.23	0.16	0.25	0.19	0.32	0.13	0.28	0.09	0.21	0.278333	0.203333
ENSMUSG00000046909	Tefm	transcription elongation factor, mitochondrial [Source:MGI Symbol;Acc:MGI:1915800]	1.238	0.30791	0.0432813	0.737339	yes	up	9.81	7.72	12.14	5.53	4.67	7.14	10.31	10.46	8.94	12.75	6.83	10.61	7.835	9.98333
ENSMUSG00000039648	Kyat1	kynurenine aminotransferase 1 [Source:MGI Symbol;Acc:MGI:1917516]	0.789	-0.341249	0.0433723	0.737442	yes	down	40.93	20.08	28.73	21.22	21.82	17.65	18.01	25.03	13.78	27.63	16.37	22	25.0717	20.47
ENSMUSG00000027963	Extl2	exostosin-like glycosyltransferase 2 [Source:MGI Symbol;Acc:MGI:1889574]	0.731	-0.451928	0.0433738	0.737442	yes	down	4.76	4.95	4.98	2.34	0.98	2.48	2.39	3.68	1.97	4.34	1.39	21.79	3.415	5.92667
ENSMUSG00000028976	Slc2a5	solute carrier family 2 (facilitated glucose transporter), member 5 [Source:MGI Symbol;Acc:MGI:1928369]	1.357	0.440925	0.0435523	0.739299	yes	up	13.14	4.9	6.93	6.01	3.73	3.42	6.08	11.69	5.99	17.07	5.18	8.31	6.355	9.05333
ENSMUSG00000104960	Snhg8	small nucleolar RNA host gene 8 [Source:MGI Symbol;Acc:MGI:1917145]	1.507	0.591366	0.0436143	0.739299	yes	up	19.62	18.22	25.38	25.54	23.52	28.29	39.54	35.13	31.73	30.98	37.01	38.77	23.4283	35.5267
ENSMUSG00000060397	Zfp128	zinc finger protein 128 [Source:MGI Symbol;Acc:MGI:2389445]	0.689	-0.537501	0.0436408	0.739299	yes	down	0.88	0.79	0.84	0.53	0.32	0.48	0.55	0.49	0.34	0.86	0.15	0.43	0.64	0.47
ENSMUSG00000028457	Atp8b5	ATPase, class I, type 8B, member 5 [Source:MGI Symbol;Acc:MGI:2444287]	1.829	0.870805	0.0436611	0.739299	yes	up	0.21	0.21	0.21	0.04	0.03	0.08	0.13	0.15	0.2	0.11	0.09	0.1	0.13	0.13
ENSMUSG00000021335	Slc17a1	solute carrier family 17 (sodium phosphate), member 1 [Source:MGI Symbol;Acc:MGI:103209]	1.298	0.376009	0.043703	0.739299	yes	up	258.44	99.85	199.26	169.18	135.21	129.25	190.32	272.36	190.19	310.84	153.02	247.84	165.198	227.428
ENSMUSG00000022504	Ciita	class II transactivator [Source:MGI Symbol;Acc:MGI:108445]	0.747	-0.420287	0.0438533	0.739299	yes	down	1.11	0.86	0.99	0.4	0.31	0.57	0.4	0.64	0.45	1	0.19	0.64	0.706667	0.553333
ENSMUSG00000100287	Gm28068	predicted gene 28068 [Source:MGI Symbol;Acc:MGI:5578774]	0.239	-2.06294	0.043855	1	yes	down	0.16	0	0.04	0.04	0.07	0.05	0	0.03	0	0.04	0.02	0	0.06	0.015
ENSMUSG00000039782	Cpeb2	cytoplasmic polyadenylation element binding protein 2 [Source:MGI Symbol;Acc:MGI:2442640]	0.798	-0.326035	0.0440527	0.739299	yes	down	5.39	4.18	5.32	2.64	2.2	3.5	2.39	4.39	3.09	5.56	1.62	2.62	3.87167	3.27833
ENSMUSG00000034282	Evpl	envoplakin [Source:MGI Symbol;Acc:MGI:107507]	0.846	-0.242094	0.0440618	0.739299	yes	down	2.93	2.81	2.41	1.5	1.47	1.85	1.84	2.28	1.32	2.92	1.16	2.05	2.16167	1.92833
ENSMUSG00000090641	Zfp712	zinc finger protein 712 [Source:MGI Symbol;Acc:MGI:1925501]	0.572	-0.806838	0.0440637	0.739299	yes	down	0.26	0.32	0.29	0.15	0.13	0.3	0.19	0.19	0.12	0.29	0.09	0.01	0.241667	0.148333
ENSMUSG00000050822	Slc29a4	solute carrier family 29 (nucleoside transporters), member 4 [Source:MGI Symbol;Acc:MGI:2385330]	0.377	-1.40752	0.0440651	0.739299	yes	down	0.09	0.18	0.29	0.06	0.13	0.4	0.06	0.05	0.01	0.07	0.08	0.09	0.191667	0.06
ENSMUSG00000117406	Ntn3	netrin 3 [Source:MGI Symbol;Acc:MGI:1341188]	0.395	-1.3419	0.0440699	0.739299	yes	down	0.2	0.07	0.09	0.01	0.05	0.15	0.03	0.09	0.02	0	0.03	0.1	0.095	0.045
ENSMUSG00000114937	Gm30054	predicted gene, 30054 [Source:MGI Symbol;Acc:MGI:5589213]	5.89	2.55837	0.0441472	0.739299	yes	up	0.04	0	0.09	0.08	0	0	0.15	0	0.09	0.12	0.48	0	0.035	0.14
ENSMUSG00000041362	Shtn1	shootin 1 [Source:MGI Symbol;Acc:MGI:1918903]	0.793	-0.335271	0.0442259	0.739299	yes	down	5.43	2.53	4.77	2.64	1.8	3.36	2.58	4.03	2.46	3.94	1.67	2.3	3.42167	2.83
ENSMUSG00000046727	Cystm1	cysteine-rich transmembrane module containing 1 [Source:MGI Symbol;Acc:MGI:1913310]	0.889	-0.169903	0.0442762	0.739299	yes	down	371.36	320.07	341.4	247.75	216.95	247.76	246.04	329.52	240.72	349.19	169.29	299.92	290.882	272.447
ENSMUSG00000038831	Ralgps1	Ral GEF with PH domain and SH3 binding motif 1 [Source:MGI Symbol;Acc:MGI:1922008]	0.703	-0.507627	0.0443156	0.739299	yes	down	1.87	1.5	1.3	0.62	0.33	0.58	0.56	1.02	0.48	1.45	0.3	0.84	1.03333	0.775
ENSMUSG00000097530	Kansl2-ps	KAT8 regulatory NSL complex subunit 2, pseudogene [Source:MGI Symbol;Acc:MGI:3648525]	0.337	-1.56716	0.0443623	0.739299	yes	down	0.17	0.11	0.23	0	0.18	0.29	0.06	0.06	0.04	0.13	0	0.06	0.163333	0.0583333
ENSMUSG00000053897	Slc39a8	solute carrier family 39 (metal ion transporter), member 8 [Source:MGI Symbol;Acc:MGI:1914797]	1.764	0.819024	0.0443809	0.739299	yes	up	3.23	1.69	6.13	4.66	3.6	9.3	3.76	10.9	14.16	8.32	9.08	7.7	4.76833	8.98667
ENSMUSG00000076594	Igkv6-13	immunoglobulin kappa variable 6-13 [Source:MGI Symbol;Acc:MGI:1330829]	0.105	-3.24576	0.0443859	1	yes	down	1.9	0.2	4.24	0.42	0	0.37	0	0	0	0	0	0.45	1.18833	0.075
ENSMUSG00000017837	Nkiras2	NFKB inhibitor interacting Ras-like protein 2 [Source:MGI Symbol;Acc:MGI:1919216]	0.85	-0.234074	0.044513	0.739299	yes	down	16.78	16.16	15.29	7.83	8.8	8.2	10.07	14.17	9.1	15.31	5.94	9.87	12.1767	10.7433
ENSMUSG00000020657	Dnajc27	DnaJ heat shock protein family (Hsp40) member C27 [Source:MGI Symbol;Acc:MGI:2443036]	0.76	-0.395424	0.0445199	0.739299	yes	down	0.78	0.7	0.62	0.29	0.31	0.48	0.36	0.44	0.3	0.68	0.25	0.46	0.53	0.415
ENSMUSG00000031506	Ptpn7	protein tyrosine phosphatase, non-receptor type 7 [Source:MGI Symbol;Acc:MGI:2156893]	0.585	-0.773935	0.0445765	0.739299	yes	down	0.23	0.41	0.31	0.3	0.3	0.14	0.18	0.13	0.23	0.24	0.12	0.11	0.281667	0.168333
ENSMUSG00000073802	Cdkn2b	cyclin dependent kinase inhibitor 2B [Source:MGI Symbol;Acc:MGI:104737]	1.755	0.81142	0.0445954	0.739299	yes	up	0.91	1.38	2.27	0.29	1.1	1.76	1.26	3.32	4.07	2.62	0.85	2.25	1.285	2.395
ENSMUSG00000026853	Crat	carnitine acetyltransferase [Source:MGI Symbol;Acc:MGI:109501]	1.183	0.242484	0.044614	0.739299	yes	up	49.79	44.9	38.02	21.76	19.85	28.6	44.78	50.91	31.69	64.11	21.08	40.62	33.82	42.1983
ENSMUSG00000063730	Hsd3b2	hydroxy-delta-5-steroid dehydrogenase, 3 beta- and steroid delta-isomerase 2 [Source:MGI Symbol;Acc:MGI:96234]	1.406	0.491427	0.0446278	0.739299	yes	up	77.87	26.7	71.44	32.87	19.99	29.42	56.47	75.46	35.93	102.84	23.88	77.82	43.0483	62.0667
ENSMUSG00000075576	Gm12359	predicted gene 12359 [Source:MGI Symbol;Acc:MGI:3702436]	1.876	0.907384	0.0446314	0.739299	yes	up	0.33	0.49	0.16	0.42	0.32	0.52	1.25	0.49	0.42	1.85	0.33	0.5	0.373333	0.806667
ENSMUSG00000022661	Cd200	CD200 antigen [Source:MGI Symbol;Acc:MGI:1196990]	0.784	-0.350544	0.0446869	0.739299	yes	down	25.58	43.1	25.86	14.57	11.76	23.51	21	31.13	22.42	28.39	13.32	22.33	24.0633	23.0983
ENSMUSG00000020621	Rdh14	retinol dehydrogenase 14 (all-trans and 9-cis) [Source:MGI Symbol;Acc:MGI:1920402]	1.239	0.309169	0.0447633	0.739299	yes	up	17.89	13.24	21.99	13.32	7.51	13.89	18.96	22.58	18.97	25.51	9.36	19.01	14.64	19.065
ENSMUSG00000040121	Rep15	RAB15 effector protein [Source:MGI Symbol;Acc:MGI:1913782]	2.082	1.0581	0.0448261	0.739299	yes	up	0.07	0.08	0.27	0.26	0.17	0.3	0.29	0.48	0.62	0.38	0.47	0.27	0.191667	0.418333
ENSMUSG00000052105	Mtcl1	microtubule crosslinking factor 1 [Source:MGI Symbol;Acc:MGI:1915867]	0.708	-0.49775	0.0448267	0.739299	yes	down	1.68	2.94	2.38	0.6	0.56	1.24	0.65	1.53	1.05	1.77	0.57	0.97	1.56667	1.09
ENSMUSG00000025533	Asl	argininosuccinate lyase [Source:MGI Symbol;Acc:MGI:88084]	1.265	0.338911	0.0448301	0.739299	yes	up	163.06	97.41	100.13	94.03	88.25	71.94	139.05	133.01	114.97	179.62	113.84	139.21	102.47	136.617
ENSMUSG00000039936	Pik3cd	phosphatidylinositol-4,5-bisphosphate 3-kinase catalytic subunit delta [Source:MGI Symbol;Acc:MGI:1098211]	0.752	-0.412002	0.0448363	0.739299	yes	down	1.2	0.91	0.55	0.48	0.48	0.89	0.51	0.81	0.43	0.73	0.42	0.46	0.751667	0.56
ENSMUSG00000021453	Gadd45g	growth arrest and DNA-damage-inducible 45 gamma [Source:MGI Symbol;Acc:MGI:1346325]	1.48	0.565649	0.0448741	0.739299	yes	up	41.73	45.66	41.78	28.9	34.41	38.92	34.19	98.24	79.38	34.3	31.87	81.12	38.5667	59.85
ENSMUSG00000116180	Gm49492	predicted gene, 49492 [Source:MGI Symbol;Acc:MGI:6155169]	1.31	0.389896	0.0448957	0.739299	yes	up	3.3	2.1	2.88	1.75	0.71	1.46	2.44	2.94	1.87	4.22	2	2.52	2.03333	2.665
ENSMUSG00000029309	Sparcl1	SPARC-like 1 [Source:MGI Symbol;Acc:MGI:108110]	0.676	-0.56557	0.044948	0.739299	yes	down	19.62	46.47	15.74	16.22	25.14	23.67	21.01	20.29	13.11	21.15	14.43	16.6	24.4767	17.765
ENSMUSG00000025203	Scd2	stearoyl-Coenzyme A desaturase 2 [Source:MGI Symbol;Acc:MGI:98240]	0.699	-0.516605	0.0449571	0.739299	yes	down	50.12	83.46	39.66	14.73	17.86	28.19	26.35	31.88	21.58	50.33	10.65	23.23	39.0033	27.3367
ENSMUSG00000029782	Tmem209	transmembrane protein 209 [Source:MGI Symbol;Acc:MGI:1919899]	0.807	-0.309034	0.0450045	0.739365	yes	down	4.83	4.21	4.18	2.18	1.51	2.63	2.13	3.01	2.74	4.57	1.19	2.03	3.25667	2.61167
ENSMUSG00000038668	Lpar1	lysophosphatidic acid receptor 1 [Source:MGI Symbol;Acc:MGI:108429]	1.536	0.618723	0.045171	0.741387	yes	up	0.71	0.96	0.67	0.79	0.62	1.17	1.47	1.62	2.29	1.07	1.53	1.39	0.82	1.56167
ENSMUSG00000024866	Acy3	aspartoacylase (aminoacylase) 3 [Source:MGI Symbol;Acc:MGI:1918920]	0.713	-0.487998	0.0452495	0.741961	yes	down	1818.6	877.56	1186.22	1063.56	1529.66	945.69	756.68	1193.93	830.61	1050.77	668.92	1263.01	1236.88	960.653
ENSMUSG00000043866	Taf10	TATA-box binding protein associated factor 10 [Source:MGI Symbol;Acc:MGI:1346320]	1.338	0.419939	0.0453482	0.742794	yes	up	155.22	140.15	123.91	115.36	149.81	144.63	201.16	252.65	223.26	162.92	150.67	184.65	138.18	195.885
ENSMUSG00000047953	Gp5	glycoprotein 5 (platelet) [Source:MGI Symbol;Acc:MGI:1096363]	0.231	-2.11115	0.0453732	1	yes	down	0.05	0.15	0.02	0.08	0.02	0.17	0	0	0.07	0.02	0	0.02	0.0816667	0.0183333
ENSMUSG00000020178	Adora2a	adenosine A2a receptor [Source:MGI Symbol;Acc:MGI:99402]	0.691	-0.533232	0.0453898	0.742794	yes	down	1.49	2.82	1.58	1.26	1.56	1.46	1.54	1.73	0.93	1.37	0.71	1.34	1.695	1.27
ENSMUSG00000028519	Dab1	disabled 1 [Source:MGI Symbol;Acc:MGI:108554]	1.474	0.559257	0.0455275	0.742794	yes	up	0.6	0.49	0.92	0.54	0.91	0.55	1.1	1.19	0.67	1.36	0.69	1.35	0.668333	1.06
ENSMUSG00000089832	Shkbp1	Sh3kbp1 binding protein 1 [Source:MGI Symbol;Acc:MGI:2385803]	0.801	-0.320415	0.0455357	0.742794	yes	down	11.54	10.57	7.7	6.65	9.25	6.66	7.7	7.83	7.1	6.52	7.18	9.34	8.72833	7.61167
ENSMUSG00000040972	Igsf21	immunoglobulin superfamily, member 21 [Source:MGI Symbol;Acc:MGI:2681842]	0.146	-2.77401	0.0455367	1	yes	down	0	0.4	0.02	0	0.11	0.19	0.07	0	0	0.05	0	0	0.12	0.02
ENSMUSG00000097675	1700101I11Rik	RIKEN cDNA 1700101I11 gene [Source:MGI Symbol;Acc:MGI:1915180]	2.749	1.45868	0.0456343	0.742794	yes	up	0.35	0.36	0.19	0.1	0.03	0.03	0.04	0.79	0.16	1.53	0.18	1.1	0.176667	0.633333
ENSMUSG00000040170	Fmo2	flavin containing monooxygenase 2 [Source:MGI Symbol;Acc:MGI:1916776]	1.338	0.419889	0.0456393	0.742794	yes	up	64.61	22.7	63.56	38.52	16.94	26.66	57.36	75.56	45.95	96.35	23.16	53.19	38.8317	58.595
ENSMUSG00000036941	Elac1	elaC ribonuclease Z 1 [Source:MGI Symbol;Acc:MGI:1890495]	0.804	-0.314627	0.045676	0.742794	yes	down	1.39	1.48	1.39	0.78	0.73	0.8	0.83	0.86	0.98	1.32	0.54	0.94	1.095	0.911667
ENSMUSG00000021222	Dcaf4	DDB1 and CUL4 associated factor 4 [Source:MGI Symbol;Acc:MGI:1921078]	0.774	-0.369137	0.0457019	0.742794	yes	down	3.34	3.17	2.24	1.86	2.19	2.24	2.16	2.48	1.47	2.88	1.33	1.69	2.50667	2.00167
ENSMUSG00000097874	C030010L15Rik	RIKEN cDNA C030010L15 gene [Source:MGI Symbol;Acc:MGI:1924562]	0.395	-1.33878	0.0457104	0.742794	yes	down	0.51	1.46	0.33	0.65	1.29	0.57	0.36	0.49	0.14	0.35	0.26	0.54	0.801667	0.356667
ENSMUSG00000028536	2610528J11Rik	RIKEN cDNA 2610528J11 gene [Source:MGI Symbol;Acc:MGI:1913701]	0.804	-0.314932	0.0457359	0.742794	yes	down	77.44	53.02	63.46	45.94	53.07	37.23	40.21	56.51	44.13	61.09	26.83	53.44	55.0267	47.035
ENSMUSG00000117604	Gm33228	predicted gene, 33228 [Source:MGI Symbol;Acc:MGI:5592387]	1.861	0.896008	0.0458544	0.743304	yes	up	3.21	6.68	5.28	5.57	1.77	9.65	5.79	9.04	12.1	4.25	13.26	9.89	5.36	9.055
ENSMUSG00000028337	Coro2a	coronin, actin binding protein 2A [Source:MGI Symbol;Acc:MGI:1345966]	0.743	-0.429215	0.045904	0.743304	yes	down	2.04	1.9	1.77	1.32	1.3	1.81	1.07	1.83	1.95	1.49	1.01	1.11	1.69	1.41
ENSMUSG00000002032	Tmem25	transmembrane protein 25 [Source:MGI Symbol;Acc:MGI:1918937]	0.787	-0.345197	0.0459063	0.743304	yes	down	16.47	15.56	13.19	12.74	12.4	10.17	9.23	13.18	10.12	15.07	8.31	11.35	13.4217	11.21
ENSMUSG00000029153	Ociad2	OCIA domain containing 2 [Source:MGI Symbol;Acc:MGI:1916377]	0.7	-0.515133	0.0459819	0.743304	yes	down	4.68	8.22	4.48	2.15	3.08	1.68	3.68	3.96	1.95	4.39	1.42	2.53	4.04833	2.98833
ENSMUSG00000057531	Dtnbp1	dystrobrevin binding protein 1 [Source:MGI Symbol;Acc:MGI:2137586]	1.176	0.23328	0.0459852	0.743304	yes	up	57.15	46.16	51.66	34.9	23.12	28.59	40.48	61.29	34.94	66.45	35.87	48.82	40.2633	47.975
ENSMUSG00000070691	Runx3	runt related transcription factor 3 [Source:MGI Symbol;Acc:MGI:102672]	0.689	-0.537787	0.0462167	0.745843	yes	down	0.57	0.78	0.46	0.26	0.22	0.31	0.2	0.41	0.32	0.43	0.26	0.2	0.433333	0.303333
ENSMUSG00000020644	Id2	inhibitor of DNA binding 2 [Source:MGI Symbol;Acc:MGI:96397]	0.805	-0.312337	0.0462298	0.745843	yes	down	237.88	139.23	206.71	135.74	78.04	100.03	118.37	149.67	90	214.46	76.52	95.74	149.605	124.127
ENSMUSG00000049760	Micos13	mitochondrial contact site and cristae organizing system subunit 13 [Source:MGI Symbol;Acc:MGI:2442174]	1.184	0.24308	0.0463372	0.746565	yes	up	153.09	156.37	141.8	104.63	77.53	97.01	129.91	171.14	116.85	186.7	121.07	151.34	121.738	146.168
ENSMUSG00000042043	Tbca	tubulin cofactor A [Source:MGI Symbol;Acc:MGI:107549]	1.26	0.333075	0.0463621	0.746565	yes	up	142.6	117.21	140.34	131.71	89.8	131.22	170.55	167.99	162.91	188.52	105.26	174.04	125.48	161.545
ENSMUSG00000110781	Gm31992	predicted gene, 31992 [Source:MGI Symbol;Acc:MGI:5591151]	1.483	0.56874	0.0464266	0.746899	yes	up	2.59	1.88	2.05	2.13	1.7	1.45	4.02	2.3	1.94	3.56	2.22	1.63	1.96667	2.61167
ENSMUSG00000067399	Trim43c	tripartite motif-containing 43C [Source:MGI Symbol;Acc:MGI:3647365]	0.105	-3.24495	0.0464291	1	yes	down	0.18	0.03	0.03	0.03	0	0.05	0	0	0	0	0	0	0.0533333	0
ENSMUSG00000086583	Gm15500	predicted pseudogene 15500 [Source:MGI Symbol;Acc:MGI:3782947]	1.239	0.309661	0.0466067	0.74909	yes	up	345.42	252.73	428.98	292.24	148.78	271.3	360.95	446.92	399.12	479.1	215.65	344.96	289.908	374.45
ENSMUSG00000110494	Gm31774	predicted gene, 31774 [Source:MGI Symbol;Acc:MGI:5590933]	0.601	-0.733399	0.0466798	0.749271	yes	down	3.14	0.66	2.22	2.43	2.73	2.03	1.28	2.98	0.92	2.03	0.64	1.61	2.20167	1.57667
ENSMUSG00000035399	Oser1	oxidative stress responsive serine rich 1 [Source:MGI Symbol;Acc:MGI:1913930]	1.183	0.242624	0.0467082	0.749271	yes	up	19.66	14.14	12.53	10.04	8.31	9.49	14.13	19.77	13.69	17.18	9.38	15.92	12.3617	15.0117
ENSMUSG00000006800	Sulf2	sulfatase 2 [Source:MGI Symbol;Acc:MGI:1919293]	0.711	-0.491538	0.0467535	0.749271	yes	down	11.75	15.79	7.15	3.93	4.77	6.38	7.64	7.31	4.81	7.38	3.67	4.84	8.295	5.94167
ENSMUSG00000048582	Gja3	gap junction protein, alpha 3 [Source:MGI Symbol;Acc:MGI:95714]	0.626	-0.675767	0.0467938	0.749271	yes	down	1.28	0.4	0.37	0.31	0.11	0.44	1	0.25	0.26	0.24	0.12	0.18	0.485	0.341667
ENSMUSG00000068794	Col28a1	collagen, type XXVIII, alpha 1 [Source:MGI Symbol;Acc:MGI:2685312]	0.369	-1.4369	0.0468684	0.749763	yes	down	0.05	0.35	0.03	0.02	0.05	0.29	0.09	0.03	0.04	0.08	0.03	0.03	0.131667	0.05
ENSMUSG00000058427	Cxcl2	chemokine (C-X-C motif) ligand 2 [Source:MGI Symbol;Acc:MGI:1340094]	8.87	3.14896	0.0468822	1	yes	up	0	0	0	0	0	0	0.09	0.16	0.75	0.06	0	0.05	0	0.185
ENSMUSG00000033059	Pygb	brain glycogen phosphorylase [Source:MGI Symbol;Acc:MGI:97828]	0.647	-0.627785	0.04692	0.749884	yes	down	15.19	25.48	12.07	3.44	4.22	7.21	8.93	8.88	5.05	13.35	2.56	7.55	11.2683	7.72
ENSMUSG00000090105	Gm15890	predicted gene 15890 [Source:MGI Symbol;Acc:MGI:3802160]	8.847	3.14526	0.047021	1	yes	up	0	0	0	0	0	0	0.08	0.26	0.3	0.2	0.09	0	0	0.155
ENSMUSG00000039382	Wdr45	WD repeat domain 45 [Source:MGI Symbol;Acc:MGI:1859606]	1.136	0.18408	0.0470845	0.750967	yes	up	31.1	21.85	25.32	14.03	13.56	14.48	21.96	25.83	19.11	35.47	14.15	24.9	20.0567	23.57
ENSMUSG00000023015	Racgap1	Rac GTPase-activating protein 1 [Source:MGI Symbol;Acc:MGI:1349423]	0.738	-0.438687	0.0471262	0.750967	yes	down	1.2	1.12	0.96	0.35	0.37	0.52	0.4	0.69	0.46	0.82	0.26	0.59	0.753333	0.536667
ENSMUSG00000034881	Tbxa2r	thromboxane A2 receptor [Source:MGI Symbol;Acc:MGI:98496]	1.283	0.35992	0.0471583	0.750967	yes	up	3.68	3.44	2.93	1.74	1.76	1.5	2.85	5.05	2.47	3.67	2.35	3.23	2.50833	3.27
ENSMUSG00000010021	Kif19a	kinesin family member 19A [Source:MGI Symbol;Acc:MGI:2447024]	0.373	-1.42392	0.0471946	0.750967	yes	down	0.11	0.22	0.09	0.08	0.16	0.42	0.08	0.09	0.11	0.03	0.03	0.18	0.18	0.0866667
ENSMUSG00000060093	H4c1	H4 clustered histone 1 [Source:MGI Symbol;Acc:MGI:2448419]	2.834	1.50306	0.0472079	0.750967	yes	up	0.17	0.31	0.48	0.16	0.35	0.14	0.28	0.47	0.91	0.51	0.69	1.36	0.268333	0.703333
ENSMUSG00000018770	Atp5g3	ATP synthase, H+ transporting, mitochondrial F0 complex, subunit C3 (subunit 9) [Source:MGI Symbol;Acc:MGI:2442035]	1.18	0.238553	0.0472626	0.751137	yes	up	1322.42	1046.54	1053.22	853.12	607.48	677.99	1030.03	1194.96	918.76	1417.45	688.35	1404.93	926.795	1109.08
ENSMUSG00000060560	Ces4a	carboxylesterase 4A [Source:MGI Symbol;Acc:MGI:2384581]	0.134	-2.89972	0.0473293	1	yes	down	0.02	0.04	0.02	0	0.06	0.05	0	0	0.02	0	0	0	0.0316667	0.00333333
ENSMUSG00000084128	Esrp2	epithelial splicing regulatory protein 2 [Source:MGI Symbol;Acc:MGI:1924661]	0.842	-0.248329	0.047388	0.751214	yes	down	12.66	7.64	8.89	6.25	5	5.38	7.1	9.2	4.67	10.49	4.09	6.09	7.63667	6.94
ENSMUSG00000069378	Prdm6	PR domain containing 6 [Source:MGI Symbol;Acc:MGI:2684938]	0.381	-1.39025	0.0473881	0.751214	yes	down	0.09	0.33	0.02	0.66	0.32	0.1	0.1	0.07	0.06	0.08	0.07	0.15	0.253333	0.0883333
ENSMUSG00000040782	Cop1	COP1, E3 ubiquitin ligase [Source:MGI Symbol;Acc:MGI:1347046]	1.173	0.230382	0.0474037	0.751214	yes	up	23.55	12.29	20.14	5.97	4.67	8.82	10.41	20.95	8.47	34.66	5.29	10.82	12.5733	15.1
ENSMUSG00000021670	Hmgcr	3-hydroxy-3-methylglutaryl-Coenzyme A reductase [Source:MGI Symbol;Acc:MGI:96159]	1.407	0.492161	0.0474437	0.751214	yes	up	6.44	4.25	6.91	1.6	1.57	3.29	2.52	7.19	4.49	7.06	2.3	7.44	4.01	5.16667
ENSMUSG00000032691	Nlrp3	NLR family, pyrin domain containing 3 [Source:MGI Symbol;Acc:MGI:2653833]	0.497	-1.00982	0.0476567	0.753531	yes	down	0.13	0.31	0.14	0.04	0.05	0.25	0.05	0.14	0.06	0.12	0.05	0.1	0.153333	0.0866667
ENSMUSG00000025934	Gsta3	glutathione S-transferase, alpha 3 [Source:MGI Symbol;Acc:MGI:95856]	1.355	0.438152	0.0476855	0.753531	yes	up	121.88	66.2	94.25	82.22	30.72	66.94	112.09	143.01	70.23	218.04	37.82	116.4	77.035	116.265
ENSMUSG00000029168	Dpysl5	dihydropyrimidinase-like 5 [Source:MGI Symbol;Acc:MGI:1929772]	0.296	-1.75652	0.0477226	0.753531	yes	down	0.02	0.14	0.09	0.03	0.03	0.27	0.01	0.01	0.01	0.21	0	0.04	0.0966667	0.0466667
ENSMUSG00000074373	Gm10680	predicted gene 10680 [Source:MGI Symbol;Acc:MGI:3704335]	0.047	-4.41127	0.0477337	1	yes	down	0	0	2.04	0	0	0.44	0	0	0	0	0	0	0.413333	0
ENSMUSG00000030483	Cyp2b10	cytochrome P450, family 2, subfamily b, polypeptide 10 [Source:MGI Symbol;Acc:MGI:88598]	0.4	-1.32061	0.0479832	0.755969	yes	down	0.48	0.25	0.38	0.11	0.19	0.41	0.21	0.32	0	0.09	0	0.11	0.303333	0.121667
ENSMUSG00000106263	Gm33050	predicted gene, 33050 [Source:MGI Symbol;Acc:MGI:5592209]	0.46	-1.12118	0.0480047	0.755969	yes	down	1.36	1.27	0.5	1.71	1.7	1.66	0.8	1.08	0.16	0.32	0.3	1.37	1.36667	0.671667
ENSMUSG00000035828	Pim3	proviral integration site 3 [Source:MGI Symbol;Acc:MGI:1355297]	0.853	-0.22994	0.04801	0.755969	yes	down	157.51	111.52	97.49	93.99	97.86	91.64	92.61	109.91	81.85	99.07	77.42	107.71	108.335	94.7617
ENSMUSG00000009585	Apobec3	apolipoprotein B mRNA editing enzyme, catalytic polypeptide 3 [Source:MGI Symbol;Acc:MGI:1933111]	0.753	-0.408957	0.0480601	0.75606	yes	down	3.16	4.86	4.44	3.93	2.58	5.06	2.8	3.93	3.3	3.66	2.05	3.29	4.005	3.17167
ENSMUSG00000022436	Sh3bp1	SH3-domain binding protein 1 [Source:MGI Symbol;Acc:MGI:104603]	0.769	-0.378346	0.0481762	0.757188	yes	down	4.83	5.44	4.42	2.51	3.59	4.39	2.58	3.31	2.83	4.09	2.02	3.76	4.19667	3.09833
ENSMUSG00000116220	A430088P11Rik	RIKEN cDNA A430088P11 gene [Source:MGI Symbol;Acc:MGI:3605804]	0.087	-3.52817	0.0483965	1	yes	down	0	0.01	0.02	0.04	0.03	0	0	0	0	0	0	0	0.0166667	0
ENSMUSG00000056501	Cebpb	CCAAT/enhancer binding protein (C/EBP), beta [Source:MGI Symbol;Acc:MGI:88373]	1.667	0.737276	0.0484103	0.760167	yes	up	3.75	9.1	3.29	4.54	6.18	9.98	13.94	20.54	9.61	6.88	8.32	8.72	6.14	11.335
ENSMUSG00000021125	Arg2	arginase type II [Source:MGI Symbol;Acc:MGI:1330806]	1.579	0.658982	0.0487315	0.763107	yes	up	1.64	2.6	3.4	1.13	1.63	3.44	2.6	5.01	6.35	3.16	2.33	3.05	2.30667	3.75
ENSMUSG00000059659	Gm10069	predicted gene 10069 [Source:MGI Symbol;Acc:MGI:3641875]	1.6	0.677862	0.0487351	0.763107	yes	up	0.37	0.7	0.33	0.84	0.91	0.35	0.62	0.84	0.85	0.36	0.86	1.14	0.583333	0.778333
ENSMUSG00000097636	Mirt1	myocardial infarction associated transcript 1 [Source:MGI Symbol;Acc:MGI:1922001]	1.961	0.971657	0.0487743	0.763107	yes	up	0.11	0.41	0.22	0.2	0.28	0.14	0.27	0.49	0.76	0.27	0.51	0.27	0.226667	0.428333
ENSMUSG00000027667	Zfp639	zinc finger protein 639 [Source:MGI Symbol;Acc:MGI:1915028]	1.173	0.230653	0.0487968	0.763107	yes	up	11.44	7.73	11.27	5.59	6.57	9.22	8.79	12.57	9.55	13.03	7.58	10.88	8.63667	10.4
ENSMUSG00000037031	Tspan15	tetraspanin 15 [Source:MGI Symbol;Acc:MGI:1917673]	0.769	-0.379313	0.0488277	0.763107	yes	down	8.63	13.28	7.79	5.12	5.41	4.97	6.99	8.44	7.05	7.09	3.49	6.78	7.53333	6.64
ENSMUSG00000029471	Camkk2	calcium/calmodulin-dependent protein kinase kinase 2, beta [Source:MGI Symbol;Acc:MGI:2444812]	0.811	-0.302088	0.0489072	0.763107	yes	down	7.94	7.18	6.05	4.64	5.62	6.56	4.48	5.93	3.41	5.99	4.26	5.62	6.33167	4.94833
ENSMUSG00000051985	Igfn1	immunoglobulin-like and fibronectin type III domain containing 1 [Source:MGI Symbol;Acc:MGI:3045352]	0.556	-0.846378	0.0489108	0.763107	yes	down	0.29	0.32	0.19	0.11	0.14	0.2	0.13	0.14	0.05	0.16	0.19	0.07	0.208333	0.123333
ENSMUSG00000087113	Gm11714	predicted gene 11714 [Source:MGI Symbol;Acc:MGI:3649214]	5.598	2.48485	0.0489975	1	yes	up	0.08	0	0	0.07	0	0	0.26	0.14	0.24	0.08	0.05	0.08	0.025	0.141667
ENSMUSG00000047669	Msl3l2	MSL3 like 2 [Source:MGI Symbol;Acc:MGI:1920640]	0.662	-0.594826	0.0489994	0.76379	yes	down	0.47	0.54	0.63	0.35	0.41	0.47	0.44	0.49	0.4	0.38	0.18	0.27	0.478333	0.36
ENSMUSG00000025735	Rhbdl1	rhomboid like 1 [Source:MGI Symbol;Acc:MGI:2384891]	0.569	-0.813997	0.0490509	0.763895	yes	down	0.93	2.41	1.6	0.91	2.56	1.88	0.99	1.78	0.67	1.38	0.91	1.27	1.715	1.16667
ENSMUSG00000034792	Gna15	guanine nucleotide binding protein, alpha 15 [Source:MGI Symbol;Acc:MGI:95770]	0.59	-0.760579	0.0491333	0.76448	yes	down	0.7	1.05	0.64	0.38	0.41	0.6	0.29	0.69	0.3	0.52	0.38	0.49	0.63	0.445
ENSMUSG00000085551	1810063I02Rik	RIKEN cDNA 1810063I02 gene [Source:MGI Symbol;Acc:MGI:1917104]	2.397	1.26144	0.0491959	0.764631	yes	up	7.89	6.06	8.13	5.97	0	2.93	12.07	5.17	7.71	7.18	5.6	10.54	5.16333	8.045
ENSMUSG00000037780	Mbl1	mannose-binding lectin (protein A) 1 [Source:MGI Symbol;Acc:MGI:96923]	1.421	0.507413	0.0492327	0.764631	yes	up	3.05	2.06	2.76	2.1	2.37	2.19	3.7	2.99	3.44	3.07	3.98	4.19	2.42167	3.56167
ENSMUSG00000025381	Cnpy2	canopy FGF signaling regulator 2 [Source:MGI Symbol;Acc:MGI:1928477]	1.173	0.230088	0.049347	0.764871	yes	up	103.51	77.74	90.16	75.44	67.97	70.04	95.08	112.09	105.95	113.58	68.53	116.79	80.81	102.003
ENSMUSG00000031970	Dbndd1	dysbindin (dystrobrevin binding protein 1) domain containing 1 [Source:MGI Symbol;Acc:MGI:1919435]	0.445	-1.16692	0.0493997	0.764871	yes	down	0.29	0.42	0.19	0.18	0.2	0.13	0.11	0.04	0.06	0.17	0.15	0.12	0.235	0.108333
ENSMUSG00000025486	Sirt3	sirtuin 3 [Source:MGI Symbol;Acc:MGI:1927665]	1.188	0.249125	0.0494739	0.764871	yes	up	50.91	31.95	38.92	22.85	19.9	18.04	35.85	46.46	28.85	59.59	18.27	39.01	30.4283	38.005
ENSMUSG00000086212	Mkln1os	muskelin 1, intracellular mediator containing kelch motifs, opposite strand [Source:MGI Symbol;Acc:MGI:3651306]	0.623	-0.682662	0.0494826	0.764871	yes	down	1.56	0.88	1.45	0.9	0.6	0.59	0.73	1.06	0.25	1.38	0.52	0.28	0.996667	0.703333
ENSMUSG00000043456	Zfp536	zinc finger protein 536 [Source:MGI Symbol;Acc:MGI:1926102]	0.308	-1.69971	0.0495228	1	yes	down	0.05	0.12	0.05	0.04	0.09	0.02	0.07	0.02	0.01	0.01	0.01	0	0.0616667	0.02
ENSMUSG00000063683	Glyat	glycine-N-acyltransferase [Source:MGI Symbol;Acc:MGI:2147502]	1.334	0.415989	0.04959	0.764871	yes	up	218.87	68.65	183.23	139.63	62.01	89.64	220.09	233.76	136.92	301.13	68.51	192.41	127.005	192.137
ENSMUSG00000079283	2310009B15Rik	RIKEN cDNA 2310009B15 gene [Source:MGI Symbol;Acc:MGI:1916799]	1.339	0.421625	0.0496163	0.764871	yes	up	11.69	13.19	9.01	8.27	7.45	8.3	9.64	10.19	12.3	15.78	11.1	16.85	9.65167	12.6433
ENSMUSG00000048899	Rimkla	ribosomal modification protein rimK-like family member A [Source:MGI Symbol;Acc:MGI:3040686]	0.619	-0.692083	0.0496442	0.764871	yes	down	0.21	0.39	0.22	0.12	0.17	0.21	0.11	0.12	0.13	0.13	0.07	0.08	0.22	0.106667
ENSMUSG00000045314	Sowahb	sosondowah ankyrin repeat domain family member B [Source:MGI Symbol;Acc:MGI:1925338]	1.497	0.581992	0.0497558	0.764871	yes	up	2.52	1.07	2.61	0.82	0.42	0.93	0.9	3.22	1.55	4.63	1.12	1.38	1.395	2.13333
ENSMUSG00000000942	Hoxa4	homeobox A4 [Source:MGI Symbol;Acc:MGI:96176]	1.464	0.549909	0.0497596	0.764871	yes	up	1.01	1.26	1.05	0.87	1.06	0.55	1.72	1.29	1.33	1.48	1.15	1.73	0.966667	1.45
ENSMUSG00000028868	Wasf2	WAS protein family, member 2 [Source:MGI Symbol;Acc:MGI:1098641]	0.839	-0.252454	0.0497798	0.764871	yes	down	12.58	12.17	10.69	5.11	5.19	6.02	6.69	8.6	6.44	11.16	4.62	6.56	8.62667	7.345
ENSMUSG00000037846	Rtkn2	rhotekin 2 [Source:MGI Symbol;Acc:MGI:2158417]	0.152	-2.72218	0.0498361	1	yes	down	0.02	0.02	0	0.08	0	0.08	0.01	0	0.02	0	0.01	0	0.0333333	0.00666667
ENSMUSG00000044468	Tent5c	terminal nucleotidyltransferase 5C [Source:MGI Symbol;Acc:MGI:1921895]	0.736	-0.442368	0.0498865	0.764871	yes	down	2.39	3.07	2.35	0.92	0.61	1.64	1.58	1.68	1.23	1.88	0.64	1.08	1.83	1.34833
ENSMUSG00000042246	Tmc7	transmembrane channel-like gene family 7 [Source:MGI Symbol;Acc:MGI:2443317]	0.65	-0.622071	0.0499301	0.764871	yes	down	0.39	1.08	0.52	0.25	0.36	0.32	0.42	0.43	0.31	0.4	0.14	0.31	0.486667	0.335
ENSMUSG00000042607	Asb4	ankyrin repeat and SOCS box-containing 4 [Source:MGI Symbol;Acc:MGI:1929751]	0.564	-0.825159	0.0499396	0.764871	yes	down	0.35	0.31	0.18	0.19	0.07	0.23	0.07	0.17	0.12	0.3	0.03	0.17	0.221667	0.143333

## Sheet: Sheet3
Sheet 3: Transcriptomic data for the comparison of SPF-CON and SPF-HS, FC=2
Gene_id	Gene name	Gene description	FC(HSD/ND)	Log2FC(HSD/ND)	Pvalue	Padjust	Significant	Regulate	CON_1	CON_2	CON_3	CON_4	CON_5	CON_6	HS_1	HS_2	HS_3	HS_4	HS_5	HS_6	ND	HSD
ENSMUSG00000094065	Ccl21d	chemokine (C-C motif) ligand 21D [Source:MGI Symbol;Acc:MGI:5434896]	1.06353e+07	23.3424	7.8411e-15	3.34286e-11	yes	up	0	0	0	0	0	0	9.26	0	0	0	9.25	0	0	3.085
ENSMUSG00000080058	Gm11175	predicted gene 11175 [Source:MGI Symbol;Acc:MGI:3809055]	104.076	6.70149	0.02579	0.624882	yes	up	0	0	0	0	0	0	8.62	10.76	0	0	0	0	0	3.23
ENSMUSG00000095597	Rps7-ps3	ribosomal protein S7, pseudogene 3 [Source:MGI Symbol;Acc:MGI:3648396]	35.077	5.13244	0.0358707	0.69283	yes	up	0	0	0	0	0	0.07	1.89	0	0	0.56	3	0	0.0116667	0.908333
ENSMUSG00000042938	Gm14117	predicted gene 14117 [Source:MGI Symbol;Acc:MGI:3651328]	21.625	4.43464	0.00145685	0.170733	yes	up	0.13	0	0	0	0	0	0	1.41	1.2	0.38	0	0.8	0.0216667	0.631667
ENSMUSG00000090338	Gm17081	predicted gene 17081 [Source:MGI Symbol;Acc:MGI:4937908]	15.261	3.9318	0.00153045	1	yes	up	0	0	0	0	0	0	0.03	0.09	0.07	0.13	0.02	0.04	0	0.0633333
ENSMUSG00000081665	Gm15922	predicted gene 15922 [Source:MGI Symbol;Acc:MGI:3802148]	14.306	3.83855	0.0163773	1	yes	up	0	0	0	0	0	0	0.05	0.04	0	0.08	0	0.07	0	0.04
ENSMUSG00000074934	Grem1	gremlin 1, DAN family BMP antagonist [Source:MGI Symbol;Acc:MGI:1344337]	13.473	3.75205	3.54747e-14	1.00825e-10	yes	up	0.04	0.05	0.04	0	0.03	0	0.48	0.63	0.23	0.46	0.17	0.35	0.0266667	0.386667
ENSMUSG00000039391	Ccdc81	coiled-coil domain containing 81 [Source:MGI Symbol;Acc:MGI:1918134]	11.425	3.51411	0.0318152	1	yes	up	0	0	0	0	0	0	0	0.04	0.02	0.02	0.11	0.02	0	0.035
ENSMUSG00000110440	Gm45894	predicted gene 45894 [Source:MGI Symbol;Acc:MGI:5805009]	10.568	3.40161	0.0265187	1	yes	up	0	0	0	0	0	0.02	0.08	0.02	0.09	0.35	0.06	0.08	0.00333333	0.113333
ENSMUSG00000111840	Gm48832	predicted gene, 48832 [Source:MGI Symbol;Acc:MGI:6098557]	10.097	3.33585	0.0162271	1	yes	up	0	0.01	0	0	0	0.01	0.14	0.06	0	0.12	0	0.03	0.00333333	0.0583333
ENSMUSG00000075410	Prcd	photoreceptor disc component [Source:MGI Symbol;Acc:MGI:3649529]	10.054	3.32976	0.00692494	1	yes	up	0.1	0	0	0	0	0	0.08	0.21	0.23	0.2	0.29	0.4	0.0166667	0.235
ENSMUSG00000115799	Vmn1r19	vomeronasal 1 receptor 19 [Source:MGI Symbol;Acc:MGI:2159463]	9.662	3.27235	0.0105119	1	yes	up	0	0.02	0	0	0	0	0.02	0.04	0.04	0.05	0.1	0.05	0.00333333	0.05
ENSMUSG00000092526	Gm17907	predicted gene, 17907 [Source:MGI Symbol;Acc:MGI:5010092]	9.52	3.25096	0.0273175	1	yes	up	0	0	0	0	0.1	0	0	0.19	0.16	0.1	0.6	0.1	0.0166667	0.191667
ENSMUSG00000085078	C030013C21Rik	RIKEN cDNA C030013C21 gene [Source:MGI Symbol;Acc:MGI:1924667]	9.489	3.24628	0.0418574	1	yes	up	0	0	0	0.08	0	0	0	0.08	0.54	0	0.12	0.35	0.0133333	0.181667
ENSMUSG00000058427	Cxcl2	chemokine (C-X-C motif) ligand 2 [Source:MGI Symbol;Acc:MGI:1340094]	8.87	3.14896	0.0468822	1	yes	up	0	0	0	0	0	0	0.09	0.16	0.75	0.06	0	0.05	0	0.185
ENSMUSG00000090105	Gm15890	predicted gene 15890 [Source:MGI Symbol;Acc:MGI:3802160]	8.847	3.14526	0.047021	1	yes	up	0	0	0	0	0	0	0.08	0.26	0.3	0.2	0.09	0	0	0.155
ENSMUSG00000111240	Gm39312	predicted gene, 39312 [Source:MGI Symbol;Acc:MGI:5622197]	8.652	3.113	0.0341857	1	yes	up	0	0	0	0	0	0	0.02	0.07	0.02	0.02	0.05	0.02	0	0.0333333
ENSMUSG00000109508	Gm44956	predicted gene 44956 [Source:MGI Symbol;Acc:MGI:5753532]	8.562	3.09787	0.00373393	0.277411	yes	up	0	0.02	0.05	0	0	0.03	0.03	0.13	0.04	0.09	0.01	0.54	0.0166667	0.14
ENSMUSG00000078896	Zfp965	zinc finger protein 965 [Source:MGI Symbol;Acc:MGI:3779822]	8.445	3.07813	0.0146336	0.513583	yes	up	0.42	0.14	0.08	0	0.06	0.27	0	0	1.76	3.42	0.53	1.45	0.161667	1.19333
ENSMUSG00000084840	Gm11468	predicted gene 11468 [Source:MGI Symbol;Acc:MGI:3649218]	8.262	3.04648	0.0349457	1	yes	up	0	0	0	0	0	0	0.59	0.99	0.57	0.36	0.27	0.38	0	0.526667
ENSMUSG00000097016	Gm26708	predicted gene, 26708 [Source:MGI Symbol;Acc:MGI:5477202]	7.899	2.9817	0.0102796	1	yes	up	0	0	0.04	0.04	0	0	0.07	4.77	0.06	0.2	0.09	0.04	0.0133333	0.871667
ENSMUSG00000113175	Gm9973	predicted gene 9973 [Source:MGI Symbol;Acc:MGI:3642527]	7.692	2.94343	0.000188605	0.0477816	yes	up	0.64	1.71	2.79	2.21	11.16	8.36	8.93	29.86	45.13	7.55	52.37	25.8	4.47833	28.2733
ENSMUSG00000050069	Grem2	gremlin 2, DAN family BMP antagonist [Source:MGI Symbol;Acc:MGI:1344367]	7.454	2.89793	3.03031e-14	1.00825e-10	yes	up	0.21	0.26	0.23	0.41	0.38	0.7	1.87	6.33	2.82	5.09	1.96	2.12	0.365	3.365
ENSMUSG00000031329	Tsx	testis specific X-linked gene [Source:MGI Symbol;Acc:MGI:108118]	7.349	2.8776	0.0267378	1	yes	up	0	0	0	0	0	0.07	0.07	0.16	0.2	0.17	0.18	0.08	0.0116667	0.143333
ENSMUSG00000049357	Brd8dc	BRD8 domain containing [Source:MGI Symbol;Acc:MGI:3045347]	7.074	2.82257	0.0163124	1	yes	up	0.05	0.02	0	0.02	0	0	0.02	0.82	0	0.07	0.17	0.11	0.015	0.198333
ENSMUSG00000036110	Slc17a2	solute carrier family 17 (sodium phosphate), member 2 [Source:MGI Symbol;Acc:MGI:2443098]	6.542	2.70976	0.00985127	1	yes	up	0.02	0	0.01	0	0	0.01	0.05	0.05	0.07	0.02	0.02	0.18	0.00666667	0.065
ENSMUSG00000111656	Gm47232	predicted gene, 47232 [Source:MGI Symbol;Acc:MGI:6096048]	6.5	2.7004	0.00146174	0.170733	yes	up	0.08	0.07	0.07	0	0.23	0.06	0.39	0.58	0.54	0.15	0.94	0.38	0.085	0.496667
ENSMUSG00000111889	Gm48071	predicted gene, 48071 [Source:MGI Symbol;Acc:MGI:6097401]	6.465	2.69268	0.0169673	1	yes	up	0.09	0	0	0.25	0	0	0.15	0.77	0.35	0.18	0.59	0.09	0.0566667	0.355
ENSMUSG00000114937	Gm30054	predicted gene, 30054 [Source:MGI Symbol;Acc:MGI:5589213]	5.89	2.55837	0.0441472	0.739299	yes	up	0.04	0	0.09	0.08	0	0	0.15	0	0.09	0.12	0.48	0	0.035	0.14
ENSMUSG00000047369	Dnah14	dynein, axonemal, heavy chain 14 [Source:MGI Symbol;Acc:MGI:2444525]	5.854	2.54947	0.00157896	0.173934	yes	up	0	0	0.09	0	0.04	0.07	0.2	0.11	0.2	0.2	0.23	0.16	0.0333333	0.183333
ENSMUSG00000081979	Rps8-ps3	ribosomal protein S8, pseudogene 3 [Source:MGI Symbol;Acc:MGI:3646130]	5.654	2.4992	0.00954939	1	yes	up	0.12	0.22	0	0.11	0	0.1	0.5	0.45	0.65	0.72	0	0.96	0.0916667	0.546667
ENSMUSG00000087113	Gm11714	predicted gene 11714 [Source:MGI Symbol;Acc:MGI:3649214]	5.598	2.48485	0.0489975	1	yes	up	0.08	0	0	0.07	0	0	0.26	0.14	0.24	0.08	0.05	0.08	0.025	0.141667
ENSMUSG00000029378	Areg	amphiregulin [Source:MGI Symbol;Acc:MGI:88068]	5.472	2.45211	0.0432168	1	yes	up	0.02	0.21	0	0	0	0	0.17	0.12	0.68	0.16	0.07	0	0.0383333	0.2
ENSMUSG00000079620	Muc4	mucin 4 [Source:MGI Symbol;Acc:MGI:2153525]	5.461	2.44918	0.038094	1	yes	up	0	0.11	0	0.01	0	0	0	0.45	0.04	0.67	0.19	0.08	0.02	0.238333
ENSMUSG00000117327	Gm6467	predicted gene 6467 [Source:MGI Symbol;Acc:MGI:3645284]	5.259	2.39488	0.0373701	1	yes	up	0	0	0.13	0	0.28	0	0.45	0.49	0.32	0.14	0.19	0.41	0.0683333	0.333333
ENSMUSG00000050844	1700020N01Rik	RIKEN cDNA 1700020N01 gene [Source:MGI Symbol;Acc:MGI:1914942]	4.914	2.29682	0.00122869	0.155879	yes	up	0.06	0	0.16	0.1	0.06	0.09	0.2	0.27	0.45	0.47	0.37	0.58	0.0783333	0.39
ENSMUSG00000111933	Gm36660	predicted gene, 36660 [Source:MGI Symbol;Acc:MGI:5595819]	4.732	2.2426	0.0170754	1	yes	up	0.01	0.02	0	0.01	0	0.01	0.02	0.06	0.04	0.05	0.06	0.03	0.00833333	0.0433333
ENSMUSG00000040490	Lrfn2	leucine rich repeat and fibronectin type III domain containing 2 [Source:MGI Symbol;Acc:MGI:1917780]	4.705	2.23415	0.0167788	1	yes	up	0	0	0.01	0.06	0	0.01	0.08	0.05	0.05	0.05	0.08	0.11	0.0133333	0.07
ENSMUSG00000050304	Slc25a2	solute carrier family 25 (mitochondrial carrier, ornithine transporter) member 2 [Source:MGI Symbol;Acc:MGI:2137907]	4.686	2.22848	0.0163445	1	yes	up	0.09	0.08	0	0.04	0.09	0	0.07	0.16	0.2	0.26	0.17	0.19	0.05	0.175
ENSMUSG00000106867	Gm43800	predicted gene 43800 [Source:MGI Symbol;Acc:MGI:5663937]	4.204	2.07171	0.0001568	0.0411371	yes	up	0.08	0.05	0.12	0.03	0.04	0.03	0.08	0.54	0.19	0.42	0.08	0.29	0.0583333	0.266667
ENSMUSG00000116141	Gm49495	predicted gene, 49495 [Source:MGI Symbol;Acc:MGI:6155175]	4.186	2.06558	0.00865506	0.413431	yes	up	2.11	0	1.04	1.06	2.54	0.95	6.76	6.55	4.94	4.04	5.44	1.1	1.28333	4.805
ENSMUSG00000044254	Pcsk9	proprotein convertase subtilisin/kexin type 9 [Source:MGI Symbol;Acc:MGI:2140260]	4.147	2.05193	5.25567e-08	6.89422e-05	yes	up	2.9	0.77	0.9	0.82	0.25	0.36	3	3.19	2.35	8.94	1.69	5.54	1	4.11833
ENSMUSG00000028417	Tal2	T cell acute lymphocytic leukemia 2 [Source:MGI Symbol;Acc:MGI:99540]	4.07	2.02493	0.000472793	0.0937504	yes	up	0.05	0.03	0.05	0.05	0.05	0.04	0.13	0.16	0.35	0.12	0.16	0.14	0.045	0.176667
ENSMUSG00000084174	Sycn	syncollin [Source:MGI Symbol;Acc:MGI:1915666]	4.059	2.02121	0.00352946	0.273034	yes	up	0	0.14	1.62	0.14	0.16	0.77	1.05	2.78	1.96	0.95	1.93	2.23	0.471667	1.81667
ENSMUSG00000097466	D430036J16Rik	RIKEN cDNA D430036J16 gene [Source:MGI Symbol;Acc:MGI:2441977]	3.957	1.98443	0.0354532	1	yes	up	0	0.04	0	0.11	0.03	0.06	0.41	0.12	0.11	0.45	0.35	0.12	0.04	0.26
ENSMUSG00000111709	Gm3776	predicted gene 3776 [Source:MGI Symbol;Acc:MGI:3826440]	3.786	1.92064	0.00123682	0.155879	yes	up	0	1.61	0.4	0.57	0.43	0.3	2.17	3.16	4.19	1.56	0.56	1.83	0.551667	2.245
ENSMUSG00000107317	Gm19719	predicted gene, 19719 [Source:MGI Symbol;Acc:MGI:5011904]	3.761	1.9113	0.0106701	1	yes	up	0.02	0.02	0.01	0.01	0.01	0.01	0.03	0.08	0.04	0.05	0.05	0.08	0.0133333	0.055
ENSMUSG00000054422	Fabp1	fatty acid binding protein 1, liver [Source:MGI Symbol;Acc:MGI:95479]	3.757	1.90955	3.17677e-10	6.01928e-07	yes	up	5.74	2.63	2.99	3.06	2.47	3.61	14.83	13	19.16	10.86	7.35	9.81	3.41667	12.5017
ENSMUSG00000035041	Creb3l3	cAMP responsive element binding protein 3-like 3 [Source:MGI Symbol;Acc:MGI:2384786]	3.671	1.87617	0.00180958	0.18997	yes	up	0.05	0.17	0.09	0.06	0	0.06	0.1	0.33	0.07	0.51	0.15	0.14	0.0716667	0.216667
ENSMUSG00000023333	Gcm1	glial cells missing homolog 1 [Source:MGI Symbol;Acc:MGI:108045]	3.445	1.78441	0.00150597	0.172358	yes	up	0.15	0.02	0.05	0.14	0.13	0.14	0.26	0.42	0.7	0.21	0.31	0.33	0.105	0.371667
ENSMUSG00000038550	Ciart	circadian associated repressor of transcription [Source:MGI Symbol;Acc:MGI:2684975]	3.369	1.75213	0.000364872	0.0808072	yes	up	0.75	0.11	0.37	0.16	0.16	0.02	0.31	0.59	0.94	0.92	0.56	0.5	0.261667	0.636667
ENSMUSG00000074398	Gm15441	predicted gene 15441 [Source:MGI Symbol;Acc:MGI:3641753]	3.218	1.68612	3.43086e-05	0.0139301	yes	up	0.63	1.21	4.08	2.78	5.58	4.44	8.76	11.48	9.23	11.41	11.18	11.07	3.12	10.5217
ENSMUSG00000040405	Havcr1	hepatitis A virus cellular receptor 1 [Source:MGI Symbol;Acc:MGI:2159680]	3.096	1.6306	0.000143796	0.0390669	yes	up	0.51	0.2	0.61	0.05	0.2	0.26	0.72	1.15	1.31	0.49	0.5	0.48	0.305	0.775
ENSMUSG00000019880	Rspo3	R-spondin 3 [Source:MGI Symbol;Acc:MGI:1920030]	3.045	1.60661	0.0058535	0.343023	yes	up	0	0.1	0.06	0.09	0.05	0.09	0.13	0.19	0.18	0.17	0.35	0.23	0.065	0.208333
ENSMUSG00000024205	Rpl36-ps2	ribosomal protein L36, pseudogene 2 [Source:MGI Symbol;Acc:MGI:3650081]	3.019	1.59411	0.0045674	0.302805	yes	up	3.86	2.72	6.51	8.06	3.2	1.2	6.29	10.57	11.37	11.05	11.75	16.83	4.25833	11.31
ENSMUSG00000038963	Slco4a1	solute carrier organic anion transporter family, member 4a1 [Source:MGI Symbol;Acc:MGI:1351866]	2.886	1.52891	2.35805e-07	0.000251324	yes	up	2.76	1.85	3.66	1.14	2.09	2.02	2.34	9.94	8.44	8.6	3.64	4.79	2.25333	6.29167
ENSMUSG00000021702	Thbs4	thrombospondin 4 [Source:MGI Symbol;Acc:MGI:1101779]	2.87	1.5213	0.00186641	0.192019	yes	up	0.24	0.29	0.04	0.15	0.14	0.3	0.45	0.29	0.21	0.96	0.69	0.88	0.193333	0.58
ENSMUSG00000060093	H4c1	H4 clustered histone 1 [Source:MGI Symbol;Acc:MGI:2448419]	2.834	1.50306	0.0472079	0.750967	yes	up	0.17	0.31	0.48	0.16	0.35	0.14	0.28	0.47	0.91	0.51	0.69	1.36	0.268333	0.703333
ENSMUSG00000113358	1700112M02Rik	RIKEN cDNA 1700112M02 gene [Source:MGI Symbol;Acc:MGI:1920833]	2.826	1.4986	0.0352951	0.687871	yes	up	0	0.15	0.59	1.31	0.82	0.9	0.92	1.91	1.6	0.96	3.32	2.08	0.628333	1.79833
ENSMUSG00000026051	Ecrg4	ECRG4 augurin precursor [Source:MGI Symbol;Acc:MGI:1926146]	2.808	1.48953	0.000463124	0.0937504	yes	up	0.65	1.55	0.54	1.43	0.72	1.15	1.66	4.03	4.18	1.68	2.76	3.18	1.00667	2.915
ENSMUSG00000060680	Gm8894	predicted gene 8894 [Source:MGI Symbol;Acc:MGI:3643084]	2.807	1.48926	0.000748948	0.116107	yes	up	9.31	6.83	7.81	4.41	4.18	9.9	22.44	12.54	16.18	9.19	13.35	28.84	7.07333	17.09
ENSMUSG00000097675	1700101I11Rik	RIKEN cDNA 1700101I11 gene [Source:MGI Symbol;Acc:MGI:1915180]	2.749	1.45868	0.0456343	0.742794	yes	up	0.35	0.36	0.19	0.1	0.03	0.03	0.04	0.79	0.16	1.53	0.18	1.1	0.176667	0.633333
ENSMUSG00000043331	Olfr975	olfactory receptor 975 [Source:MGI Symbol;Acc:MGI:3030809]	2.746	1.45709	3.84312e-05	0.0148947	yes	up	0.22	0.11	0.17	0.16	0.11	0.23	0.26	0.67	0.48	0.45	0.36	0.61	0.166667	0.471667
ENSMUSG00000030650	Tmc5	transmembrane channel-like gene family 5 [Source:MGI Symbol;Acc:MGI:1921674]	2.708	1.43749	0.00524043	0.322537	yes	up	0.05	0.08	0.07	0.11	0.08	0.1	0.12	0.17	0.31	0.39	0.34	0.24	0.0816667	0.261667
ENSMUSG00000050164	Mchr1	melanin-concentrating hormone receptor 1 [Source:MGI Symbol;Acc:MGI:2180756]	2.626	1.39264	0.00439825	0.300013	yes	up	0.34	0.19	0.2	0.28	0	0.15	0.66	0.96	0.21	0.34	0.22	0.74	0.193333	0.521667
ENSMUSG00000002266	Zim1	zinc finger, imprinted 1 [Source:MGI Symbol;Acc:MGI:1341879]	2.581	1.36782	0.00116274	0.150214	yes	up	0.06	0.08	0.16	0.23	0.09	0.05	0.1	0.18	0.13	0.18	0.25	0.19	0.111667	0.171667
ENSMUSG00000087190	D430001F17Rik	RIKEN cDNA D430001F17 gene [Source:MGI Symbol;Acc:MGI:2441973]	2.573	1.36322	0.00516578	0.322537	yes	up	0.31	0.23	1.02	0.03	0.19	0.31	0.67	0.84	1.12	0.74	0.49	1.43	0.348333	0.881667
ENSMUSG00000116525	Gm30371	predicted gene, 30371 [Source:MGI Symbol;Acc:MGI:5589530]	2.569	1.36094	0.0424213	0.730717	yes	up	0.04	0.01	0.03	0.03	0.02	0	0.05	0.08	0.05	0.06	0.04	0.05	0.0216667	0.055
ENSMUSG00000072844	G530011O06Rik	RIKEN cDNA G530011O06 gene [Source:MGI Symbol;Acc:MGI:3603513]	2.54	1.34501	0.00651724	0.36247	yes	up	0.07	0.42	0.22	0.42	0.05	0.4	0.87	1.15	0.25	1.23	0.52	0.59	0.263333	0.768333
ENSMUSG00000082895	Rpsa-ps9	ribosomal protein SA, pseudogene 9 [Source:MGI Symbol;Acc:MGI:3650393]	2.47	1.30435	0.0375513	0.703522	yes	up	0.55	0.24	0	0.22	0	0.41	0.46	0.69	0.5	0.47	0.55	0.76	0.236667	0.571667
ENSMUSG00000116930	Gm49711	predicted gene, 49711 [Source:MGI Symbol;Acc:MGI:6215179]	2.459	1.29811	0.000142971	0.0390669	yes	up	1.47	2.44	1.97	3.1	1.28	1.19	4.12	5.58	3.11	2.47	7.8	5.85	1.90833	4.82167
ENSMUSG00000024799	Tm7sf2	transmembrane 7 superfamily member 2 [Source:MGI Symbol;Acc:MGI:1920416]	2.434	1.28347	2.77542e-16	1.57764e-12	yes	up	11.79	8.02	7.4	6.06	5.42	5	17.92	23.41	12.78	26.84	9.31	17.88	7.28167	18.0233
ENSMUSG00000019888	Mgat4c	MGAT4 family, member C [Source:MGI Symbol;Acc:MGI:1914819]	2.404	1.26558	0.0396785	0.714507	yes	up	0.54	0.12	0.5	0.02	0.32	0.55	0.89	1.08	2.37	0.3	1.55	0.47	0.341667	1.11
ENSMUSG00000085551	1810063I02Rik	RIKEN cDNA 1810063I02 gene [Source:MGI Symbol;Acc:MGI:1917104]	2.397	1.26144	0.0491959	0.764631	yes	up	7.89	6.06	8.13	5.97	0	2.93	12.07	5.17	7.71	7.18	5.6	10.54	5.16333	8.045
ENSMUSG00000042254	Cilp	cartilage intermediate layer protein, nucleotide pyrophosphohydrolase [Source:MGI Symbol;Acc:MGI:2444507]	2.393	1.25904	0.0428341	0.732195	yes	up	0.11	0.17	0	0.01	0.1	0.25	0.32	0.28	0.14	0.64	0.2	0.22	0.106667	0.3
ENSMUSG00000115483	Gm9732	predicted gene 9732 [Source:MGI Symbol;Acc:MGI:3796514]	2.388	1.25581	0.0165878	0.539833	yes	up	0.39	0.38	0.94	0.46	0.08	0.54	0.51	0.84	2.89	1.18	0.41	1.14	0.465	1.16167
ENSMUSG00000086328	2700033N17Rik	RIKEN cDNA 2700033N17 gene [Source:MGI Symbol;Acc:MGI:1919853]	2.333	1.22231	0.00788946	0.399609	yes	up	0.51	0.64	0.75	0.46	0.31	0.57	1.95	0.85	1.57	1.02	0.94	0.91	0.54	1.20667
ENSMUSG00000074577	Ripor3	RIPOR family member 3 [Source:MGI Symbol;Acc:MGI:1916803]	2.317	1.21221	0.000914112	0.133719	yes	up	1.1	0.26	0.39	0.74	0.63	0.29	0.49	1.18	0.35	1.06	1.02	1.14	0.568333	0.873333
ENSMUSG00000041660	Bbox1	butyrobetaine (gamma), 2-oxoglutarate dioxygenase 1 (gamma-butyrobetaine hydroxylase) [Source:MGI Symbol;Acc:MGI:1891372]	2.279	1.1882	0.00681926	0.370347	yes	up	0.23	0.09	0.17	0.05	0	0.04	0.2	0.19	0.14	0.27	0.08	0.23	0.0966667	0.185
ENSMUSG00000006522	Itih3	inter-alpha trypsin inhibitor, heavy chain 3 [Source:MGI Symbol;Acc:MGI:96620]	2.269	1.1823	0.0173984	0.551477	yes	up	0.45	0.07	0.14	0.37	0.12	0.64	0.46	0.8	0.67	0.32	0.47	0.95	0.298333	0.611667
ENSMUSG00000108030	9530062K07Rik	RIKEN cDNA 9530062K07 gene [Source:MGI Symbol;Acc:MGI:1925989]	2.249	1.169	0.0265274	0.629476	yes	up	0.27	0.55	0.41	0.4	0.18	0.78	1.34	0.75	1.58	0.53	0.63	0.97	0.431667	0.966667
ENSMUSG00000074919	Gm10787	predicted gene 10787 [Source:MGI Symbol;Acc:MGI:3642150]	2.216	1.14806	0.00104488	0.143696	yes	up	0.63	0.38	0.78	0.99	0.88	0.49	1.24	2.02	1.03	2.35	1.39	2.29	0.691667	1.72
ENSMUSG00000029608	Rph3a	rabphilin 3A [Source:MGI Symbol;Acc:MGI:102788]	2.209	1.14331	0.0316563	0.66825	yes	up	0.15	0.09	0.34	0.04	0.04	0.08	0.04	0.36	0.22	0.22	0.24	0.41	0.123333	0.248333
ENSMUSG00000030680	Pagr1a	PAXIP1 associated glutamate rich protein 1A [Source:MGI Symbol;Acc:MGI:1914528]	2.186	1.12824	0.0288761	0.652218	yes	up	6.52	4.06	3.16	1.18	0.6	5.97	5.78	3.76	1.75	3.59	4.68	5.72	3.58167	4.21333
ENSMUSG00000087616	Gm14257	predicted gene 14257 [Source:MGI Symbol;Acc:MGI:3652145]	2.178	1.12278	0.0307179	0.666945	yes	up	0.46	0.41	1.03	0.08	0.83	0.81	0.47	2.25	2.01	1.3	1.06	1.11	0.603333	1.36667
ENSMUSG00000087050	Dhrs13os	dehydrogenase/reductase (SDR family) member 13, opposite strand [Source:MGI Symbol;Acc:MGI:1924478]	2.176	1.12176	0.0411051	0.722705	yes	up	0.3	0.03	0.25	0.25	0.04	0.06	0.22	0.27	0.31	0.27	0.39	0.4	0.155	0.31
ENSMUSG00000032578	Cish	cytokine inducible SH2-containing protein [Source:MGI Symbol;Acc:MGI:103159]	2.164	1.11392	0.00409271	0.289597	yes	up	7.12	7.68	10.22	2.78	2.06	4.02	9.02	26.34	9.77	5.24	2.9	17.41	5.64667	11.78
ENSMUSG00000015962	1700016C15Rik	RIKEN cDNA 1700016C15 gene [Source:MGI Symbol;Acc:MGI:1916678]	2.16	1.11118	1.49393e-06	0.00111428	yes	up	26.66	16.2	28.99	20.91	22.42	25.11	46.87	52.99	57.74	49.58	44.66	58.14	23.3817	51.6633
ENSMUSG00000040715	Rsc1a1	regulatory solute carrier protein, family 1, member 1 [Source:MGI Symbol;Acc:MGI:3526447]	2.155	1.10741	0.000895026	0.132721	yes	up	3.73	0.64	1.23	1.37	1.6	1.16	3.39	5.38	2.7	6.23	1.18	4.34	1.62167	3.87
ENSMUSG00000037440	Vnn1	vanin 1 [Source:MGI Symbol;Acc:MGI:108395]	2.151	1.10503	1.50287e-06	0.00111428	yes	up	25.51	12.34	24.99	23.54	15.61	25.94	43.06	52.76	53.01	57.81	40.54	44.57	21.3217	48.625
ENSMUSG00000039153	Runx2	runt related transcription factor 2 [Source:MGI Symbol;Acc:MGI:99829]	2.119	1.08362	0.00540897	0.327089	yes	up	0.13	0.08	0.06	0.05	0.04	0.05	0.13	0.29	0.09	0.22	0.09	0.11	0.0683333	0.155
ENSMUSG00000072188	Gm10354	predicted gene 10354 [Source:MGI Symbol;Acc:MGI:3809109]	2.112	1.07849	0.0131538	0.489765	yes	up	0.61	0.59	0.22	0.2	0.05	0.14	0.7	0.9	0.59	0.88	0.24	0.61	0.301667	0.653333
ENSMUSG00000014813	Stc1	stanniocalcin 1 [Source:MGI Symbol;Acc:MGI:109131]	2.108	1.07606	1.08576e-05	0.00561075	yes	up	1.09	1.51	0.96	0.58	0.51	0.64	1.61	3.77	1.01	2.6	1.3	1.47	0.881667	1.96
ENSMUSG00000040121	Rep15	RAB15 effector protein [Source:MGI Symbol;Acc:MGI:1913782]	2.082	1.0581	0.0448261	0.739299	yes	up	0.07	0.08	0.27	0.26	0.17	0.3	0.29	0.48	0.62	0.38	0.47	0.27	0.191667	0.418333
ENSMUSG00000091492	Gm17025	predicted gene 17025 [Source:MGI Symbol;Acc:MGI:4937852]	2.08	1.05679	0.0215298	0.596872	yes	up	0.4	0.49	0.13	0.5	0.1	0.13	0.22	0.66	0.95	0.79	0.19	0.7	0.291667	0.585
ENSMUSG00000115389	Gm48936	predicted gene, 48936 [Source:MGI Symbol;Acc:MGI:6118253]	2.076	1.05368	0.0276291	0.641033	yes	up	0.26	0.17	0.06	0.15	0.27	0.3	0.56	0.28	0.49	0.29	0.35	0.64	0.201667	0.435
ENSMUSG00000089936	Gm16199	predicted gene 16199 [Source:MGI Symbol;Acc:MGI:3801797]	2.067	1.04757	0.00968676	0.43617	yes	up	5.19	9.49	11.15	13.9	1.61	8.93	21.85	15.38	19.1	16.04	7.95	16.82	8.37833	16.19
ENSMUSG00000110597	Gm8798	predicted gene 8798 [Source:MGI Symbol;Acc:MGI:3646429]	2.067	1.0472	0.0157571	0.529991	yes	up	0.14	0.13	0.12	0.09	0.02	0.03	0.18	0.19	0.24	0.29	0.13	0.18	0.0883333	0.201667
ENSMUSG00000030364	Clec2h	C-type lectin domain family 2, member h [Source:MGI Symbol;Acc:MGI:2136934]	2.065	1.04584	0.00200823	0.196119	yes	up	69.16	16.97	58.65	21.46	4.46	9.87	51.72	96.09	25.63	142.74	6.61	36.16	30.095	59.825
ENSMUSG00000106415	Gm42893	predicted gene 42893 [Source:MGI Symbol;Acc:MGI:5663030]	2.054	1.03856	0.01178	0.466353	yes	up	0.3	0.16	0.18	0.2	0.22	0.24	0.4	0.46	0.44	0.44	0.32	0.69	0.216667	0.458333
ENSMUSG00000024747	Aldh1a7	aldehyde dehydrogenase family 1, subfamily A7 [Source:MGI Symbol;Acc:MGI:1347050]	2.036	1.02573	4.15962e-05	0.0150923	yes	up	10.12	11.47	8.03	6.94	4.21	12.26	28.69	17.06	12.99	31.35	9.51	16.47	8.83833	19.345
ENSMUSG00000078881	Gm14434	predicted gene 14434 [Source:MGI Symbol;Acc:MGI:3702417]	2.035	1.02471	0.0277933	0.64215	yes	up	1.48	2.25	4.2	2.15	0.46	2.97	4.12	2.56	7.56	5.63	1.73	5.07	2.25167	4.445
ENSMUSG00000092118	Fancf	Fanconi anemia, complementation group F [Source:MGI Symbol;Acc:MGI:3689889]	2.035	1.02478	0.0382434	0.703522	yes	up	0	0.66	0.91	0.47	0.32	0.36	0.84	1.32	1.22	1.04	0.8	0.55	0.453333	0.961667
ENSMUSG00000092500	Gm20400	predicted gene 20400 [Source:MGI Symbol;Acc:MGI:5141865]	2.033	1.02357	0.00318653	0.260113	yes	up	3.63	2.77	3.71	2.03	3.9	3.88	3.29	6.13	5.81	7.75	6.71	10.69	3.32	6.73
ENSMUSG00000114277	Gm48583	predicted gene, 48583 [Source:MGI Symbol;Acc:MGI:6098152]	2.031	1.02209	0.0245323	0.61886	yes	up	24.91	20.4	48.06	6.56	12.95	13.38	32.95	42.43	39.33	34.99	23.29	17.75	21.0433	31.79
ENSMUSG00000034796	Cpne7	copine VII [Source:MGI Symbol;Acc:MGI:2142747]	2.006	1.00398	0.0104799	0.451311	yes	up	0.41	0.33	0.24	0.22	0.29	0.12	0.23	0.48	0.41	0.63	0.63	0.67	0.268333	0.508333
ENSMUSG00000059824	Dbp	D site albumin promoter binding protein [Source:MGI Symbol;Acc:MGI:94866]	2	1.00005	6.42229e-05	0.0214744	yes	up	6.34	5.15	4.66	2.94	5.36	3.07	9.94	8.73	10.32	12.28	3.79	6.8	4.58667	8.64333
ENSMUSG00000112150	9530018F02Rik	RIKEN cDNA 9530018F02 gene [Source:MGI Symbol;Acc:MGI:1924652]	0.5	-1.00118	0.039052	0.708462	yes	down	0.36	0.12	0.18	0.25	0.14	0.27	0.17	0.19	0.02	0.18	0.06	0.12	0.22	0.123333
ENSMUSG00000046709	Mapk10	mitogen-activated protein kinase 10 [Source:MGI Symbol;Acc:MGI:1346863]	0.498	-1.00536	0.0304793	0.665819	yes	down	0.31	0.48	1.31	0.04	0.16	0.21	0.15	0.09	0.03	0.25	0.03	0.15	0.418333	0.116667
ENSMUSG00000032691	Nlrp3	NLR family, pyrin domain containing 3 [Source:MGI Symbol;Acc:MGI:2653833]	0.497	-1.00982	0.0476567	0.753531	yes	down	0.13	0.31	0.14	0.04	0.05	0.25	0.05	0.14	0.06	0.12	0.05	0.1	0.153333	0.0866667
ENSMUSG00000021318	Gli3	GLI-Kruppel family member GLI3 [Source:MGI Symbol;Acc:MGI:95729]	0.496	-1.01168	0.022751	0.604319	yes	down	0.08	0.09	0.05	0.11	0.03	0.15	0.05	0.06	0.05	0.08	0.02	0.03	0.085	0.0483333
ENSMUSG00000058297	Spock2	sparc/osteonectin, cwcv and kazal-like domains proteoglycan 2 [Source:MGI Symbol;Acc:MGI:1891351]	0.493	-1.01947	0.0318174	0.66825	yes	down	0.38	0.64	0.26	0.24	0.2	1.17	0.12	0.36	0.2	0.23	0.33	0.22	0.481667	0.243333
ENSMUSG00000026167	Wnt10a	wingless-type MMTV integration site family, member 10A [Source:MGI Symbol;Acc:MGI:108071]	0.491	-1.02724	0.0207212	0.584064	yes	down	0.35	0.61	0.27	0.11	0.1	0.27	0.13	0.2	0.16	0.15	0.35	0.1	0.285	0.181667
ENSMUSG00000037202	Prf1	perforin 1 (pore forming protein) [Source:MGI Symbol;Acc:MGI:97551]	0.488	-1.03561	0.00905101	0.427553	yes	down	0.32	0.4	0.27	0.22	0.25	0.15	0.16	0.22	0.13	0.13	0.08	0.1	0.268333	0.136667
ENSMUSG00000086843	E030013I19Rik	RIKEN cDNA E030013I19 gene [Source:MGI Symbol;Acc:MGI:2443735]	0.485	-1.04281	0.0185811	0.562645	yes	down	0.27	0.47	0.28	0.43	0.07	0.55	0.13	0.32	0.16	0.15	0.11	0.23	0.345	0.183333
ENSMUSG00000047115	Fam221a	family with sequence similarity 221, member A [Source:MGI Symbol;Acc:MGI:2442161]	0.484	-1.04574	0.000453142	0.0937504	yes	down	1.18	0.87	0.97	0.89	0.63	1.66	0.77	0.34	0.66	0.79	0.32	0.6	1.03333	0.58
ENSMUSG00000103983	Gm20045	predicted gene, 20045 [Source:MGI Symbol;Acc:MGI:5012230]	0.484	-1.04693	0.0268897	0.633357	yes	down	0.25	0.05	0.12	0.15	0.21	0.16	0.05	0.13	0.12	0.04	0.06	0.09	0.156667	0.0816667
ENSMUSG00000103928	Gm37893	predicted gene, 37893 [Source:MGI Symbol;Acc:MGI:5611121]	0.482	-1.05235	0.0382355	0.703522	yes	down	0.36	0.19	0.08	0.34	0.17	0.27	0.07	0.14	0.18	0.24	0.06	0.06	0.235	0.125
ENSMUSG00000115222	Gm49747	predicted gene, 49747 [Source:MGI Symbol;Acc:MGI:6215240]	0.479	-1.06096	0.0186656	0.563371	yes	down	0.26	0.2	0.22	0.28	0.15	0.26	0.18	0.11	0.07	0.15	0.13	0.04	0.228333	0.113333
ENSMUSG00000102389	D630023O14Rik	RIKEN cDNA D630023O14 gene [Source:MGI Symbol;Acc:MGI:2444249]	0.478	-1.06498	0.000518238	0.0981946	yes	down	0.51	0.54	0.6	0.4	0.24	0.27	0.28	0.2	0.18	0.2	0.09	0.31	0.426667	0.21
ENSMUSG00000014846	Tppp3	tubulin polymerization-promoting protein family member 3 [Source:MGI Symbol;Acc:MGI:1915221]	0.477	-1.06902	0.0265447	0.629476	yes	down	3.05	11.26	2.06	2.73	4.59	13.73	4.51	1.92	2.27	3.84	3.4	2.87	6.23667	3.135
ENSMUSG00000050677	Ccdc96	coiled-coil domain containing 96 [Source:MGI Symbol;Acc:MGI:1913967]	0.476	-1.07127	0.00327131	0.264387	yes	down	0.55	0.18	0.4	0.16	0.18	0.35	0.13	0.12	0.22	0.21	0.08	0.11	0.303333	0.145
ENSMUSG00000017550	Atad5	ATPase family, AAA domain containing 5 [Source:MGI Symbol;Acc:MGI:2442925]	0.468	-1.09399	0.00660095	0.363101	yes	down	0.2	0.1	0.19	0.09	0.07	0.14	0.08	0.07	0.05	0.12	0.02	0.03	0.131667	0.0616667
ENSMUSG00000086740	Gm17029	predicted gene 17029 [Source:MGI Symbol;Acc:MGI:4937856]	0.467	-1.09736	0.000118579	0.0360701	yes	down	0.96	0.58	1.02	0.33	0.35	0.47	0.33	0.22	0.18	0.53	0.17	0.32	0.618333	0.291667
ENSMUSG00000090113	Nhlrc4	NHL repeat containing 4 [Source:MGI Symbol;Acc:MGI:3687200]	0.465	-1.1046	0.00794815	0.399609	yes	down	1.22	1.95	1.74	0.52	0.6	1.49	0.59	0.41	0.44	0.42	0.41	2.61	1.25333	0.813333
ENSMUSG00000026587	Astn1	astrotactin 1 [Source:MGI Symbol;Acc:MGI:1098567]	0.462	-1.11384	0.0011435	0.150001	yes	down	0.28	0.15	0.1	0.11	0.16	0.15	0.07	0.06	0.05	0.28	0.03	0.07	0.158333	0.0933333
ENSMUSG00000044309	Apol7c	apolipoprotein L 7c [Source:MGI Symbol;Acc:MGI:1920912]	0.462	-1.11461	0.0206896	0.584064	yes	down	0.54	0.16	0.28	0.3	0.09	0.24	0.07	0.12	0.12	0.24	0.06	0.18	0.268333	0.131667
ENSMUSG00000036564	Ndrg4	N-myc downstream regulated gene 4 [Source:MGI Symbol;Acc:MGI:2384590]	0.462	-1.11355	0.0388133	0.70714	yes	down	0.3	0.72	0.84	0.41	0.35	3.2	0.62	1.04	0.47	0.61	0.4	0.5	0.97	0.606667
ENSMUSG00000106263	Gm33050	predicted gene, 33050 [Source:MGI Symbol;Acc:MGI:5592209]	0.46	-1.12118	0.0480047	0.755969	yes	down	1.36	1.27	0.5	1.71	1.7	1.66	0.8	1.08	0.16	0.32	0.3	1.37	1.36667	0.671667
ENSMUSG00000060509	Xcr1	chemokine (C motif) receptor 1 [Source:MGI Symbol;Acc:MGI:1346338]	0.458	-1.12554	0.0017253	0.185042	yes	down	0.28	0.23	0.16	0.18	0.17	0.17	0.12	0.08	0.13	0.1	0.06	0.05	0.198333	0.09
ENSMUSG00000085218	BB218582	expressed sequence BB218582 [Source:MGI Symbol;Acc:MGI:2139448]	0.458	-1.12568	0.0255843	0.62423	yes	down	0.97	0.91	2.27	1.98	1.62	1.41	1.36	0.06	1.52	0.58	0.45	0.83	1.52667	0.8
ENSMUSG00000021567	Nkd2	naked cuticle 2 [Source:MGI Symbol;Acc:MGI:1919543]	0.447	-1.16122	0.0350221	0.685685	yes	down	0.12	0.35	0.15	0.4	0.3	0.13	0.23	0.1	0.39	0.04	0.04	0.05	0.241667	0.141667
ENSMUSG00000036913	Trim67	tripartite motif-containing 67 [Source:MGI Symbol;Acc:MGI:3045323]	0.446	-1.16368	0.0230428	0.60828	yes	down	0.05	0.09	0.04	0.07	0.05	0.07	0.07	0.02	0.02	0.06	0.01	0.04	0.0616667	0.0366667
ENSMUSG00000031970	Dbndd1	dysbindin (dystrobrevin binding protein 1) domain containing 1 [Source:MGI Symbol;Acc:MGI:1919435]	0.445	-1.16692	0.0493997	0.764871	yes	down	0.29	0.42	0.19	0.18	0.2	0.13	0.11	0.04	0.06	0.17	0.15	0.12	0.235	0.108333
ENSMUSG00000021314	Amph	amphiphysin [Source:MGI Symbol;Acc:MGI:103574]	0.442	-1.17638	0.00193514	0.196119	yes	down	0.34	0.51	0.21	0.16	0.18	0.31	0.11	0.11	0.15	0.16	0.06	0.17	0.285	0.126667
ENSMUSG00000085006	BC021767	cDNA sequence BC021767 [Source:MGI Symbol;Acc:MGI:3615512]	0.441	-1.18021	0.00105669	0.144157	yes	down	0.96	0.51	0.61	0.32	0.4	0.21	0.33	0.53	0.07	0.55	0.09	0.36	0.501667	0.321667
ENSMUSG00000017417	Plxdc1	plexin domain containing 1 [Source:MGI Symbol;Acc:MGI:1919574]	0.441	-1.18131	0.0115104	0.466238	yes	down	0.18	0.43	0.21	0.17	0.16	0.36	0.15	0.15	0.03	0.23	0.1	0.07	0.251667	0.121667
ENSMUSG00000013974	Mcemp1	mast cell expressed membrane protein 1 [Source:MGI Symbol;Acc:MGI:1916439]	0.439	-1.18671	0.0427734	0.732195	yes	down	0.23	0.13	0.31	0.23	0.26	0.18	0.03	0.18	0.15	0.11	0.08	0.07	0.223333	0.103333
ENSMUSG00000051969	Tlr11	toll-like receptor 11 [Source:MGI Symbol;Acc:MGI:3045226]	0.436	-1.19888	0.0146917	0.514451	yes	down	0.28	0.17	0.16	0.08	0.08	0.12	0.04	0.03	0.07	0.11	0.07	0.05	0.148333	0.0616667
ENSMUSG00000061603	Akap6	A kinase (PRKA) anchor protein 6 [Source:MGI Symbol;Acc:MGI:3050566]	0.434	-1.20371	0.0194244	0.573087	yes	down	0.07	0.08	0.03	0.02	0.04	0.14	0.01	0.02	0.02	0.08	0.02	0.03	0.0633333	0.03
ENSMUSG00000053963	Stum	mechanosensory transduction mediator [Source:MGI Symbol;Acc:MGI:2138735]	0.433	-1.20853	0.0057232	0.336544	yes	down	0.19	0.24	0.08	0.1	0.29	0.12	0.06	0.09	0.06	0.06	0.13	0.41	0.17	0.135
ENSMUSG00000015957	Wnt11	wingless-type MMTV integration site family, member 11 [Source:MGI Symbol;Acc:MGI:101948]	0.433	-1.20739	0.0169973	0.545828	yes	down	1.89	0.51	3.83	0.98	2.41	3.28	0.34	2.12	1.3	1.5	0.38	2.41	2.15	1.34167
ENSMUSG00000102712	Gm37758	predicted gene, 37758 [Source:MGI Symbol;Acc:MGI:5610986]	0.433	-1.20919	0.0409457	0.722705	yes	down	3.6	0.38	3.09	1.02	0.52	1.51	0.32	0.35	0.18	1.43	0.73	1.1	1.68667	0.685
ENSMUSG00000075394	Hoxc4	homeobox C4 [Source:MGI Symbol;Acc:MGI:96195]	0.429	-1.22147	9.52879e-05	0.030268	yes	down	0.92	1.08	1.18	0.45	0.37	1.14	0.23	0.51	0.25	0.65	0.27	0.45	0.856667	0.393333
ENSMUSG00000030110	Ret	ret proto-oncogene [Source:MGI Symbol;Acc:MGI:97902]	0.414	-1.27364	0.0310468	0.666945	yes	down	0.14	0.45	0.06	0.09	0.07	0.53	0.12	0.22	0.04	0.13	0.05	0.09	0.223333	0.108333
ENSMUSG00000045662	Henmt1	HEN1 methyltransferase homolog 1 (Arabidopsis) [Source:MGI Symbol;Acc:MGI:1913965]	0.411	-1.28146	0.00272623	0.2348	yes	down	0.72	0.36	0.53	0.61	0.31	0.45	0.13	0.28	0.32	0.23	0.02	0.34	0.496667	0.22
ENSMUSG00000018387	Shroom1	shroom family member 1 [Source:MGI Symbol;Acc:MGI:1919024]	0.41	-1.28791	0.00492071	0.31428	yes	down	0.32	0.27	0.38	0.54	0.63	0.32	0.11	0.23	0.73	0.1	0.25	0.31	0.41	0.288333
ENSMUSG00000114860	Gm49291	predicted gene, 49291 [Source:MGI Symbol;Acc:MGI:6118781]	0.408	-1.29323	0.00225289	0.212651	yes	down	0.31	0.32	0.37	0.59	0.35	0.24	0.12	0.19	0.13	0.37	0.09	0.18	0.363333	0.18
ENSMUSG00000101904	Gm29427	predicted gene 29427 [Source:MGI Symbol;Acc:MGI:5580133]	0.406	-1.29915	0.0205154	0.583081	yes	down	0.69	0.41	0.34	0.21	0.09	0.06	0.04	0.09	0.06	0.53	0.15	0.09	0.3	0.16
ENSMUSG00000032186	Tmod2	tropomodulin 2 [Source:MGI Symbol;Acc:MGI:1355335]	0.403	-1.3096	0.0325614	0.669572	yes	down	0.04	0.18	0.23	0.05	0.07	0.51	0.13	0.16	0.17	0.06	0.17	0.15	0.18	0.14
ENSMUSG00000032315	Cyp1a1	cytochrome P450, family 1, subfamily a, polypeptide 1 [Source:MGI Symbol;Acc:MGI:88588]	0.401	-1.31992	0.00124852	0.155879	yes	down	1.11	4.02	0.9	0.49	1.39	2.08	0.82	0.79	0.66	0.8	0.58	0.49	1.665	0.69
ENSMUSG00000004267	Eno2	enolase 2, gamma neuronal [Source:MGI Symbol;Acc:MGI:95394]	0.401	-1.31835	0.0318545	0.66825	yes	down	0.32	0.55	0.59	0.07	0.32	0.94	0.62	0.1	0.17	0.62	0.21	0.24	0.465	0.326667
ENSMUSG00000095332	Gm9821	predicted gene 9821 [Source:MGI Symbol;Acc:MGI:3704208]	0.4	-1.3218	0.0202083	0.582115	yes	down	0.33	0.31	0.13	0.18	0.05	0.17	0.07	0.1	0.02	0.14	0.04	0.14	0.195	0.085
ENSMUSG00000030483	Cyp2b10	cytochrome P450, family 2, subfamily b, polypeptide 10 [Source:MGI Symbol;Acc:MGI:88598]	0.4	-1.32061	0.0479832	0.755969	yes	down	0.48	0.25	0.38	0.11	0.19	0.41	0.21	0.32	0	0.09	0	0.11	0.303333	0.121667
ENSMUSG00000101678	Gm29609	predicted gene 29609 [Source:MGI Symbol;Acc:MGI:5580315]	0.396	-1.33744	0.0255285	0.62423	yes	down	0.3	0.43	0.41	0.52	0.39	0.05	0.19	0.26	0.19	0.29	0.04	0.06	0.35	0.171667
ENSMUSG00000005338	Cadm3	cell adhesion molecule 3 [Source:MGI Symbol;Acc:MGI:2137858]	0.396	-1.33628	0.0279876	0.64279	yes	down	0.17	0.89	0.07	0.13	0.91	0.63	0.34	0.29	0.07	0.31	0.25	0.08	0.466667	0.223333
ENSMUSG00000117406	Ntn3	netrin 3 [Source:MGI Symbol;Acc:MGI:1341188]	0.395	-1.3419	0.0440699	0.739299	yes	down	0.2	0.07	0.09	0.01	0.05	0.15	0.03	0.09	0.02	0	0.03	0.1	0.095	0.045
ENSMUSG00000097874	C030010L15Rik	RIKEN cDNA C030010L15 gene [Source:MGI Symbol;Acc:MGI:1924562]	0.395	-1.33878	0.0457104	0.742794	yes	down	0.51	1.46	0.33	0.65	1.29	0.57	0.36	0.49	0.14	0.35	0.26	0.54	0.801667	0.356667
ENSMUSG00000030077	Chl1	cell adhesion molecule L1-like [Source:MGI Symbol;Acc:MGI:1098266]	0.394	-1.34465	0.00836407	0.40636	yes	down	0.32	0.4	0.42	0.04	0.07	0.74	0.11	0.16	0.1	0.28	0.04	0.04	0.331667	0.121667
ENSMUSG00000038418	Egr1	early growth response 1 [Source:MGI Symbol;Acc:MGI:95295]	0.394	-1.34403	0.0211938	0.592489	yes	down	19.61	2.64	7.64	1.08	1.55	1.51	3.04	2.78	0.76	2.73	0.69	2.41	5.67167	2.06833
ENSMUSG00000041649	Klf8	Kruppel-like factor 8 [Source:MGI Symbol;Acc:MGI:2442430]	0.392	-1.35227	0.0129256	0.485506	yes	down	0.13	0.07	0.1	0.04	0.06	0.18	0.04	0.02	0.05	0.04	0.05	0.03	0.0966667	0.0383333
ENSMUSG00000041552	Ptchd1	patched domain containing 1 [Source:MGI Symbol;Acc:MGI:2685233]	0.392	-1.35254	0.0387162	0.706424	yes	down	0.11	0.06	0.1	0.08	0.09	0.1	0.05	0.02	0.01	0.06	0.03	0.09	0.09	0.0433333
ENSMUSG00000063415	Cyp26b1	cytochrome P450, family 26, subfamily b, polypeptide 1 [Source:MGI Symbol;Acc:MGI:2176159]	0.389	-1.36204	0.0018007	0.18997	yes	down	2.76	10.27	4.34	3.01	0.52	2.05	0.68	2.07	1.32	3.29	0.49	1.8	3.825	1.60833
ENSMUSG00000095105	Edaradd	EDAR (ectodysplasin-A receptor)-associated death domain [Source:MGI Symbol;Acc:MGI:1931001]	0.387	-1.37089	0.000459753	0.0937504	yes	down	0.09	0.15	0.15	0.1	0.1	0.22	0.06	0.06	0.05	0.1	0.03	0.06	0.135	0.06
ENSMUSG00000069378	Prdm6	PR domain containing 6 [Source:MGI Symbol;Acc:MGI:2684938]	0.381	-1.39025	0.0473881	0.751214	yes	down	0.09	0.33	0.02	0.66	0.32	0.1	0.1	0.07	0.06	0.08	0.07	0.15	0.253333	0.0883333
ENSMUSG00000054135	A430110L20Rik	RIKEN cDNA A430110L20 gene [Source:MGI Symbol;Acc:MGI:3036249]	0.378	-1.40409	0.0128011	0.483761	yes	down	0.26	0.17	0.1	0.29	0.1	0.21	0.06	0.02	0.05	0.15	0.09	0.09	0.188333	0.0766667
ENSMUSG00000050822	Slc29a4	solute carrier family 29 (nucleoside transporters), member 4 [Source:MGI Symbol;Acc:MGI:2385330]	0.377	-1.40752	0.0440651	0.739299	yes	down	0.09	0.18	0.29	0.06	0.13	0.4	0.06	0.05	0.01	0.07	0.08	0.09	0.191667	0.06
ENSMUSG00000042417	Ccno	cyclin O [Source:MGI Symbol;Acc:MGI:2145534]	0.374	-1.41773	0.0293631	0.655904	yes	down	0.46	0.48	0.18	0.08	0.11	0.09	0.05	0.11	0.02	0.17	0.02	0.09	0.233333	0.0766667
ENSMUSG00000052565	H1f3	H1.3 linker histone, cluster member [Source:MGI Symbol;Acc:MGI:107502]	0.374	-1.41872	0.0379177	0.703522	yes	down	0.01	0.05	0.11	0.02	0.05	0.19	0.02	0.02	0.02	0.03	0.03	0.04	0.0716667	0.0266667
ENSMUSG00000010021	Kif19a	kinesin family member 19A [Source:MGI Symbol;Acc:MGI:2447024]	0.373	-1.42392	0.0471946	0.750967	yes	down	0.11	0.22	0.09	0.08	0.16	0.42	0.08	0.09	0.11	0.03	0.03	0.18	0.18	0.0866667
ENSMUSG00000012123	Crybg2	crystallin beta-gamma domain containing 2 [Source:MGI Symbol;Acc:MGI:1334463]	0.371	-1.42932	0.00465143	0.303781	yes	down	0.61	1	0.15	0.32	0.65	0.25	0.19	1.33	0.14	0.38	0.03	0.25	0.496667	0.386667
ENSMUSG00000097536	2610037D02Rik	RIKEN cDNA 2610037D02 gene [Source:MGI Symbol;Acc:MGI:1917290]	0.371	-1.43149	0.00989302	0.439338	yes	down	0.26	0.22	0.25	0.07	0.05	0.13	0	0.08	0.07	0.12	0.01	0.1	0.163333	0.0633333
ENSMUSG00000068794	Col28a1	collagen, type XXVIII, alpha 1 [Source:MGI Symbol;Acc:MGI:2685312]	0.369	-1.4369	0.0468684	0.749763	yes	down	0.05	0.35	0.03	0.02	0.05	0.29	0.09	0.03	0.04	0.08	0.03	0.03	0.131667	0.05
ENSMUSG00000040276	Pacsin1	protein kinase C and casein kinase substrate in neurons 1 [Source:MGI Symbol;Acc:MGI:1345181]	0.368	-1.44357	0.0060059	0.34903	yes	down	0.38	0.24	0.26	0.12	0.13	0.21	0.21	0.18	0.1	0.19	0	0.34	0.223333	0.17
ENSMUSG00000116579	Gm49701	predicted gene, 49701 [Source:MGI Symbol;Acc:MGI:6215160]	0.366	-1.44895	0.0247346	0.621207	yes	down	0.77	0.66	1.02	0.37	0.21	0.62	0	0.22	0.4	0.44	0.22	0.14	0.608333	0.236667
ENSMUSG00000028750	Pla2g2c	phospholipase A2, group IIC [Source:MGI Symbol;Acc:MGI:106638]	0.363	-1.4611	0.0317154	0.66825	yes	down	0.27	0.98	0.34	0.12	0.03	0.05	0.09	0.09	0.08	0.1	0.02	0.29	0.298333	0.111667
ENSMUSG00000026580	Selp	selectin, platelet [Source:MGI Symbol;Acc:MGI:98280]	0.361	-1.47101	0.0039499	0.284209	yes	down	0.66	0.28	0.59	0.42	0.63	0.4	0.26	0.15	0.03	0.07	0.13	0.54	0.496667	0.196667
ENSMUSG00000040724	Kcna2	potassium voltage-gated channel, shaker-related subfamily, member 2 [Source:MGI Symbol;Acc:MGI:96659]	0.357	-1.48487	0.0135211	0.49586	yes	down	0.04	0.13	0.04	0.03	0.02	0.09	0.03	0.03	0	0.02	0.03	0.01	0.0583333	0.02
ENSMUSG00000022103	Gfra2	glial cell line derived neurotrophic factor family receptor alpha 2 [Source:MGI Symbol;Acc:MGI:1195462]	0.355	-1.49374	0.00498809	0.317395	yes	down	0.35	0.51	0.15	0.06	0.16	0.34	0.21	0.08	0.02	0.2	0.06	0.08	0.261667	0.108333
ENSMUSG00000028039	Efna3	ephrin A3 [Source:MGI Symbol;Acc:MGI:106644]	0.354	-1.49848	3.97833e-05	0.0150761	yes	down	1.24	1.08	1.21	0.27	0.79	0.47	1.18	0.41	0.14	0.31	0.09	0.15	0.843333	0.38
ENSMUSG00000050503	Fbxl22	F-box and leucine-rich repeat protein 22 [Source:MGI Symbol;Acc:MGI:1921415]	0.353	-1.50054	0.0116011	0.466353	yes	down	0.16	0.17	0.12	0.12	0.32	0.33	0.18	0.02	0.06	0.21	0.03	0.02	0.203333	0.0866667
ENSMUSG00000025644	Gm7628	predicted gene 7628 [Source:MGI Symbol;Acc:MGI:3643956]	0.35	-1.51433	0.0105491	0.451311	yes	down	0.24	0.49	0.24	0.09	0.16	0.15	0.05	0.08	0.08	0.21	0.08	0	0.228333	0.0833333
ENSMUSG00000063193	Cd300lb	CD300 molecule like family member B [Source:MGI Symbol;Acc:MGI:2685099]	0.346	-1.52995	0.0221647	0.599959	yes	down	0.1	0.15	0.07	0.54	0.05	0.14	0.02	0.06	0.03	0.06	0	0.1	0.175	0.045
ENSMUSG00000058248	Kcnh1	potassium voltage-gated channel, subfamily H (eag-related), member 1 [Source:MGI Symbol;Acc:MGI:1341721]	0.338	-1.56321	0.0193196	0.572276	yes	down	0.07	0.06	0.06	0.01	0.03	0.07	0	0.03	0.02	0.02	0.01	0.03	0.05	0.0183333
ENSMUSG00000097530	Kansl2-ps	KAT8 regulatory NSL complex subunit 2, pseudogene [Source:MGI Symbol;Acc:MGI:3648525]	0.337	-1.56716	0.0443623	0.739299	yes	down	0.17	0.11	0.23	0	0.18	0.29	0.06	0.06	0.04	0.13	0	0.06	0.163333	0.0583333
ENSMUSG00000027748	Trpc4	transient receptor potential cation channel, subfamily C, member 4 [Source:MGI Symbol;Acc:MGI:109525]	0.33	-1.59803	0.00831404	0.405084	yes	down	0.11	0.16	0.09	0.11	0.08	0.17	0.07	0	0.06	0.07	0.01	0.04	0.12	0.0416667
ENSMUSG00000018451	6330403K07Rik	RIKEN cDNA 6330403K07 gene [Source:MGI Symbol;Acc:MGI:1918001]	0.33	-1.60063	0.0357643	0.692269	yes	down	0.15	0.2	0.38	0.03	0.21	1.37	0.22	0.07	0.23	0.11	0.08	0.11	0.39	0.136667
ENSMUSG00000050875	Minar2	membrane integral NOTCH2 associated receptor 2 [Source:MGI Symbol;Acc:MGI:2442934]	0.321	-1.63953	0.0421159	0.728153	yes	down	0.12	0.18	0.08	0.21	0	0.78	0.07	0.06	0.02	0.48	0.02	0.09	0.228333	0.123333
ENSMUSG00000091648	C2cd4d	C2 calcium-dependent domain containing 4D [Source:MGI Symbol;Acc:MGI:2685505]	0.32	-1.64332	0.00653133	0.36247	yes	down	0.47	0.5	0.32	0.31	0.65	0.52	0	0.37	0.03	0.4	0.09	0.17	0.461667	0.176667
ENSMUSG00000038077	Kcna6	potassium voltage-gated channel, shaker-related, subfamily, member 6 [Source:MGI Symbol;Acc:MGI:96663]	0.317	-1.65854	0.0130167	0.485946	yes	down	0.03	0.2	0.06	0.1	0.2	0.18	0.13	0.11	0.06	0.05	0.08	0.04	0.128333	0.0783333
ENSMUSG00000028072	Ntrk1	neurotrophic tyrosine kinase, receptor, type 1 [Source:MGI Symbol;Acc:MGI:97383]	0.316	-1.66424	0.000666376	0.112512	yes	down	0.58	0.73	0.47	0.23	0.25	1.7	0.34	0.29	0.12	0.34	0.09	0.24	0.66	0.236667
ENSMUSG00000118128	Gm50331	predicted gene, 50331 [Source:MGI Symbol;Acc:MGI:6303198]	0.316	-1.66146	0.010214	0.448916	yes	down	0.38	0.18	0.11	0.07	0.02	0.14	0.02	0.04	0.07	0.08	0.03	0.02	0.15	0.0433333
ENSMUSG00000030468	Siglecg	sialic acid binding Ig-like lectin G [Source:MGI Symbol;Acc:MGI:2443630]	0.31	-1.68839	0.0191913	1	yes	down	0.27	0.08	0.12	0.05	0.04	0.09	0.02	0.13	0.02	0.01	0.01	0.04	0.108333	0.0383333
ENSMUSG00000056569	Mpz	myelin protein zero [Source:MGI Symbol;Acc:MGI:103177]	0.309	-1.6949	0.010396	0.451311	yes	down	0.3	2	0.38	0.08	2.6	2.04	0.89	0.18	0.13	0.28	0.19	0.2	1.23333	0.311667
ENSMUSG00000043456	Zfp536	zinc finger protein 536 [Source:MGI Symbol;Acc:MGI:1926102]	0.308	-1.69971	0.0495228	1	yes	down	0.05	0.12	0.05	0.04	0.09	0.02	0.07	0.02	0.01	0.01	0.01	0	0.0616667	0.02
ENSMUSG00000043924	Ncmap	noncompact myelin associated protein [Source:MGI Symbol;Acc:MGI:2444888]	0.305	-1.71459	0.017565	0.551728	yes	down	0.2	0.35	0.11	0.17	0.2	0.19	0.34	0.11	0.03	0.12	0.03	0.45	0.203333	0.18
ENSMUSG00000068417	Pnp2	purine-nucleoside phosphorylase 2 [Source:MGI Symbol;Acc:MGI:3712328]	0.304	-1.71861	0.00828211	0.404684	yes	down	0.43	0.29	0.22	0.24	0.1	0.31	0.05	0.11	0.01	0.18	0.17	0.05	0.265	0.095
ENSMUSG00000035200	Chrnb4	cholinergic receptor, nicotinic, beta polypeptide 4 [Source:MGI Symbol;Acc:MGI:87892]	0.301	-1.73093	0.00068171	0.113973	yes	down	0.2	0.19	0.25	0.05	0.1	0.39	0.07	0.09	0.07	0.08	0.02	0.05	0.196667	0.0633333
ENSMUSG00000066797	Zfp648	zinc finger protein 648 [Source:MGI Symbol;Acc:MGI:2685049]	0.3	-1.73473	0.0361797	0.693791	yes	down	0.57	0.75	0.5	0.05	0.03	0.09	0	0.27	0.04	0.23	0	0.08	0.331667	0.103333
ENSMUSG00000029168	Dpysl5	dihydropyrimidinase-like 5 [Source:MGI Symbol;Acc:MGI:1929772]	0.296	-1.75652	0.0477226	0.753531	yes	down	0.02	0.14	0.09	0.03	0.03	0.27	0.01	0.01	0.01	0.21	0	0.04	0.0966667	0.0466667
ENSMUSG00000019301	Hsd17b1	hydroxysteroid (17-beta) dehydrogenase 1 [Source:MGI Symbol;Acc:MGI:105077]	0.291	-1.77963	0.0160977	0.532004	yes	down	0.22	0.11	0.2	0.27	0.34	0.55	0.04	0.08	0.23	0.09	0	0.13	0.281667	0.095
ENSMUSG00000044052	Ccr10	chemokine (C-C motif) receptor 10 [Source:MGI Symbol;Acc:MGI:1096320]	0.288	-1.79593	0.00782669	0.399609	yes	down	0.29	0.19	0.2	0.11	0.16	0.1	0	0.03	0.07	0.1	0.02	0.09	0.175	0.0516667
ENSMUSG00000047798	Cd300lf	CD300 molecule like family member F [Source:MGI Symbol;Acc:MGI:2442359]	0.288	-1.79378	0.0429177	0.732608	yes	down	0.03	0.05	0.05	0.09	0.3	0.11	0.03	0.1	0.05	0.03	0	0.03	0.105	0.04
ENSMUSG00000047658	Gal3st3	galactose-3-O-sulfotransferase 3 [Source:MGI Symbol;Acc:MGI:3617843]	0.286	-1.8068	0.0389481	1	yes	down	0.06	0.06	0.14	0.02	0.06	0.14	0	0.06	0.02	0.07	0	0.02	0.08	0.0283333
ENSMUSG00000116736	Gm49692	predicted gene, 49692 [Source:MGI Symbol;Acc:MGI:6215145]	0.283	-1.82169	0.000360285	0.0808072	yes	down	1.1	0.28	0.67	2.01	0.54	0.48	0.07	0.15	0.21	0.19	0.1	0.22	0.846667	0.156667
ENSMUSG00000020052	Ascl1	achaete-scute family bHLH transcription factor 1 [Source:MGI Symbol;Acc:MGI:96919]	0.28	-1.83516	0.0304945	1	yes	down	0.08	0.15	0.02	0.13	0.04	0.08	0.02	0.04	0	0.02	0.04	0.02	0.0833333	0.0233333
ENSMUSG00000029510	Gpc2	glypican 2 (cerebroglycan) [Source:MGI Symbol;Acc:MGI:1919201]	0.276	-1.8589	0.0162059	0.532561	yes	down	0.36	0.33	0.01	0.11	0.14	0.11	0.1	0.02	0.02	0.05	0.04	0	0.176667	0.0383333
ENSMUSG00000112466	Gm29674	predicted gene, 29674 [Source:MGI Symbol;Acc:MGI:5588833]	0.274	-1.86764	0.00756845	0.395904	yes	down	0.41	0.46	0.27	0.05	0.04	0.3	0.09	0.08	0.12	0.05	0	0.21	0.255	0.0916667
ENSMUSG00000033208	S100b	S100 protein, beta polypeptide, neural [Source:MGI Symbol;Acc:MGI:98217]	0.271	-1.88454	0.0343744	0.68003	yes	down	0.19	1.17	0.1	0.1	0.26	0.96	0.42	0	0.15	0	0.05	0.11	0.463333	0.121667
ENSMUSG00000049281	Scn3b	sodium channel, voltage-gated, type III, beta [Source:MGI Symbol;Acc:MGI:1918882]	0.265	-1.91728	0.0399806	0.716867	yes	down	0.04	0.09	0	0.03	0.07	0.38	0.03	0	0.02	0.22	0.04	0.04	0.101667	0.0583333
ENSMUSG00000014602	Kif1a	kinesin family member 1A [Source:MGI Symbol;Acc:MGI:108391]	0.261	-1.94025	0.00455184	0.302805	yes	down	0.04	0.16	0.03	0.03	0.03	0.33	0.04	0.03	0.03	0.04	0.01	0.03	0.103333	0.03
ENSMUSG00000007021	Syngr3	synaptogyrin 3 [Source:MGI Symbol;Acc:MGI:1341881]	0.261	-1.93756	0.0117347	0.466353	yes	down	0.15	0.23	0.1	0.08	0.17	0.99	0.15	0.08	0.07	0.03	0.11	0.06	0.286667	0.0833333
ENSMUSG00000040809	Chil3	chitinase-like 3 [Source:MGI Symbol;Acc:MGI:1330860]	0.259	-1.95056	0.00483836	0.311353	yes	down	0.29	0.16	0.17	3.18	0.39	0.57	0.06	0.28	0.2	0.18	0.58	0.07	0.793333	0.228333
ENSMUSG00000117992	Gm41760	predicted gene, 41760 [Source:MGI Symbol;Acc:MGI:5624645]	0.257	-1.958	0.0109258	0.457781	yes	down	0.08	0.13	0.06	0.08	0.26	0.18	0.03	0.04	0.1	0.07	0	0.02	0.131667	0.0433333
ENSMUSG00000000792	Slc5a5	solute carrier family 5 (sodium iodide symporter), member 5 [Source:MGI Symbol;Acc:MGI:2149330]	0.25	-2.0001	0.030399	1	yes	down	0.03	0.06	0.06	0.03	0.03	0.16	0	0.05	0.03	0	0.01	0.02	0.0616667	0.0183333
ENSMUSG00000110899	Gm48840	predicted gene, 48840 [Source:MGI Symbol;Acc:MGI:6098571]	0.248	-2.01168	0.00197464	0.196119	yes	down	0.24	0.09	0.15	0.37	0.4	0.14	0.1	0.12	0.04	0	0.08	0.04	0.231667	0.0633333
ENSMUSG00000100287	Gm28068	predicted gene 28068 [Source:MGI Symbol;Acc:MGI:5578774]	0.239	-2.06294	0.043855	1	yes	down	0.16	0	0.04	0.04	0.07	0.05	0	0.03	0	0.04	0.02	0	0.06	0.015
ENSMUSG00000063739	Gm4963	predicted gene 4963 [Source:MGI Symbol;Acc:MGI:3645168]	0.236	-2.08233	0.037758	1	yes	down	0.82	2.35	0.79	1.53	3.11	0	0	0.36	0.31	0.73	0.29	0.41	1.43333	0.35
ENSMUSG00000029375	Cxcl15	chemokine (C-X-C motif) ligand 15 [Source:MGI Symbol;Acc:MGI:1339941]	0.235	-2.0872	0.0169692	0.545828	yes	down	0.02	0.07	0.21	0.09	0.2	0.08	0	0.05	0.04	0.05	0.04	0	0.111667	0.03
ENSMUSG00000040035	Disp2	dispatched RND tramsporter family member 2 [Source:MGI Symbol;Acc:MGI:2388733]	0.232	-2.10802	0.0242168	0.616888	yes	down	0.01	0.23	0.01	0.01	0.07	0.24	0.03	0.01	0	0.06	0.01	0.04	0.095	0.025
ENSMUSG00000038791	Scgb3a2	secretoglobin, family 3A, member 2 [Source:MGI Symbol;Acc:MGI:2153470]	0.231	-2.11233	0.0237236	1	yes	down	0.15	0.74	0.15	1.32	0.33	0.98	0.24	0.14	0.12	0.32	0.12	0	0.611667	0.156667
ENSMUSG00000047953	Gp5	glycoprotein 5 (platelet) [Source:MGI Symbol;Acc:MGI:1096363]	0.231	-2.11115	0.0453732	1	yes	down	0.05	0.15	0.02	0.08	0.02	0.17	0	0	0.07	0.02	0	0.02	0.0816667	0.0183333
ENSMUSG00000102704	Gm38309	predicted gene, 38309 [Source:MGI Symbol;Acc:MGI:5611537]	0.229	-2.12908	0.038152	0.703522	yes	down	0	0.29	0	0.33	0.4	0.18	0.03	0.07	0.09	0	0.08	0.04	0.2	0.0516667
ENSMUSG00000026141	Col19a1	collagen, type XIX, alpha 1 [Source:MGI Symbol;Acc:MGI:1095415]	0.223	-2.16474	0.00109501	0.145885	yes	down	0.09	0.08	0.13	0.06	0.03	0.05	0.03	0	0.01	0.04	0.02	0.01	0.0733333	0.0183333
ENSMUSG00000022097	Sftpc	surfactant associated protein C [Source:MGI Symbol;Acc:MGI:109517]	0.22	-2.1855	0.00107709	0.145269	yes	down	0.7	0.7	0.97	6.77	6.59	4.23	0.96	0.91	1.63	0.62	0.44	0.96	3.32667	0.92
ENSMUSG00000021789	Sftpa1	surfactant associated protein A1 [Source:MGI Symbol;Acc:MGI:109518]	0.22	-2.18405	0.00633475	0.357704	yes	down	0.08	0.13	0.08	1.05	1.28	0.61	0.14	0.21	0.26	0.16	0.18	0	0.538333	0.158333
ENSMUSG00000021795	Sftpd	surfactant associated protein D [Source:MGI Symbol;Acc:MGI:109515]	0.22	-2.18176	0.0305513	0.666229	yes	down	0.03	0.04	0	0.96	0.29	0.22	0.1	0.09	0.11	0.05	0.03	0.05	0.256667	0.0716667
ENSMUSG00000087648	E130018N17Rik	RIKEN cDNA E130018N17 gene [Source:MGI Symbol;Acc:MGI:1924267]	0.218	-2.19815	0.00827879	0.404684	yes	down	0.22	0.27	0.08	0.35	0.35	0.11	0.04	0	0.07	0.18	0	0.09	0.23	0.0633333
ENSMUSG00000097022	BC001981	cDNA sequence BC001981 [Source:MGI Symbol;Acc:MGI:3704411]	0.216	-2.20921	0.033589	1	yes	down	0.15	1.55	0.1	0.16	0.04	0.06	0.03	0.03	0	0.04	0	0.04	0.343333	0.0233333
ENSMUSG00000084990	Gm14549	predicted gene 14549 [Source:MGI Symbol;Acc:MGI:3705175]	0.208	-2.26507	0.00427231	0.298226	yes	down	0.54	0.11	0.5	0.21	0.36	0.33	0.1	0.06	0.09	0	0.13	0	0.341667	0.0633333
ENSMUSG00000097768	2310043M15Rik	RIKEN cDNA 2310043M15 gene [Source:MGI Symbol;Acc:MGI:1919180]	0.207	-2.27103	0.0117866	0.466353	yes	down	0.08	0.19	0.08	0.09	0.21	0.28	0.03	0.04	0.11	0	0.03	0	0.155	0.035
ENSMUSG00000024653	Scgb1a1	secretoglobin, family 1A, member 1 (uteroglobin) [Source:MGI Symbol;Acc:MGI:98919]	0.202	-2.30735	0.000614842	0.108092	yes	down	6.48	7.63	7.75	46.26	39.52	29.52	5.15	7.73	7.02	3.88	4.83	3.73	22.86	5.39
ENSMUSG00000021356	Irf4	interferon regulatory factor 4 [Source:MGI Symbol;Acc:MGI:1096873]	0.199	-2.33011	0.000190532	0.0477816	yes	down	0.88	1.77	1.09	0.08	0.11	1.31	0.35	0.06	0.1	0.17	0.07	0.1	0.873333	0.141667
ENSMUSG00000109279	Gm45220	predicted gene 45220 [Source:MGI Symbol;Acc:MGI:5753796]	0.196	-2.35443	0.0395858	1	yes	down	0.25	0.05	0.02	0.05	0	0.03	0.02	0.02	0	0.02	0.01	0	0.0666667	0.0116667
ENSMUSG00000020848	Doc2b	double C2, beta [Source:MGI Symbol;Acc:MGI:1100497]	0.195	-2.35711	0.000589612	0.105181	yes	down	0.11	0.11	0.08	0.04	0.03	0.26	0.02	0.01	0.01	0.03	0.02	0.03	0.105	0.02
ENSMUSG00000026443	Lrrn2	leucine rich repeat protein 2, neuronal [Source:MGI Symbol;Acc:MGI:106037]	0.195	-2.35997	0.021353	0.594987	yes	down	0.06	0.19	0.04	0	0.01	0.15	0.03	0.04	0.01	0	0.01	0	0.075	0.015
ENSMUSG00000072591	Fzd10os	frizzled class receptor 10, opposite strand [Source:MGI Symbol;Acc:MGI:2442398]	0.195	-2.35981	0.0248417	1	yes	down	0.05	0.09	0.06	0.02	1.13	0.09	0	0.04	0.02	0	0.02	0	0.24	0.0133333
ENSMUSG00000101309	Gm29397	predicted gene 29397 [Source:MGI Symbol;Acc:MGI:5580103]	0.194	-2.36368	0.0416101	1	yes	down	9.17	0	4.15	1.72	0.91	0.55	0	1.34	0.58	0.91	0	0.27	2.75	0.516667
ENSMUSG00000047976	Kcna1	potassium voltage-gated channel, shaker-related subfamily, member 1 [Source:MGI Symbol;Acc:MGI:96654]	0.185	-2.43233	0.0203925	0.583081	yes	down	0.1	0.17	0.02	0.02	0	0.3	0.07	0.03	0	0.02	0.01	0	0.101667	0.0216667
ENSMUSG00000070337	Gpr179	G protein-coupled receptor 179 [Source:MGI Symbol;Acc:MGI:2443409]	0.182	-2.45982	0.0065467	0.36247	yes	down	0.02	0.02	0.01	0.02	0.03	0.05	0	0.02	0	0.01	0	0	0.025	0.005
ENSMUSG00000032269	Htr3a	5-hydroxytryptamine (serotonin) receptor 3A [Source:MGI Symbol;Acc:MGI:96282]	0.181	-2.46609	0.0012523	0.155879	yes	down	0.75	0.57	0.37	0.02	0.13	3.12	0.16	0.1	0.15	0.36	0.04	0.24	0.826667	0.175
ENSMUSG00000117859	Gm32492	predicted gene, 32492 [Source:MGI Symbol;Acc:MGI:5591651]	0.178	-2.49175	0.00772681	0.399289	yes	down	1.19	0.74	0.38	1.65	1.68	0.12	0.58	0.37	0	0.15	0	0.15	0.96	0.208333
ENSMUSG00000018486	Wnt9b	wingless-type MMTV integration site family, member 9B [Source:MGI Symbol;Acc:MGI:1197020]	0.176	-2.50383	5.36733e-12	1.30756e-08	yes	down	0.72	0.88	1.87	0.29	0.67	1.17	0.11	0.22	0.22	0.17	0.12	0.16	0.933333	0.166667
ENSMUSG00000056370	Sftpb	surfactant associated protein B [Source:MGI Symbol;Acc:MGI:109516]	0.173	-2.53123	0.00139774	0.169814	yes	down	0.18	0.13	0.17	0.42	0.9	0.37	0.12	0.07	0.19	0.05	0	0.05	0.361667	0.08
ENSMUSG00000059408	Mrgprh	MAS-related GPR, member H [Source:MGI Symbol;Acc:MGI:1934134]	0.171	-2.55056	0.0352635	1	yes	down	0.25	0.12	0.08	0.12	0.03	0	0.07	0	0	0.03	0	0	0.1	0.0166667
ENSMUSG00000033006	Sox10	SRY (sex determining region Y)-box 10 [Source:MGI Symbol;Acc:MGI:98358]	0.169	-2.56554	0.000448107	0.0937504	yes	down	0.13	0.33	0.07	0.12	0.22	0.15	0.05	0.02	0	0.08	0	0.23	0.17	0.0633333
ENSMUSG00000110462	Gm35572	predicted gene, 35572 [Source:MGI Symbol;Acc:MGI:5594731]	0.168	-2.57649	0.0364084	1	yes	down	0	0.08	0.06	0.04	0.2	0.02	0.04	0.02	0	0	0.02	0	0.0666667	0.0133333
ENSMUSG00000000948	Gm38393	predicted gene, 38393 [Source:MGI Symbol;Acc:MGI:5613898]	0.167	-2.57887	0.00804719	0.400084	yes	down	0.08	0.08	0.09	0.18	0.01	0.02	0.01	0.01	0	0.08	0	0	0.0766667	0.0166667
ENSMUSG00000074472	Zfp872	zinc finger protein 872 [Source:MGI Symbol;Acc:MGI:3588272]	0.158	-2.66358	0.0309599	1	yes	down	0.03	0.06	0.04	0	0.05	0.09	0.01	0.02	0	0.02	0	0	0.045	0.00833333
ENSMUSG00000026204	Ptprn	protein tyrosine phosphatase, receptor type, N [Source:MGI Symbol;Acc:MGI:102765]	0.153	-2.70843	0.000587029	0.105181	yes	down	0.08	0.07	0.08	0.04	0.1	0.65	0.04	0.04	0.03	0.04	0.01	0.03	0.17	0.0316667
ENSMUSG00000037846	Rtkn2	rhotekin 2 [Source:MGI Symbol;Acc:MGI:2158417]	0.152	-2.72218	0.0498361	1	yes	down	0.02	0.02	0	0.08	0	0.08	0.01	0	0.02	0	0.01	0	0.0333333	0.00666667
ENSMUSG00000040972	Igsf21	immunoglobulin superfamily, member 21 [Source:MGI Symbol;Acc:MGI:2681842]	0.146	-2.77401	0.0455367	1	yes	down	0	0.4	0.02	0	0.11	0.19	0.07	0	0	0.05	0	0	0.12	0.02
ENSMUSG00000036961	Wnt8b	wingless-type MMTV integration site family, member 8B [Source:MGI Symbol;Acc:MGI:109485]	0.144	-2.79122	0.00369383	0.276513	yes	down	0.01	0.13	0.25	0.01	0.06	0.36	0.03	0.03	0	0.02	0	0.06	0.136667	0.0233333
ENSMUSG00000111610	Gm34829	predicted gene, 34829 [Source:MGI Symbol;Acc:MGI:5593988]	0.142	-2.81217	0.0059644	1	yes	down	0.27	0.09	0.29	0.05	0.26	0.32	0	0.05	0.09	0	0.04	0	0.213333	0.03
ENSMUSG00000062082	Cd200r4	CD200 receptor 4 [Source:MGI Symbol;Acc:MGI:3036289]	0.142	-2.81404	0.0309405	1	yes	down	0.19	0.23	0.03	0.03	0.12	0	0.05	0	0	0.03	0	0	0.1	0.0133333
ENSMUSG00000051111	Sv2c	synaptic vesicle glycoprotein 2c [Source:MGI Symbol;Acc:MGI:1922459]	0.14	-2.83578	0.0116462	0.466353	yes	down	0.07	0.04	0	0	0.01	0.25	0.01	0.02	0	0.02	0.09	0.01	0.0616667	0.025
ENSMUSG00000024109	Nrxn1	neurexin I [Source:MGI Symbol;Acc:MGI:1096391]	0.139	-2.84906	0.0284999	1	yes	down	0.06	0.01	0.02	0.07	0.01	0.24	0.03	0	0	0.31	0	0	0.0683333	0.0566667
ENSMUSG00000024868	Dkk1	dickkopf WNT signaling pathway inhibitor 1 [Source:MGI Symbol;Acc:MGI:1329040]	0.138	-2.8559	0.00514162	1	yes	down	0.02	0.15	0.02	0.09	0.06	0.24	0	0.02	0.02	0.02	0	0.04	0.0966667	0.0166667
ENSMUSG00000028137	Celf3	CUGBP, Elav-like family member 3 [Source:MGI Symbol;Acc:MGI:1926034]	0.138	-2.85997	0.0160661	0.531991	yes	down	0.02	0.13	0	0.11	0.15	0.44	0.02	0.1	0.02	0	0	0.07	0.141667	0.035
ENSMUSG00000085084	4930570G19Rik	RIKEN cDNA 4930570G19 gene [Source:MGI Symbol;Acc:MGI:1923158]	0.138	-2.85961	0.0390575	1	yes	down	0.29	0	0.2	0.49	0.11	0.11	0	0	0	0	0.13	0	0.2	0.0216667
ENSMUSG00000022055	Nefl	neurofilament, light polypeptide [Source:MGI Symbol;Acc:MGI:97313]	0.136	-2.88162	0.000148285	0.0395109	yes	down	0.22	0.4	0.24	0.03	0.07	0.94	0.08	0.04	0.01	0.1	0	0.07	0.316667	0.05
ENSMUSG00000060560	Ces4a	carboxylesterase 4A [Source:MGI Symbol;Acc:MGI:2384581]	0.134	-2.89972	0.0473293	1	yes	down	0.02	0.04	0.02	0	0.06	0.05	0	0	0.02	0	0	0	0.0316667	0.00333333
ENSMUSG00000055170	Ifng	interferon gamma [Source:MGI Symbol;Acc:MGI:107656]	0.127	-2.97909	0.0412525	1	yes	down	0	0.17	0.05	0	0.15	0.27	0	0.05	0	0	0.04	0	0.106667	0.015
ENSMUSG00000113161	Gm47457	predicted gene, 47457 [Source:MGI Symbol;Acc:MGI:6096418]	0.123	-3.0251	0.000737832	0.116107	yes	down	0.07	0.02	0.02	0.12	0.13	0.06	0.02	0	0	0.03	0.01	0.01	0.07	0.0116667
ENSMUSG00000025329	Padi1	peptidyl arginine deiminase, type I [Source:MGI Symbol;Acc:MGI:1338893]	0.12	-3.06151	0.0110486	1	yes	down	0	0.08	0.06	0.02	0.04	0.06	0.02	0.03	0	0	0	0	0.0433333	0.00833333
ENSMUSG00000085125	Gm16070	predicted gene 16070 [Source:MGI Symbol;Acc:MGI:3801761]	0.113	-3.15192	0.0347614	1	yes	down	0	0.03	0.03	0.04	4.69	0	0	0	0.02	0	0	0.01	0.798333	0.005
ENSMUSG00000058207	Serpina3k	serine (or cysteine) peptidase inhibitor, clade A, member 3K [Source:MGI Symbol;Acc:MGI:98377]	0.107	-3.23007	0.0132355	0.491731	yes	down	0.16	0.41	0	0.3	0.51	2.36	0.24	0	0.02	0.08	0	0.15	0.623333	0.0816667
ENSMUSG00000076594	Igkv6-13	immunoglobulin kappa variable 6-13 [Source:MGI Symbol;Acc:MGI:1330829]	0.105	-3.24576	0.0443859	1	yes	down	1.9	0.2	4.24	0.42	0	0.37	0	0	0	0	0	0.45	1.18833	0.075
ENSMUSG00000067399	Trim43c	tripartite motif-containing 43C [Source:MGI Symbol;Acc:MGI:3647365]	0.105	-3.24495	0.0464291	1	yes	down	0.18	0.03	0.03	0.03	0	0.05	0	0	0	0	0	0	0.0533333	0
ENSMUSG00000026452	Syt2	synaptotagmin II [Source:MGI Symbol;Acc:MGI:99666]	0.103	-3.27863	0.0104813	1	yes	down	0.03	0.03	0.03	0	0.01	0.09	0	0.01	0	0	0.01	0	0.0316667	0.00333333
ENSMUSG00000116220	A430088P11Rik	RIKEN cDNA A430088P11 gene [Source:MGI Symbol;Acc:MGI:3605804]	0.087	-3.52817	0.0483965	1	yes	down	0	0.01	0.02	0.04	0.03	0	0	0	0	0	0	0	0.0166667	0
ENSMUSG00000035964	Tmem59l	transmembrane protein 59-like [Source:MGI Symbol;Acc:MGI:1915187]	0.086	-3.53782	0.021808	1	yes	down	0.04	0	0	0.11	0.04	0.66	0.08	0	0	0	0.03	0	0.141667	0.0183333
ENSMUSG00000031028	Tub	tubby bipartite transcription factor [Source:MGI Symbol;Acc:MGI:2651573]	0.083	-3.59851	0.00226548	0.212651	yes	down	0.01	0.04	0	0.02	0.03	0.38	0.02	0.01	0	0.02	0	0.01	0.08	0.01
ENSMUSG00000086742	Gm16201	predicted gene 16201 [Source:MGI Symbol;Acc:MGI:3802153]	0.077	-3.70347	0.00590461	1	yes	down	0.02	0.2	0.12	0.04	0	0.1	0	0	0	0	0.07	0	0.08	0.0116667
ENSMUSG00000038754	Elovl3	elongation of very long chain fatty acids (FEN1/Elo2, SUR4/Elo3, yeast)-like 3 [Source:MGI Symbol;Acc:MGI:1195976]	0.075	-3.7342	0.00657345	0.362774	yes	down	0.1	0.29	0	0	0.17	0.47	0.06	0	0	0	0.02	0	0.171667	0.0133333
ENSMUSG00000045010	Gm4779	predicted gene 4779 [Source:MGI Symbol;Acc:MGI:3646776]	0.069	-3.86038	0.0214443	1	yes	down	0.58	0.11	0.52	0	0	0	0	0.03	0	0	0	0	0.201667	0.005
ENSMUSG00000021587	Pcsk1	proprotein convertase subtilisin/kexin type 1 [Source:MGI Symbol;Acc:MGI:97511]	0.066	-3.93213	0.0203183	1	yes	down	0	0.01	0	0.01	0.01	0.14	0	0.01	0	0	0	0	0.0283333	0.00166667
ENSMUSG00000100162	Gm20687	predicted gene 20687 [Source:MGI Symbol;Acc:MGI:5313134]	0.061	-4.04685	0.00127108	1	yes	down	0.14	0	0.02	0.06	0.06	0.46	0	0.02	0	0	0	0	0.123333	0.00333333
ENSMUSG00000022868	Ahsg	alpha-2-HS-glycoprotein [Source:MGI Symbol;Acc:MGI:107189]	0.061	-4.0247	0.0272192	1	yes	down	0.16	0	0	0.16	0.56	0	0.03	0	0	0	0	0	0.146667	0.005
ENSMUSG00000078672	Mup20	major urinary protein 20 [Source:MGI Symbol;Acc:MGI:3651981]	0.052	-4.27775	0.0309715	1	yes	down	0	0	0	0.56	0.34	0.06	0	0	0	0	0	0	0.16	0
ENSMUSG00000116875	Morf4l1-ps1	mortality factor 4 like 1, pseudogene 1 [Source:MGI Symbol;Acc:MGI:3612158]	0.05	-4.31835	0.0202089	1	yes	down	0	0	0.41	0.49	0	0.24	0	0	0	0	0	0	0.19	0
ENSMUSG00000034958	Atcay	ataxia, cerebellar, Cayman type [Source:MGI Symbol;Acc:MGI:2448730]	0.049	-4.35904	0.0142506	1	yes	down	0	0.01	0	0.02	0.1	0.17	0	0	0	0	0	0	0.05	0
ENSMUSG00000074373	Gm10680	predicted gene 10680 [Source:MGI Symbol;Acc:MGI:3704335]	0.047	-4.41127	0.0477337	1	yes	down	0	0	2.04	0	0	0.44	0	0	0	0	0	0	0.413333	0
ENSMUSG00000047261	Gap43	growth associated protein 43 [Source:MGI Symbol;Acc:MGI:95639]	0.029	-5.12785	0.010982	0.458545	yes	down	0.04	0	0	0.12	0.32	2.69	0.07	0	0	0	0.03	0	0.528333	0.0166667
ENSMUSG00000028715	Cyp4a14	cytochrome P450, family 4, subfamily a, polypeptide 14 [Source:MGI Symbol;Acc:MGI:1096550]	15.041	3.91084	2.61616e-43	4.46134e-39	yes	up	12.31	5.99	16.92	15.47	4.12	14.33	174.49	226.78	165.19	297.83	111.37	140.54	11.5233	186.033
ENSMUSG00000004654	Ghrhr	growth hormone releasing hormone receptor [Source:MGI Symbol;Acc:MGI:95710]	7.963	2.99325	0.0020241	0.196119	yes	up	0	0	0.07	0.03	0.02	0.09	0.06	0.53	0.26	0.15	0.62	0.04	0.035	0.276667
ENSMUSG00000027875	Hmgcs2	3-hydroxy-3-methylglutaryl-Coenzyme A synthase 2 [Source:MGI Symbol;Acc:MGI:101939]	7.38	2.88371	4.6947e-39	4.00294e-35	yes	up	5.47	5.73	9.22	8.64	4.92	7.99	52.79	69.88	52.14	91.21	33.62	51.08	6.995	58.4533
ENSMUSG00000074183	Gsta1	glutathione S-transferase, alpha 1 (Ya) [Source:MGI Symbol;Acc:MGI:1095417]	3.988	1.99578	2.51867e-06	0.00165196	yes	up	2.08	1.26	0.81	1.66	1.54	1.75	8.39	6.71	10.56	4.5	2.93	1.92	1.51667	5.835
ENSMUSG00000039710	Slc7a12	solute carrier family 7 (cationic amino acid transporter, y+ system), member 12 [Source:MGI Symbol;Acc:MGI:2156159]	3.739	1.90282	0.0158555	0.531204	yes	up	0.54	0.89	1.18	1.77	0.21	1.42	0.65	3.33	7.8	1.01	6.18	0.46	1.00167	3.23833
ENSMUSG00000027249	F2	coagulation factor II [Source:MGI Symbol;Acc:MGI:88380]	3.204	1.68003	0.0343043	0.679993	yes	up	0.03	0.02	0.02	0.05	0.24	0.06	0.05	0.13	0.36	0.3	0.4	0.27	0.07	0.251667
ENSMUSG00000066366	Serpina1a	serine (or cysteine) peptidase inhibitor, clade A, member 1A [Source:MGI Symbol;Acc:MGI:891971]	2.909	1.54031	0.0341429	0.679993	yes	up	2.18	8.62	17.25	18.74	39.34	25.88	21.7	81.56	78.48	29.23	99.11	55.8	18.6683	60.98
ENSMUSG00000066072	Cyp4a10	cytochrome P450, family 4, subfamily a, polypeptide 10 [Source:MGI Symbol;Acc:MGI:88611]	2.723	1.44543	2.21009e-06	0.00150755	yes	up	99.12	62.27	127.8	148.57	136.63	121.31	275.87	367.2	353.63	399.31	336.13	354.11	115.95	347.708
ENSMUSG00000030109	Slc6a12	solute carrier family 6 (neurotransmitter transporter, betaine/GABA), member 12 [Source:MGI Symbol;Acc:MGI:95628]	2.689	1.42704	0.00297723	0.24915	yes	up	0.42	0.2	0.87	0.35	0.52	0.43	0.52	1.81	1.43	0.84	1.33	2.17	0.465	1.35
ENSMUSG00000072949	Acot1	acyl-CoA thioesterase 1 [Source:MGI Symbol;Acc:MGI:1349396]	2.615	1.3866	1.58174e-09	2.69734e-06	yes	up	25.28	16.62	33.85	36.27	22	33.53	49.18	104.49	64.48	120.55	88.32	86.95	27.925	85.6617
ENSMUSG00000053852	Adgrg4	adhesion G protein-coupled receptor G4 [Source:MGI Symbol;Acc:MGI:2685213]	2.538	1.34347	0.000173143	0.0447364	yes	up	1.22	1.33	3.56	1.98	1.31	2.55	4.28	5.18	5.46	4.3	6.42	4.05	1.99167	4.94833
ENSMUSG00000049511	Htr1b	5-hydroxytryptamine (serotonin) receptor 1B [Source:MGI Symbol;Acc:MGI:96274]	2.482	1.31159	0.000866844	0.130773	yes	up	0.3	0.15	0.73	0.25	0.16	0.22	0.21	1.26	1.05	0.89	0.39	0.74	0.301667	0.756667
ENSMUSG00000054763	Defb42	defensin beta 42 [Source:MGI Symbol;Acc:MGI:3033850]	2.12	1.08386	0.00289159	0.245324	yes	up	3.83	4.15	4.25	1.3	2.24	3.86	3.59	5.95	10.16	4.55	6.91	6.94	3.27167	6.35
ENSMUSG00000082361	Btc	betacellulin, epidermal growth factor family member [Source:MGI Symbol;Acc:MGI:99439]	2.103	1.07265	1.25361e-05	0.00628758	yes	up	1.25	1.27	1.96	0.78	0.85	1.85	2.34	4.74	3.18	4.8	1.29	2.27	1.32667	3.10333
ENSMUSG00000074715	Ccl28	chemokine (C-C motif) ligand 28 [Source:MGI Symbol;Acc:MGI:1861731]	0.492	-1.0236	0.0177824	0.553026	yes	down	1.59	0.2	3.05	3.38	3.67	3.1	2.22	4.37	0.49	2.05	2.62	3	2.49833	2.45833
ENSMUSG00000085068	Gm15895	predicted gene 15895 [Source:MGI Symbol;Acc:MGI:3802071]	0.484	-1.04623	0.00236516	0.214537	yes	down	5.41	2.59	5.61	5.61	5.88	4.12	1.43	4.43	2.97	3.67	0.95	4.07	4.87	2.92
ENSMUSG00000079494	Nat8f5	N-acetyltransferase 8 (GCN5-related) family member 5 [Source:MGI Symbol;Acc:MGI:1916299]	0.48	-1.05798	2.81664e-05	0.01264	yes	down	44.81	19.16	30.36	37.17	35.63	23.47	15.77	22.96	15.89	26.63	8.35	14.43	31.7667	17.3383
ENSMUSG00000095300	Gm906	predicted gene 906 [Source:MGI Symbol;Acc:MGI:2685752]	0.458	-1.12693	0.00977603	0.437561	yes	down	1.74	0.44	0.76	0.6	0.09	0.34	0.14	0.26	0.24	0.7	0.14	0.36	0.661667	0.306667
ENSMUSG00000057425	Ugt2b37	UDP glucuronosyltransferase 2 family, polypeptide B37 [Source:MGI Symbol;Acc:MGI:2148239]	0.424	-1.23725	1.29808e-06	0.0010541	yes	down	44.96	20.59	23.15	39.6	23.27	26.38	17.53	17.21	14.5	14.39	6.92	11.61	29.6583	13.6933
ENSMUSG00000110755	BC049987	cDNA sequence BC049987 [Source:MGI Symbol;Acc:MGI:3039606]	0.416	-1.26362	6.88944e-05	0.0225934	yes	down	12.09	10.25	8.12	13.14	17.74	10.14	6	4.69	4.98	6.1	3.72	7.49	11.9133	5.49667
ENSMUSG00000041698	Slco1a1	solute carrier organic anion transporter family, member 1a1 [Source:MGI Symbol;Acc:MGI:1351891]	0.404	-1.30591	2.75062e-05	0.01264	yes	down	25.02	5.51	29.46	15.03	10.03	14.66	6.29	13.9	4.08	13.54	1.99	7.43	16.6183	7.87167
ENSMUSG00000032511	Scn5a	sodium channel, voltage-gated, type V, alpha [Source:MGI Symbol;Acc:MGI:98251]	0.395	-1.34186	0.0196575	0.575868	yes	down	0.11	0.09	0.02	0.03	0.02	0.07	0.02	0.01	0.01	0.05	0.01	0.03	0.0566667	0.0216667
ENSMUSG00000043719	Col6a6	collagen, type VI, alpha 6 [Source:MGI Symbol;Acc:MGI:2444259]	0.345	-1.53542	0.000116009	0.0359692	yes	down	0.1	0.23	0.2	0.17	0.29	0.33	0.11	0.11	0.05	0.1	0.07	0.09	0.22	0.0883333
ENSMUSG00000088049	Gm23332	predicted gene, 23332 [Source:MGI Symbol;Acc:MGI:5453109]	0.345	-1.5362	0.000277075	0.0638508	yes	down	0.88	0.34	0.66	1.26	0.82	0.94	0.14	1.25	2.8	0.38	0.44	0.21	0.816667	0.87
ENSMUSG00000057074	Ces1g	carboxylesterase 1G [Source:MGI Symbol;Acc:MGI:88378]	0.31	-1.68989	5.72117e-05	0.0199108	yes	down	11.77	2.75	8.17	7.22	1.87	1.79	1.53	1.92	0.53	3.38	0.5	3.07	5.595	1.82167
ENSMUSG00000114943	Gm8947	predicted gene 8947 [Source:MGI Symbol;Acc:MGI:3648958]	0.272	-1.87676	0.000404356	0.0861934	yes	down	0.46	0.43	1.43	0.72	2.87	1.43	0.36	0.47	0.41	0.43	0.3	0.45	1.22333	0.403333
ENSMUSG00000067786	Nnat	neuronatin [Source:MGI Symbol;Acc:MGI:104716]	0.215	-2.21625	0.0283462	0.645021	yes	down	1.06	9.5	0.94	0.3	3.92	6.12	3.56	0.38	0.11	0.74	0.2	0.34	3.64	0.888333
ENSMUSG00000104921	Gm23927	predicted gene, 23927 [Source:MGI Symbol;Acc:MGI:5453704]	0.154	-2.70202	9.26605e-08	0.000112867	yes	down	2	0.52	1.24	1.44	1.87	1.63	0.05	0.46	0.13	0.27	0.23	0.38	1.45	0.253333

## Sheet: Sheet4
Sheet 4: Up-regulated differentially expressed genes in Sheet 3
Gene_id	Gene name	Gene description	FC(HSD/ND)	Log2FC(HSD/ND)	Pvalue	Padjust	Significant	Regulate	CON_1	CON_2	CON_3	CON_4	CON_5	CON_6	HS_1	HS_2	HS_3	HS_4	HS_5	HS_6	ND	HSD
ENSMUSG00000094065	Ccl21d	chemokine (C-C motif) ligand 21D [Source:MGI Symbol;Acc:MGI:5434896]	1.06353e+07	23.3424	7.8411e-15	3.34286e-11	yes	up	0	0	0	0	0	0	9.26	0	0	0	9.25	0	0	3.085
ENSMUSG00000080058	Gm11175	predicted gene 11175 [Source:MGI Symbol;Acc:MGI:3809055]	104.076	6.70149	0.02579	0.624882	yes	up	0	0	0	0	0	0	8.62	10.76	0	0	0	0	0	3.23
ENSMUSG00000095597	Rps7-ps3	ribosomal protein S7, pseudogene 3 [Source:MGI Symbol;Acc:MGI:3648396]	35.077	5.13244	0.0358707	0.69283	yes	up	0	0	0	0	0	0.07	1.89	0	0	0.56	3	0	0.0116667	0.908333
ENSMUSG00000042938	Gm14117	predicted gene 14117 [Source:MGI Symbol;Acc:MGI:3651328]	21.625	4.43464	0.00145685	0.170733	yes	up	0.13	0	0	0	0	0	0	1.41	1.2	0.38	0	0.8	0.0216667	0.631667
ENSMUSG00000090338	Gm17081	predicted gene 17081 [Source:MGI Symbol;Acc:MGI:4937908]	15.261	3.9318	0.00153045	1	yes	up	0	0	0	0	0	0	0.03	0.09	0.07	0.13	0.02	0.04	0	0.0633333
ENSMUSG00000028715	Cyp4a14	cytochrome P450, family 4, subfamily a, polypeptide 14 [Source:MGI Symbol;Acc:MGI:1096550]	15.041	3.91084	2.61616e-43	4.46134e-39	yes	up	12.31	5.99	16.92	15.47	4.12	14.33	174.49	226.78	165.19	297.83	111.37	140.54	11.5233	186.033
ENSMUSG00000081665	Gm15922	predicted gene 15922 [Source:MGI Symbol;Acc:MGI:3802148]	14.306	3.83855	0.0163773	1	yes	up	0	0	0	0	0	0	0.05	0.04	0	0.08	0	0.07	0	0.04
ENSMUSG00000074934	Grem1	gremlin 1, DAN family BMP antagonist [Source:MGI Symbol;Acc:MGI:1344337]	13.473	3.75205	3.54747e-14	1.00825e-10	yes	up	0.04	0.05	0.04	0	0.03	0	0.48	0.63	0.23	0.46	0.17	0.35	0.0266667	0.386667
ENSMUSG00000039391	Ccdc81	coiled-coil domain containing 81 [Source:MGI Symbol;Acc:MGI:1918134]	11.425	3.51411	0.0318152	1	yes	up	0	0	0	0	0	0	0	0.04	0.02	0.02	0.11	0.02	0	0.035
ENSMUSG00000110440	Gm45894	predicted gene 45894 [Source:MGI Symbol;Acc:MGI:5805009]	10.568	3.40161	0.0265187	1	yes	up	0	0	0	0	0	0.02	0.08	0.02	0.09	0.35	0.06	0.08	0.00333333	0.113333
ENSMUSG00000111840	Gm48832	predicted gene, 48832 [Source:MGI Symbol;Acc:MGI:6098557]	10.097	3.33585	0.0162271	1	yes	up	0	0.01	0	0	0	0.01	0.14	0.06	0	0.12	0	0.03	0.00333333	0.0583333
ENSMUSG00000075410	Prcd	photoreceptor disc component [Source:MGI Symbol;Acc:MGI:3649529]	10.054	3.32976	0.00692494	1	yes	up	0.1	0	0	0	0	0	0.08	0.21	0.23	0.2	0.29	0.4	0.0166667	0.235
ENSMUSG00000115799	Vmn1r19	vomeronasal 1 receptor 19 [Source:MGI Symbol;Acc:MGI:2159463]	9.662	3.27235	0.0105119	1	yes	up	0	0.02	0	0	0	0	0.02	0.04	0.04	0.05	0.1	0.05	0.00333333	0.05
ENSMUSG00000092526	Gm17907	predicted gene, 17907 [Source:MGI Symbol;Acc:MGI:5010092]	9.52	3.25096	0.0273175	1	yes	up	0	0	0	0	0.1	0	0	0.19	0.16	0.1	0.6	0.1	0.0166667	0.191667
ENSMUSG00000085078	C030013C21Rik	RIKEN cDNA C030013C21 gene [Source:MGI Symbol;Acc:MGI:1924667]	9.489	3.24628	0.0418574	1	yes	up	0	0	0	0.08	0	0	0	0.08	0.54	0	0.12	0.35	0.0133333	0.181667
ENSMUSG00000058427	Cxcl2	chemokine (C-X-C motif) ligand 2 [Source:MGI Symbol;Acc:MGI:1340094]	8.87	3.14896	0.0468822	1	yes	up	0	0	0	0	0	0	0.09	0.16	0.75	0.06	0	0.05	0	0.185
ENSMUSG00000090105	Gm15890	predicted gene 15890 [Source:MGI Symbol;Acc:MGI:3802160]	8.847	3.14526	0.047021	1	yes	up	0	0	0	0	0	0	0.08	0.26	0.3	0.2	0.09	0	0	0.155
ENSMUSG00000111240	Gm39312	predicted gene, 39312 [Source:MGI Symbol;Acc:MGI:5622197]	8.652	3.113	0.0341857	1	yes	up	0	0	0	0	0	0	0.02	0.07	0.02	0.02	0.05	0.02	0	0.0333333
ENSMUSG00000109508	Gm44956	predicted gene 44956 [Source:MGI Symbol;Acc:MGI:5753532]	8.562	3.09787	0.00373393	0.277411	yes	up	0	0.02	0.05	0	0	0.03	0.03	0.13	0.04	0.09	0.01	0.54	0.0166667	0.14
ENSMUSG00000078896	Zfp965	zinc finger protein 965 [Source:MGI Symbol;Acc:MGI:3779822]	8.445	3.07813	0.0146336	0.513583	yes	up	0.42	0.14	0.08	0	0.06	0.27	0	0	1.76	3.42	0.53	1.45	0.161667	1.19333
ENSMUSG00000084840	Gm11468	predicted gene 11468 [Source:MGI Symbol;Acc:MGI:3649218]	8.262	3.04648	0.0349457	1	yes	up	0	0	0	0	0	0	0.59	0.99	0.57	0.36	0.27	0.38	0	0.526667
ENSMUSG00000004654	Ghrhr	growth hormone releasing hormone receptor [Source:MGI Symbol;Acc:MGI:95710]	7.963	2.99325	0.0020241	0.196119	yes	up	0	0	0.07	0.03	0.02	0.09	0.06	0.53	0.26	0.15	0.62	0.04	0.035	0.276667
ENSMUSG00000097016	Gm26708	predicted gene, 26708 [Source:MGI Symbol;Acc:MGI:5477202]	7.899	2.9817	0.0102796	1	yes	up	0	0	0.04	0.04	0	0	0.07	4.77	0.06	0.2	0.09	0.04	0.0133333	0.871667
ENSMUSG00000113175	Gm9973	predicted gene 9973 [Source:MGI Symbol;Acc:MGI:3642527]	7.692	2.94343	0.000188605	0.0477816	yes	up	0.64	1.71	2.79	2.21	11.16	8.36	8.93	29.86	45.13	7.55	52.37	25.8	4.47833	28.2733
ENSMUSG00000050069	Grem2	gremlin 2, DAN family BMP antagonist [Source:MGI Symbol;Acc:MGI:1344367]	7.454	2.89793	3.03031e-14	1.00825e-10	yes	up	0.21	0.26	0.23	0.41	0.38	0.7	1.87	6.33	2.82	5.09	1.96	2.12	0.365	3.365
ENSMUSG00000027875	Hmgcs2	3-hydroxy-3-methylglutaryl-Coenzyme A synthase 2 [Source:MGI Symbol;Acc:MGI:101939]	7.38	2.88371	4.6947e-39	4.00294e-35	yes	up	5.47	5.73	9.22	8.64	4.92	7.99	52.79	69.88	52.14	91.21	33.62	51.08	6.995	58.4533
ENSMUSG00000031329	Tsx	testis specific X-linked gene [Source:MGI Symbol;Acc:MGI:108118]	7.349	2.8776	0.0267378	1	yes	up	0	0	0	0	0	0.07	0.07	0.16	0.2	0.17	0.18	0.08	0.0116667	0.143333
ENSMUSG00000049357	Brd8dc	BRD8 domain containing [Source:MGI Symbol;Acc:MGI:3045347]	7.074	2.82257	0.0163124	1	yes	up	0.05	0.02	0	0.02	0	0	0.02	0.82	0	0.07	0.17	0.11	0.015	0.198333
ENSMUSG00000036110	Slc17a2	solute carrier family 17 (sodium phosphate), member 2 [Source:MGI Symbol;Acc:MGI:2443098]	6.542	2.70976	0.00985127	1	yes	up	0.02	0	0.01	0	0	0.01	0.05	0.05	0.07	0.02	0.02	0.18	0.00666667	0.065
ENSMUSG00000111656	Gm47232	predicted gene, 47232 [Source:MGI Symbol;Acc:MGI:6096048]	6.5	2.7004	0.00146174	0.170733	yes	up	0.08	0.07	0.07	0	0.23	0.06	0.39	0.58	0.54	0.15	0.94	0.38	0.085	0.496667
ENSMUSG00000111889	Gm48071	predicted gene, 48071 [Source:MGI Symbol;Acc:MGI:6097401]	6.465	2.69268	0.0169673	1	yes	up	0.09	0	0	0.25	0	0	0.15	0.77	0.35	0.18	0.59	0.09	0.0566667	0.355
ENSMUSG00000114937	Gm30054	predicted gene, 30054 [Source:MGI Symbol;Acc:MGI:5589213]	5.89	2.55837	0.0441472	0.739299	yes	up	0.04	0	0.09	0.08	0	0	0.15	0	0.09	0.12	0.48	0	0.035	0.14
ENSMUSG00000047369	Dnah14	dynein, axonemal, heavy chain 14 [Source:MGI Symbol;Acc:MGI:2444525]	5.854	2.54947	0.00157896	0.173934	yes	up	0	0	0.09	0	0.04	0.07	0.2	0.11	0.2	0.2	0.23	0.16	0.0333333	0.183333
ENSMUSG00000081979	Rps8-ps3	ribosomal protein S8, pseudogene 3 [Source:MGI Symbol;Acc:MGI:3646130]	5.654	2.4992	0.00954939	1	yes	up	0.12	0.22	0	0.11	0	0.1	0.5	0.45	0.65	0.72	0	0.96	0.0916667	0.546667
ENSMUSG00000087113	Gm11714	predicted gene 11714 [Source:MGI Symbol;Acc:MGI:3649214]	5.598	2.48485	0.0489975	1	yes	up	0.08	0	0	0.07	0	0	0.26	0.14	0.24	0.08	0.05	0.08	0.025	0.141667
ENSMUSG00000029378	Areg	amphiregulin [Source:MGI Symbol;Acc:MGI:88068]	5.472	2.45211	0.0432168	1	yes	up	0.02	0.21	0	0	0	0	0.17	0.12	0.68	0.16	0.07	0	0.0383333	0.2
ENSMUSG00000079620	Muc4	mucin 4 [Source:MGI Symbol;Acc:MGI:2153525]	5.461	2.44918	0.038094	1	yes	up	0	0.11	0	0.01	0	0	0	0.45	0.04	0.67	0.19	0.08	0.02	0.238333
ENSMUSG00000117327	Gm6467	predicted gene 6467 [Source:MGI Symbol;Acc:MGI:3645284]	5.259	2.39488	0.0373701	1	yes	up	0	0	0.13	0	0.28	0	0.45	0.49	0.32	0.14	0.19	0.41	0.0683333	0.333333
ENSMUSG00000050844	1700020N01Rik	RIKEN cDNA 1700020N01 gene [Source:MGI Symbol;Acc:MGI:1914942]	4.914	2.29682	0.00122869	0.155879	yes	up	0.06	0	0.16	0.1	0.06	0.09	0.2	0.27	0.45	0.47	0.37	0.58	0.0783333	0.39
ENSMUSG00000111933	Gm36660	predicted gene, 36660 [Source:MGI Symbol;Acc:MGI:5595819]	4.732	2.2426	0.0170754	1	yes	up	0.01	0.02	0	0.01	0	0.01	0.02	0.06	0.04	0.05	0.06	0.03	0.00833333	0.0433333
ENSMUSG00000040490	Lrfn2	leucine rich repeat and fibronectin type III domain containing 2 [Source:MGI Symbol;Acc:MGI:1917780]	4.705	2.23415	0.0167788	1	yes	up	0	0	0.01	0.06	0	0.01	0.08	0.05	0.05	0.05	0.08	0.11	0.0133333	0.07
ENSMUSG00000050304	Slc25a2	solute carrier family 25 (mitochondrial carrier, ornithine transporter) member 2 [Source:MGI Symbol;Acc:MGI:2137907]	4.686	2.22848	0.0163445	1	yes	up	0.09	0.08	0	0.04	0.09	0	0.07	0.16	0.2	0.26	0.17	0.19	0.05	0.175
ENSMUSG00000106867	Gm43800	predicted gene 43800 [Source:MGI Symbol;Acc:MGI:5663937]	4.204	2.07171	0.0001568	0.0411371	yes	up	0.08	0.05	0.12	0.03	0.04	0.03	0.08	0.54	0.19	0.42	0.08	0.29	0.0583333	0.266667
ENSMUSG00000116141	Gm49495	predicted gene, 49495 [Source:MGI Symbol;Acc:MGI:6155175]	4.186	2.06558	0.00865506	0.413431	yes	up	2.11	0	1.04	1.06	2.54	0.95	6.76	6.55	4.94	4.04	5.44	1.1	1.28333	4.805
ENSMUSG00000044254	Pcsk9	proprotein convertase subtilisin/kexin type 9 [Source:MGI Symbol;Acc:MGI:2140260]	4.147	2.05193	5.25567e-08	6.89422e-05	yes	up	2.9	0.77	0.9	0.82	0.25	0.36	3	3.19	2.35	8.94	1.69	5.54	1	4.11833
ENSMUSG00000028417	Tal2	T cell acute lymphocytic leukemia 2 [Source:MGI Symbol;Acc:MGI:99540]	4.07	2.02493	0.000472793	0.0937504	yes	up	0.05	0.03	0.05	0.05	0.05	0.04	0.13	0.16	0.35	0.12	0.16	0.14	0.045	0.176667
ENSMUSG00000084174	Sycn	syncollin [Source:MGI Symbol;Acc:MGI:1915666]	4.059	2.02121	0.00352946	0.273034	yes	up	0	0.14	1.62	0.14	0.16	0.77	1.05	2.78	1.96	0.95	1.93	2.23	0.471667	1.81667
ENSMUSG00000074183	Gsta1	glutathione S-transferase, alpha 1 (Ya) [Source:MGI Symbol;Acc:MGI:1095417]	3.988	1.99578	2.51867e-06	0.00165196	yes	up	2.08	1.26	0.81	1.66	1.54	1.75	8.39	6.71	10.56	4.5	2.93	1.92	1.51667	5.835
ENSMUSG00000097466	D430036J16Rik	RIKEN cDNA D430036J16 gene [Source:MGI Symbol;Acc:MGI:2441977]	3.957	1.98443	0.0354532	1	yes	up	0	0.04	0	0.11	0.03	0.06	0.41	0.12	0.11	0.45	0.35	0.12	0.04	0.26
ENSMUSG00000111709	Gm3776	predicted gene 3776 [Source:MGI Symbol;Acc:MGI:3826440]	3.786	1.92064	0.00123682	0.155879	yes	up	0	1.61	0.4	0.57	0.43	0.3	2.17	3.16	4.19	1.56	0.56	1.83	0.551667	2.245
ENSMUSG00000107317	Gm19719	predicted gene, 19719 [Source:MGI Symbol;Acc:MGI:5011904]	3.761	1.9113	0.0106701	1	yes	up	0.02	0.02	0.01	0.01	0.01	0.01	0.03	0.08	0.04	0.05	0.05	0.08	0.0133333	0.055
ENSMUSG00000054422	Fabp1	fatty acid binding protein 1, liver [Source:MGI Symbol;Acc:MGI:95479]	3.757	1.90955	3.17677e-10	6.01928e-07	yes	up	5.74	2.63	2.99	3.06	2.47	3.61	14.83	13	19.16	10.86	7.35	9.81	3.41667	12.5017
ENSMUSG00000039710	Slc7a12	solute carrier family 7 (cationic amino acid transporter, y+ system), member 12 [Source:MGI Symbol;Acc:MGI:2156159]	3.739	1.90282	0.0158555	0.531204	yes	up	0.54	0.89	1.18	1.77	0.21	1.42	0.65	3.33	7.8	1.01	6.18	0.46	1.00167	3.23833
ENSMUSG00000035041	Creb3l3	cAMP responsive element binding protein 3-like 3 [Source:MGI Symbol;Acc:MGI:2384786]	3.671	1.87617	0.00180958	0.18997	yes	up	0.05	0.17	0.09	0.06	0	0.06	0.1	0.33	0.07	0.51	0.15	0.14	0.0716667	0.216667
ENSMUSG00000023333	Gcm1	glial cells missing homolog 1 [Source:MGI Symbol;Acc:MGI:108045]	3.445	1.78441	0.00150597	0.172358	yes	up	0.15	0.02	0.05	0.14	0.13	0.14	0.26	0.42	0.7	0.21	0.31	0.33	0.105	0.371667
ENSMUSG00000038550	Ciart	circadian associated repressor of transcription [Source:MGI Symbol;Acc:MGI:2684975]	3.369	1.75213	0.000364872	0.0808072	yes	up	0.75	0.11	0.37	0.16	0.16	0.02	0.31	0.59	0.94	0.92	0.56	0.5	0.261667	0.636667
ENSMUSG00000074398	Gm15441	predicted gene 15441 [Source:MGI Symbol;Acc:MGI:3641753]	3.218	1.68612	3.43086e-05	0.0139301	yes	up	0.63	1.21	4.08	2.78	5.58	4.44	8.76	11.48	9.23	11.41	11.18	11.07	3.12	10.5217
ENSMUSG00000027249	F2	coagulation factor II [Source:MGI Symbol;Acc:MGI:88380]	3.204	1.68003	0.0343043	0.679993	yes	up	0.03	0.02	0.02	0.05	0.24	0.06	0.05	0.13	0.36	0.3	0.4	0.27	0.07	0.251667
ENSMUSG00000040405	Havcr1	hepatitis A virus cellular receptor 1 [Source:MGI Symbol;Acc:MGI:2159680]	3.096	1.6306	0.000143796	0.0390669	yes	up	0.51	0.2	0.61	0.05	0.2	0.26	0.72	1.15	1.31	0.49	0.5	0.48	0.305	0.775
ENSMUSG00000019880	Rspo3	R-spondin 3 [Source:MGI Symbol;Acc:MGI:1920030]	3.045	1.60661	0.0058535	0.343023	yes	up	0	0.1	0.06	0.09	0.05	0.09	0.13	0.19	0.18	0.17	0.35	0.23	0.065	0.208333
ENSMUSG00000024205	Rpl36-ps2	ribosomal protein L36, pseudogene 2 [Source:MGI Symbol;Acc:MGI:3650081]	3.019	1.59411	0.0045674	0.302805	yes	up	3.86	2.72	6.51	8.06	3.2	1.2	6.29	10.57	11.37	11.05	11.75	16.83	4.25833	11.31
ENSMUSG00000066366	Serpina1a	serine (or cysteine) peptidase inhibitor, clade A, member 1A [Source:MGI Symbol;Acc:MGI:891971]	2.909	1.54031	0.0341429	0.679993	yes	up	2.18	8.62	17.25	18.74	39.34	25.88	21.7	81.56	78.48	29.23	99.11	55.8	18.6683	60.98
ENSMUSG00000038963	Slco4a1	solute carrier organic anion transporter family, member 4a1 [Source:MGI Symbol;Acc:MGI:1351866]	2.886	1.52891	2.35805e-07	0.000251324	yes	up	2.76	1.85	3.66	1.14	2.09	2.02	2.34	9.94	8.44	8.6	3.64	4.79	2.25333	6.29167
ENSMUSG00000021702	Thbs4	thrombospondin 4 [Source:MGI Symbol;Acc:MGI:1101779]	2.87	1.5213	0.00186641	0.192019	yes	up	0.24	0.29	0.04	0.15	0.14	0.3	0.45	0.29	0.21	0.96	0.69	0.88	0.193333	0.58
ENSMUSG00000060093	H4c1	H4 clustered histone 1 [Source:MGI Symbol;Acc:MGI:2448419]	2.834	1.50306	0.0472079	0.750967	yes	up	0.17	0.31	0.48	0.16	0.35	0.14	0.28	0.47	0.91	0.51	0.69	1.36	0.268333	0.703333
ENSMUSG00000113358	1700112M02Rik	RIKEN cDNA 1700112M02 gene [Source:MGI Symbol;Acc:MGI:1920833]	2.826	1.4986	0.0352951	0.687871	yes	up	0	0.15	0.59	1.31	0.82	0.9	0.92	1.91	1.6	0.96	3.32	2.08	0.628333	1.79833
ENSMUSG00000026051	Ecrg4	ECRG4 augurin precursor [Source:MGI Symbol;Acc:MGI:1926146]	2.808	1.48953	0.000463124	0.0937504	yes	up	0.65	1.55	0.54	1.43	0.72	1.15	1.66	4.03	4.18	1.68	2.76	3.18	1.00667	2.915
ENSMUSG00000060680	Gm8894	predicted gene 8894 [Source:MGI Symbol;Acc:MGI:3643084]	2.807	1.48926	0.000748948	0.116107	yes	up	9.31	6.83	7.81	4.41	4.18	9.9	22.44	12.54	16.18	9.19	13.35	28.84	7.07333	17.09
ENSMUSG00000097675	1700101I11Rik	RIKEN cDNA 1700101I11 gene [Source:MGI Symbol;Acc:MGI:1915180]	2.749	1.45868	0.0456343	0.742794	yes	up	0.35	0.36	0.19	0.1	0.03	0.03	0.04	0.79	0.16	1.53	0.18	1.1	0.176667	0.633333
ENSMUSG00000043331	Olfr975	olfactory receptor 975 [Source:MGI Symbol;Acc:MGI:3030809]	2.746	1.45709	3.84312e-05	0.0148947	yes	up	0.22	0.11	0.17	0.16	0.11	0.23	0.26	0.67	0.48	0.45	0.36	0.61	0.166667	0.471667
ENSMUSG00000066072	Cyp4a10	cytochrome P450, family 4, subfamily a, polypeptide 10 [Source:MGI Symbol;Acc:MGI:88611]	2.723	1.44543	2.21009e-06	0.00150755	yes	up	99.12	62.27	127.8	148.57	136.63	121.31	275.87	367.2	353.63	399.31	336.13	354.11	115.95	347.708
ENSMUSG00000030650	Tmc5	transmembrane channel-like gene family 5 [Source:MGI Symbol;Acc:MGI:1921674]	2.708	1.43749	0.00524043	0.322537	yes	up	0.05	0.08	0.07	0.11	0.08	0.1	0.12	0.17	0.31	0.39	0.34	0.24	0.0816667	0.261667
ENSMUSG00000030109	Slc6a12	solute carrier family 6 (neurotransmitter transporter, betaine/GABA), member 12 [Source:MGI Symbol;Acc:MGI:95628]	2.689	1.42704	0.00297723	0.24915	yes	up	0.42	0.2	0.87	0.35	0.52	0.43	0.52	1.81	1.43	0.84	1.33	2.17	0.465	1.35
ENSMUSG00000050164	Mchr1	melanin-concentrating hormone receptor 1 [Source:MGI Symbol;Acc:MGI:2180756]	2.626	1.39264	0.00439825	0.300013	yes	up	0.34	0.19	0.2	0.28	0	0.15	0.66	0.96	0.21	0.34	0.22	0.74	0.193333	0.521667
ENSMUSG00000072949	Acot1	acyl-CoA thioesterase 1 [Source:MGI Symbol;Acc:MGI:1349396]	2.615	1.3866	1.58174e-09	2.69734e-06	yes	up	25.28	16.62	33.85	36.27	22	33.53	49.18	104.49	64.48	120.55	88.32	86.95	27.925	85.6617
ENSMUSG00000002266	Zim1	zinc finger, imprinted 1 [Source:MGI Symbol;Acc:MGI:1341879]	2.581	1.36782	0.00116274	0.150214	yes	up	0.06	0.08	0.16	0.23	0.09	0.05	0.1	0.18	0.13	0.18	0.25	0.19	0.111667	0.171667
ENSMUSG00000087190	D430001F17Rik	RIKEN cDNA D430001F17 gene [Source:MGI Symbol;Acc:MGI:2441973]	2.573	1.36322	0.00516578	0.322537	yes	up	0.31	0.23	1.02	0.03	0.19	0.31	0.67	0.84	1.12	0.74	0.49	1.43	0.348333	0.881667
ENSMUSG00000116525	Gm30371	predicted gene, 30371 [Source:MGI Symbol;Acc:MGI:5589530]	2.569	1.36094	0.0424213	0.730717	yes	up	0.04	0.01	0.03	0.03	0.02	0	0.05	0.08	0.05	0.06	0.04	0.05	0.0216667	0.055
ENSMUSG00000072844	G530011O06Rik	RIKEN cDNA G530011O06 gene [Source:MGI Symbol;Acc:MGI:3603513]	2.54	1.34501	0.00651724	0.36247	yes	up	0.07	0.42	0.22	0.42	0.05	0.4	0.87	1.15	0.25	1.23	0.52	0.59	0.263333	0.768333
ENSMUSG00000053852	Adgrg4	adhesion G protein-coupled receptor G4 [Source:MGI Symbol;Acc:MGI:2685213]	2.538	1.34347	0.000173143	0.0447364	yes	up	1.22	1.33	3.56	1.98	1.31	2.55	4.28	5.18	5.46	4.3	6.42	4.05	1.99167	4.94833
ENSMUSG00000049511	Htr1b	5-hydroxytryptamine (serotonin) receptor 1B [Source:MGI Symbol;Acc:MGI:96274]	2.482	1.31159	0.000866844	0.130773	yes	up	0.3	0.15	0.73	0.25	0.16	0.22	0.21	1.26	1.05	0.89	0.39	0.74	0.301667	0.756667
ENSMUSG00000082895	Rpsa-ps9	ribosomal protein SA, pseudogene 9 [Source:MGI Symbol;Acc:MGI:3650393]	2.47	1.30435	0.0375513	0.703522	yes	up	0.55	0.24	0	0.22	0	0.41	0.46	0.69	0.5	0.47	0.55	0.76	0.236667	0.571667
ENSMUSG00000116930	Gm49711	predicted gene, 49711 [Source:MGI Symbol;Acc:MGI:6215179]	2.459	1.29811	0.000142971	0.0390669	yes	up	1.47	2.44	1.97	3.1	1.28	1.19	4.12	5.58	3.11	2.47	7.8	5.85	1.90833	4.82167
ENSMUSG00000024799	Tm7sf2	transmembrane 7 superfamily member 2 [Source:MGI Symbol;Acc:MGI:1920416]	2.434	1.28347	2.77542e-16	1.57764e-12	yes	up	11.79	8.02	7.4	6.06	5.42	5	17.92	23.41	12.78	26.84	9.31	17.88	7.28167	18.0233
ENSMUSG00000019888	Mgat4c	MGAT4 family, member C [Source:MGI Symbol;Acc:MGI:1914819]	2.404	1.26558	0.0396785	0.714507	yes	up	0.54	0.12	0.5	0.02	0.32	0.55	0.89	1.08	2.37	0.3	1.55	0.47	0.341667	1.11
ENSMUSG00000085551	1810063I02Rik	RIKEN cDNA 1810063I02 gene [Source:MGI Symbol;Acc:MGI:1917104]	2.397	1.26144	0.0491959	0.764631	yes	up	7.89	6.06	8.13	5.97	0	2.93	12.07	5.17	7.71	7.18	5.6	10.54	5.16333	8.045
ENSMUSG00000042254	Cilp	cartilage intermediate layer protein, nucleotide pyrophosphohydrolase [Source:MGI Symbol;Acc:MGI:2444507]	2.393	1.25904	0.0428341	0.732195	yes	up	0.11	0.17	0	0.01	0.1	0.25	0.32	0.28	0.14	0.64	0.2	0.22	0.106667	0.3
ENSMUSG00000115483	Gm9732	predicted gene 9732 [Source:MGI Symbol;Acc:MGI:3796514]	2.388	1.25581	0.0165878	0.539833	yes	up	0.39	0.38	0.94	0.46	0.08	0.54	0.51	0.84	2.89	1.18	0.41	1.14	0.465	1.16167
ENSMUSG00000086328	2700033N17Rik	RIKEN cDNA 2700033N17 gene [Source:MGI Symbol;Acc:MGI:1919853]	2.333	1.22231	0.00788946	0.399609	yes	up	0.51	0.64	0.75	0.46	0.31	0.57	1.95	0.85	1.57	1.02	0.94	0.91	0.54	1.20667
ENSMUSG00000074577	Ripor3	RIPOR family member 3 [Source:MGI Symbol;Acc:MGI:1916803]	2.317	1.21221	0.000914112	0.133719	yes	up	1.1	0.26	0.39	0.74	0.63	0.29	0.49	1.18	0.35	1.06	1.02	1.14	0.568333	0.873333
ENSMUSG00000041660	Bbox1	butyrobetaine (gamma), 2-oxoglutarate dioxygenase 1 (gamma-butyrobetaine hydroxylase) [Source:MGI Symbol;Acc:MGI:1891372]	2.279	1.1882	0.00681926	0.370347	yes	up	0.23	0.09	0.17	0.05	0	0.04	0.2	0.19	0.14	0.27	0.08	0.23	0.0966667	0.185
ENSMUSG00000006522	Itih3	inter-alpha trypsin inhibitor, heavy chain 3 [Source:MGI Symbol;Acc:MGI:96620]	2.269	1.1823	0.0173984	0.551477	yes	up	0.45	0.07	0.14	0.37	0.12	0.64	0.46	0.8	0.67	0.32	0.47	0.95	0.298333	0.611667
ENSMUSG00000108030	9530062K07Rik	RIKEN cDNA 9530062K07 gene [Source:MGI Symbol;Acc:MGI:1925989]	2.249	1.169	0.0265274	0.629476	yes	up	0.27	0.55	0.41	0.4	0.18	0.78	1.34	0.75	1.58	0.53	0.63	0.97	0.431667	0.966667
ENSMUSG00000074919	Gm10787	predicted gene 10787 [Source:MGI Symbol;Acc:MGI:3642150]	2.216	1.14806	0.00104488	0.143696	yes	up	0.63	0.38	0.78	0.99	0.88	0.49	1.24	2.02	1.03	2.35	1.39	2.29	0.691667	1.72
ENSMUSG00000029608	Rph3a	rabphilin 3A [Source:MGI Symbol;Acc:MGI:102788]	2.209	1.14331	0.0316563	0.66825	yes	up	0.15	0.09	0.34	0.04	0.04	0.08	0.04	0.36	0.22	0.22	0.24	0.41	0.123333	0.248333
ENSMUSG00000030680	Pagr1a	PAXIP1 associated glutamate rich protein 1A [Source:MGI Symbol;Acc:MGI:1914528]	2.186	1.12824	0.0288761	0.652218	yes	up	6.52	4.06	3.16	1.18	0.6	5.97	5.78	3.76	1.75	3.59	4.68	5.72	3.58167	4.21333
ENSMUSG00000087616	Gm14257	predicted gene 14257 [Source:MGI Symbol;Acc:MGI:3652145]	2.178	1.12278	0.0307179	0.666945	yes	up	0.46	0.41	1.03	0.08	0.83	0.81	0.47	2.25	2.01	1.3	1.06	1.11	0.603333	1.36667
ENSMUSG00000087050	Dhrs13os	dehydrogenase/reductase (SDR family) member 13, opposite strand [Source:MGI Symbol;Acc:MGI:1924478]	2.176	1.12176	0.0411051	0.722705	yes	up	0.3	0.03	0.25	0.25	0.04	0.06	0.22	0.27	0.31	0.27	0.39	0.4	0.155	0.31
ENSMUSG00000032578	Cish	cytokine inducible SH2-containing protein [Source:MGI Symbol;Acc:MGI:103159]	2.164	1.11392	0.00409271	0.289597	yes	up	7.12	7.68	10.22	2.78	2.06	4.02	9.02	26.34	9.77	5.24	2.9	17.41	5.64667	11.78
ENSMUSG00000015962	1700016C15Rik	RIKEN cDNA 1700016C15 gene [Source:MGI Symbol;Acc:MGI:1916678]	2.16	1.11118	1.49393e-06	0.00111428	yes	up	26.66	16.2	28.99	20.91	22.42	25.11	46.87	52.99	57.74	49.58	44.66	58.14	23.3817	51.6633
ENSMUSG00000040715	Rsc1a1	regulatory solute carrier protein, family 1, member 1 [Source:MGI Symbol;Acc:MGI:3526447]	2.155	1.10741	0.000895026	0.132721	yes	up	3.73	0.64	1.23	1.37	1.6	1.16	3.39	5.38	2.7	6.23	1.18	4.34	1.62167	3.87
ENSMUSG00000037440	Vnn1	vanin 1 [Source:MGI Symbol;Acc:MGI:108395]	2.151	1.10503	1.50287e-06	0.00111428	yes	up	25.51	12.34	24.99	23.54	15.61	25.94	43.06	52.76	53.01	57.81	40.54	44.57	21.3217	48.625
ENSMUSG00000054763	Defb42	defensin beta 42 [Source:MGI Symbol;Acc:MGI:3033850]	2.12	1.08386	0.00289159	0.245324	yes	up	3.83	4.15	4.25	1.3	2.24	3.86	3.59	5.95	10.16	4.55	6.91	6.94	3.27167	6.35
ENSMUSG00000039153	Runx2	runt related transcription factor 2 [Source:MGI Symbol;Acc:MGI:99829]	2.119	1.08362	0.00540897	0.327089	yes	up	0.13	0.08	0.06	0.05	0.04	0.05	0.13	0.29	0.09	0.22	0.09	0.11	0.0683333	0.155
ENSMUSG00000072188	Gm10354	predicted gene 10354 [Source:MGI Symbol;Acc:MGI:3809109]	2.112	1.07849	0.0131538	0.489765	yes	up	0.61	0.59	0.22	0.2	0.05	0.14	0.7	0.9	0.59	0.88	0.24	0.61	0.301667	0.653333
ENSMUSG00000014813	Stc1	stanniocalcin 1 [Source:MGI Symbol;Acc:MGI:109131]	2.108	1.07606	1.08576e-05	0.00561075	yes	up	1.09	1.51	0.96	0.58	0.51	0.64	1.61	3.77	1.01	2.6	1.3	1.47	0.881667	1.96
ENSMUSG00000082361	Btc	betacellulin, epidermal growth factor family member [Source:MGI Symbol;Acc:MGI:99439]	2.103	1.07265	1.25361e-05	0.00628758	yes	up	1.25	1.27	1.96	0.78	0.85	1.85	2.34	4.74	3.18	4.8	1.29	2.27	1.32667	3.10333
ENSMUSG00000040121	Rep15	RAB15 effector protein [Source:MGI Symbol;Acc:MGI:1913782]	2.082	1.0581	0.0448261	0.739299	yes	up	0.07	0.08	0.27	0.26	0.17	0.3	0.29	0.48	0.62	0.38	0.47	0.27	0.191667	0.418333
ENSMUSG00000091492	Gm17025	predicted gene 17025 [Source:MGI Symbol;Acc:MGI:4937852]	2.08	1.05679	0.0215298	0.596872	yes	up	0.4	0.49	0.13	0.5	0.1	0.13	0.22	0.66	0.95	0.79	0.19	0.7	0.291667	0.585
ENSMUSG00000115389	Gm48936	predicted gene, 48936 [Source:MGI Symbol;Acc:MGI:6118253]	2.076	1.05368	0.0276291	0.641033	yes	up	0.26	0.17	0.06	0.15	0.27	0.3	0.56	0.28	0.49	0.29	0.35	0.64	0.201667	0.435
ENSMUSG00000089936	Gm16199	predicted gene 16199 [Source:MGI Symbol;Acc:MGI:3801797]	2.067	1.04757	0.00968676	0.43617	yes	up	5.19	9.49	11.15	13.9	1.61	8.93	21.85	15.38	19.1	16.04	7.95	16.82	8.37833	16.19
ENSMUSG00000110597	Gm8798	predicted gene 8798 [Source:MGI Symbol;Acc:MGI:3646429]	2.067	1.0472	0.0157571	0.529991	yes	up	0.14	0.13	0.12	0.09	0.02	0.03	0.18	0.19	0.24	0.29	0.13	0.18	0.0883333	0.201667
ENSMUSG00000030364	Clec2h	C-type lectin domain family 2, member h [Source:MGI Symbol;Acc:MGI:2136934]	2.065	1.04584	0.00200823	0.196119	yes	up	69.16	16.97	58.65	21.46	4.46	9.87	51.72	96.09	25.63	142.74	6.61	36.16	30.095	59.825
ENSMUSG00000106415	Gm42893	predicted gene 42893 [Source:MGI Symbol;Acc:MGI:5663030]	2.054	1.03856	0.01178	0.466353	yes	up	0.3	0.16	0.18	0.2	0.22	0.24	0.4	0.46	0.44	0.44	0.32	0.69	0.216667	0.458333
ENSMUSG00000024747	Aldh1a7	aldehyde dehydrogenase family 1, subfamily A7 [Source:MGI Symbol;Acc:MGI:1347050]	2.036	1.02573	4.15962e-05	0.0150923	yes	up	10.12	11.47	8.03	6.94	4.21	12.26	28.69	17.06	12.99	31.35	9.51	16.47	8.83833	19.345
ENSMUSG00000078881	Gm14434	predicted gene 14434 [Source:MGI Symbol;Acc:MGI:3702417]	2.035	1.02471	0.0277933	0.64215	yes	up	1.48	2.25	4.2	2.15	0.46	2.97	4.12	2.56	7.56	5.63	1.73	5.07	2.25167	4.445
ENSMUSG00000092118	Fancf	Fanconi anemia, complementation group F [Source:MGI Symbol;Acc:MGI:3689889]	2.035	1.02478	0.0382434	0.703522	yes	up	0	0.66	0.91	0.47	0.32	0.36	0.84	1.32	1.22	1.04	0.8	0.55	0.453333	0.961667
ENSMUSG00000092500	Gm20400	predicted gene 20400 [Source:MGI Symbol;Acc:MGI:5141865]	2.033	1.02357	0.00318653	0.260113	yes	up	3.63	2.77	3.71	2.03	3.9	3.88	3.29	6.13	5.81	7.75	6.71	10.69	3.32	6.73
ENSMUSG00000114277	Gm48583	predicted gene, 48583 [Source:MGI Symbol;Acc:MGI:6098152]	2.031	1.02209	0.0245323	0.61886	yes	up	24.91	20.4	48.06	6.56	12.95	13.38	32.95	42.43	39.33	34.99	23.29	17.75	21.0433	31.79
ENSMUSG00000034796	Cpne7	copine VII [Source:MGI Symbol;Acc:MGI:2142747]	2.006	1.00398	0.0104799	0.451311	yes	up	0.41	0.33	0.24	0.22	0.29	0.12	0.23	0.48	0.41	0.63	0.63	0.67	0.268333	0.508333
ENSMUSG00000059824	Dbp	D site albumin promoter binding protein [Source:MGI Symbol;Acc:MGI:94866]	2	1.00005	6.42229e-05	0.0214744	yes	up	6.34	5.15	4.66	2.94	5.36	3.07	9.94	8.73	10.32	12.28	3.79	6.8	4.58667	8.64333

## Sheet: Sheet5
Sheet 5: Down-regulated differentially expressed genes in Sheet 3
Gene_id	Gene name	Gene description	FC(HSD/ND)	Log2FC(HSD/ND)	Pvalue	Padjust	Significant	Regulate	CON_1	CON_2	CON_3	CON_4	CON_5	CON_6	HS_1	HS_2	HS_3	HS_4	HS_5	HS_6	ND	HSD
ENSMUSG00000112150	9530018F02Rik	RIKEN cDNA 9530018F02 gene [Source:MGI Symbol;Acc:MGI:1924652]	0.5	-1.00118	0.039052	0.708462	yes	down	0.36	0.12	0.18	0.25	0.14	0.27	0.17	0.19	0.02	0.18	0.06	0.12	0.22	0.123333
ENSMUSG00000046709	Mapk10	mitogen-activated protein kinase 10 [Source:MGI Symbol;Acc:MGI:1346863]	0.498	-1.00536	0.0304793	0.665819	yes	down	0.31	0.48	1.31	0.04	0.16	0.21	0.15	0.09	0.03	0.25	0.03	0.15	0.418333	0.116667
ENSMUSG00000032691	Nlrp3	NLR family, pyrin domain containing 3 [Source:MGI Symbol;Acc:MGI:2653833]	0.497	-1.00982	0.0476567	0.753531	yes	down	0.13	0.31	0.14	0.04	0.05	0.25	0.05	0.14	0.06	0.12	0.05	0.1	0.153333	0.0866667
ENSMUSG00000021318	Gli3	GLI-Kruppel family member GLI3 [Source:MGI Symbol;Acc:MGI:95729]	0.496	-1.01168	0.022751	0.604319	yes	down	0.08	0.09	0.05	0.11	0.03	0.15	0.05	0.06	0.05	0.08	0.02	0.03	0.085	0.0483333
ENSMUSG00000058297	Spock2	sparc/osteonectin, cwcv and kazal-like domains proteoglycan 2 [Source:MGI Symbol;Acc:MGI:1891351]	0.493	-1.01947	0.0318174	0.66825	yes	down	0.38	0.64	0.26	0.24	0.2	1.17	0.12	0.36	0.2	0.23	0.33	0.22	0.481667	0.243333
ENSMUSG00000074715	Ccl28	chemokine (C-C motif) ligand 28 [Source:MGI Symbol;Acc:MGI:1861731]	0.492	-1.0236	0.0177824	0.553026	yes	down	1.59	0.2	3.05	3.38	3.67	3.1	2.22	4.37	0.49	2.05	2.62	3	2.49833	2.45833
ENSMUSG00000026167	Wnt10a	wingless-type MMTV integration site family, member 10A [Source:MGI Symbol;Acc:MGI:108071]	0.491	-1.02724	0.0207212	0.584064	yes	down	0.35	0.61	0.27	0.11	0.1	0.27	0.13	0.2	0.16	0.15	0.35	0.1	0.285	0.181667
ENSMUSG00000037202	Prf1	perforin 1 (pore forming protein) [Source:MGI Symbol;Acc:MGI:97551]	0.488	-1.03561	0.00905101	0.427553	yes	down	0.32	0.4	0.27	0.22	0.25	0.15	0.16	0.22	0.13	0.13	0.08	0.1	0.268333	0.136667
ENSMUSG00000086843	E030013I19Rik	RIKEN cDNA E030013I19 gene [Source:MGI Symbol;Acc:MGI:2443735]	0.485	-1.04281	0.0185811	0.562645	yes	down	0.27	0.47	0.28	0.43	0.07	0.55	0.13	0.32	0.16	0.15	0.11	0.23	0.345	0.183333
ENSMUSG00000047115	Fam221a	family with sequence similarity 221, member A [Source:MGI Symbol;Acc:MGI:2442161]	0.484	-1.04574	0.000453142	0.0937504	yes	down	1.18	0.87	0.97	0.89	0.63	1.66	0.77	0.34	0.66	0.79	0.32	0.6	1.03333	0.58
ENSMUSG00000085068	Gm15895	predicted gene 15895 [Source:MGI Symbol;Acc:MGI:3802071]	0.484	-1.04623	0.00236516	0.214537	yes	down	5.41	2.59	5.61	5.61	5.88	4.12	1.43	4.43	2.97	3.67	0.95	4.07	4.87	2.92
ENSMUSG00000103983	Gm20045	predicted gene, 20045 [Source:MGI Symbol;Acc:MGI:5012230]	0.484	-1.04693	0.0268897	0.633357	yes	down	0.25	0.05	0.12	0.15	0.21	0.16	0.05	0.13	0.12	0.04	0.06	0.09	0.156667	0.0816667
ENSMUSG00000103928	Gm37893	predicted gene, 37893 [Source:MGI Symbol;Acc:MGI:5611121]	0.482	-1.05235	0.0382355	0.703522	yes	down	0.36	0.19	0.08	0.34	0.17	0.27	0.07	0.14	0.18	0.24	0.06	0.06	0.235	0.125
ENSMUSG00000079494	Nat8f5	N-acetyltransferase 8 (GCN5-related) family member 5 [Source:MGI Symbol;Acc:MGI:1916299]	0.48	-1.05798	2.81664e-05	0.01264	yes	down	44.81	19.16	30.36	37.17	35.63	23.47	15.77	22.96	15.89	26.63	8.35	14.43	31.7667	17.3383
ENSMUSG00000115222	Gm49747	predicted gene, 49747 [Source:MGI Symbol;Acc:MGI:6215240]	0.479	-1.06096	0.0186656	0.563371	yes	down	0.26	0.2	0.22	0.28	0.15	0.26	0.18	0.11	0.07	0.15	0.13	0.04	0.228333	0.113333
ENSMUSG00000102389	D630023O14Rik	RIKEN cDNA D630023O14 gene [Source:MGI Symbol;Acc:MGI:2444249]	0.478	-1.06498	0.000518238	0.0981946	yes	down	0.51	0.54	0.6	0.4	0.24	0.27	0.28	0.2	0.18	0.2	0.09	0.31	0.426667	0.21
ENSMUSG00000014846	Tppp3	tubulin polymerization-promoting protein family member 3 [Source:MGI Symbol;Acc:MGI:1915221]	0.477	-1.06902	0.0265447	0.629476	yes	down	3.05	11.26	2.06	2.73	4.59	13.73	4.51	1.92	2.27	3.84	3.4	2.87	6.23667	3.135
ENSMUSG00000050677	Ccdc96	coiled-coil domain containing 96 [Source:MGI Symbol;Acc:MGI:1913967]	0.476	-1.07127	0.00327131	0.264387	yes	down	0.55	0.18	0.4	0.16	0.18	0.35	0.13	0.12	0.22	0.21	0.08	0.11	0.303333	0.145
ENSMUSG00000017550	Atad5	ATPase family, AAA domain containing 5 [Source:MGI Symbol;Acc:MGI:2442925]	0.468	-1.09399	0.00660095	0.363101	yes	down	0.2	0.1	0.19	0.09	0.07	0.14	0.08	0.07	0.05	0.12	0.02	0.03	0.131667	0.0616667
ENSMUSG00000086740	Gm17029	predicted gene 17029 [Source:MGI Symbol;Acc:MGI:4937856]	0.467	-1.09736	0.000118579	0.0360701	yes	down	0.96	0.58	1.02	0.33	0.35	0.47	0.33	0.22	0.18	0.53	0.17	0.32	0.618333	0.291667
ENSMUSG00000090113	Nhlrc4	NHL repeat containing 4 [Source:MGI Symbol;Acc:MGI:3687200]	0.465	-1.1046	0.00794815	0.399609	yes	down	1.22	1.95	1.74	0.52	0.6	1.49	0.59	0.41	0.44	0.42	0.41	2.61	1.25333	0.813333
ENSMUSG00000026587	Astn1	astrotactin 1 [Source:MGI Symbol;Acc:MGI:1098567]	0.462	-1.11384	0.0011435	0.150001	yes	down	0.28	0.15	0.1	0.11	0.16	0.15	0.07	0.06	0.05	0.28	0.03	0.07	0.158333	0.0933333
ENSMUSG00000044309	Apol7c	apolipoprotein L 7c [Source:MGI Symbol;Acc:MGI:1920912]	0.462	-1.11461	0.0206896	0.584064	yes	down	0.54	0.16	0.28	0.3	0.09	0.24	0.07	0.12	0.12	0.24	0.06	0.18	0.268333	0.131667
ENSMUSG00000036564	Ndrg4	N-myc downstream regulated gene 4 [Source:MGI Symbol;Acc:MGI:2384590]	0.462	-1.11355	0.0388133	0.70714	yes	down	0.3	0.72	0.84	0.41	0.35	3.2	0.62	1.04	0.47	0.61	0.4	0.5	0.97	0.606667
ENSMUSG00000106263	Gm33050	predicted gene, 33050 [Source:MGI Symbol;Acc:MGI:5592209]	0.46	-1.12118	0.0480047	0.755969	yes	down	1.36	1.27	0.5	1.71	1.7	1.66	0.8	1.08	0.16	0.32	0.3	1.37	1.36667	0.671667
ENSMUSG00000060509	Xcr1	chemokine (C motif) receptor 1 [Source:MGI Symbol;Acc:MGI:1346338]	0.458	-1.12554	0.0017253	0.185042	yes	down	0.28	0.23	0.16	0.18	0.17	0.17	0.12	0.08	0.13	0.1	0.06	0.05	0.198333	0.09
ENSMUSG00000095300	Gm906	predicted gene 906 [Source:MGI Symbol;Acc:MGI:2685752]	0.458	-1.12693	0.00977603	0.437561	yes	down	1.74	0.44	0.76	0.6	0.09	0.34	0.14	0.26	0.24	0.7	0.14	0.36	0.661667	0.306667
ENSMUSG00000085218	BB218582	expressed sequence BB218582 [Source:MGI Symbol;Acc:MGI:2139448]	0.458	-1.12568	0.0255843	0.62423	yes	down	0.97	0.91	2.27	1.98	1.62	1.41	1.36	0.06	1.52	0.58	0.45	0.83	1.52667	0.8
ENSMUSG00000021567	Nkd2	naked cuticle 2 [Source:MGI Symbol;Acc:MGI:1919543]	0.447	-1.16122	0.0350221	0.685685	yes	down	0.12	0.35	0.15	0.4	0.3	0.13	0.23	0.1	0.39	0.04	0.04	0.05	0.241667	0.141667
ENSMUSG00000036913	Trim67	tripartite motif-containing 67 [Source:MGI Symbol;Acc:MGI:3045323]	0.446	-1.16368	0.0230428	0.60828	yes	down	0.05	0.09	0.04	0.07	0.05	0.07	0.07	0.02	0.02	0.06	0.01	0.04	0.0616667	0.0366667
ENSMUSG00000031970	Dbndd1	dysbindin (dystrobrevin binding protein 1) domain containing 1 [Source:MGI Symbol;Acc:MGI:1919435]	0.445	-1.16692	0.0493997	0.764871	yes	down	0.29	0.42	0.19	0.18	0.2	0.13	0.11	0.04	0.06	0.17	0.15	0.12	0.235	0.108333
ENSMUSG00000021314	Amph	amphiphysin [Source:MGI Symbol;Acc:MGI:103574]	0.442	-1.17638	0.00193514	0.196119	yes	down	0.34	0.51	0.21	0.16	0.18	0.31	0.11	0.11	0.15	0.16	0.06	0.17	0.285	0.126667
ENSMUSG00000085006	BC021767	cDNA sequence BC021767 [Source:MGI Symbol;Acc:MGI:3615512]	0.441	-1.18021	0.00105669	0.144157	yes	down	0.96	0.51	0.61	0.32	0.4	0.21	0.33	0.53	0.07	0.55	0.09	0.36	0.501667	0.321667
ENSMUSG00000017417	Plxdc1	plexin domain containing 1 [Source:MGI Symbol;Acc:MGI:1919574]	0.441	-1.18131	0.0115104	0.466238	yes	down	0.18	0.43	0.21	0.17	0.16	0.36	0.15	0.15	0.03	0.23	0.1	0.07	0.251667	0.121667
ENSMUSG00000013974	Mcemp1	mast cell expressed membrane protein 1 [Source:MGI Symbol;Acc:MGI:1916439]	0.439	-1.18671	0.0427734	0.732195	yes	down	0.23	0.13	0.31	0.23	0.26	0.18	0.03	0.18	0.15	0.11	0.08	0.07	0.223333	0.103333
ENSMUSG00000051969	Tlr11	toll-like receptor 11 [Source:MGI Symbol;Acc:MGI:3045226]	0.436	-1.19888	0.0146917	0.514451	yes	down	0.28	0.17	0.16	0.08	0.08	0.12	0.04	0.03	0.07	0.11	0.07	0.05	0.148333	0.0616667
ENSMUSG00000061603	Akap6	A kinase (PRKA) anchor protein 6 [Source:MGI Symbol;Acc:MGI:3050566]	0.434	-1.20371	0.0194244	0.573087	yes	down	0.07	0.08	0.03	0.02	0.04	0.14	0.01	0.02	0.02	0.08	0.02	0.03	0.0633333	0.03
ENSMUSG00000053963	Stum	mechanosensory transduction mediator [Source:MGI Symbol;Acc:MGI:2138735]	0.433	-1.20853	0.0057232	0.336544	yes	down	0.19	0.24	0.08	0.1	0.29	0.12	0.06	0.09	0.06	0.06	0.13	0.41	0.17	0.135
ENSMUSG00000015957	Wnt11	wingless-type MMTV integration site family, member 11 [Source:MGI Symbol;Acc:MGI:101948]	0.433	-1.20739	0.0169973	0.545828	yes	down	1.89	0.51	3.83	0.98	2.41	3.28	0.34	2.12	1.3	1.5	0.38	2.41	2.15	1.34167
ENSMUSG00000102712	Gm37758	predicted gene, 37758 [Source:MGI Symbol;Acc:MGI:5610986]	0.433	-1.20919	0.0409457	0.722705	yes	down	3.6	0.38	3.09	1.02	0.52	1.51	0.32	0.35	0.18	1.43	0.73	1.1	1.68667	0.685
ENSMUSG00000075394	Hoxc4	homeobox C4 [Source:MGI Symbol;Acc:MGI:96195]	0.429	-1.22147	9.52879e-05	0.030268	yes	down	0.92	1.08	1.18	0.45	0.37	1.14	0.23	0.51	0.25	0.65	0.27	0.45	0.856667	0.393333
ENSMUSG00000057425	Ugt2b37	UDP glucuronosyltransferase 2 family, polypeptide B37 [Source:MGI Symbol;Acc:MGI:2148239]	0.424	-1.23725	1.29808e-06	0.0010541	yes	down	44.96	20.59	23.15	39.6	23.27	26.38	17.53	17.21	14.5	14.39	6.92	11.61	29.6583	13.6933
ENSMUSG00000110755	BC049987	cDNA sequence BC049987 [Source:MGI Symbol;Acc:MGI:3039606]	0.416	-1.26362	6.88944e-05	0.0225934	yes	down	12.09	10.25	8.12	13.14	17.74	10.14	6	4.69	4.98	6.1	3.72	7.49	11.9133	5.49667
ENSMUSG00000030110	Ret	ret proto-oncogene [Source:MGI Symbol;Acc:MGI:97902]	0.414	-1.27364	0.0310468	0.666945	yes	down	0.14	0.45	0.06	0.09	0.07	0.53	0.12	0.22	0.04	0.13	0.05	0.09	0.223333	0.108333
ENSMUSG00000045662	Henmt1	HEN1 methyltransferase homolog 1 (Arabidopsis) [Source:MGI Symbol;Acc:MGI:1913965]	0.411	-1.28146	0.00272623	0.2348	yes	down	0.72	0.36	0.53	0.61	0.31	0.45	0.13	0.28	0.32	0.23	0.02	0.34	0.496667	0.22
ENSMUSG00000018387	Shroom1	shroom family member 1 [Source:MGI Symbol;Acc:MGI:1919024]	0.41	-1.28791	0.00492071	0.31428	yes	down	0.32	0.27	0.38	0.54	0.63	0.32	0.11	0.23	0.73	0.1	0.25	0.31	0.41	0.288333
ENSMUSG00000114860	Gm49291	predicted gene, 49291 [Source:MGI Symbol;Acc:MGI:6118781]	0.408	-1.29323	0.00225289	0.212651	yes	down	0.31	0.32	0.37	0.59	0.35	0.24	0.12	0.19	0.13	0.37	0.09	0.18	0.363333	0.18
ENSMUSG00000101904	Gm29427	predicted gene 29427 [Source:MGI Symbol;Acc:MGI:5580133]	0.406	-1.29915	0.0205154	0.583081	yes	down	0.69	0.41	0.34	0.21	0.09	0.06	0.04	0.09	0.06	0.53	0.15	0.09	0.3	0.16
ENSMUSG00000041698	Slco1a1	solute carrier organic anion transporter family, member 1a1 [Source:MGI Symbol;Acc:MGI:1351891]	0.404	-1.30591	2.75062e-05	0.01264	yes	down	25.02	5.51	29.46	15.03	10.03	14.66	6.29	13.9	4.08	13.54	1.99	7.43	16.6183	7.87167
ENSMUSG00000032186	Tmod2	tropomodulin 2 [Source:MGI Symbol;Acc:MGI:1355335]	0.403	-1.3096	0.0325614	0.669572	yes	down	0.04	0.18	0.23	0.05	0.07	0.51	0.13	0.16	0.17	0.06	0.17	0.15	0.18	0.14
ENSMUSG00000032315	Cyp1a1	cytochrome P450, family 1, subfamily a, polypeptide 1 [Source:MGI Symbol;Acc:MGI:88588]	0.401	-1.31992	0.00124852	0.155879	yes	down	1.11	4.02	0.9	0.49	1.39	2.08	0.82	0.79	0.66	0.8	0.58	0.49	1.665	0.69
ENSMUSG00000004267	Eno2	enolase 2, gamma neuronal [Source:MGI Symbol;Acc:MGI:95394]	0.401	-1.31835	0.0318545	0.66825	yes	down	0.32	0.55	0.59	0.07	0.32	0.94	0.62	0.1	0.17	0.62	0.21	0.24	0.465	0.326667
ENSMUSG00000095332	Gm9821	predicted gene 9821 [Source:MGI Symbol;Acc:MGI:3704208]	0.4	-1.3218	0.0202083	0.582115	yes	down	0.33	0.31	0.13	0.18	0.05	0.17	0.07	0.1	0.02	0.14	0.04	0.14	0.195	0.085
ENSMUSG00000030483	Cyp2b10	cytochrome P450, family 2, subfamily b, polypeptide 10 [Source:MGI Symbol;Acc:MGI:88598]	0.4	-1.32061	0.0479832	0.755969	yes	down	0.48	0.25	0.38	0.11	0.19	0.41	0.21	0.32	0	0.09	0	0.11	0.303333	0.121667
ENSMUSG00000101678	Gm29609	predicted gene 29609 [Source:MGI Symbol;Acc:MGI:5580315]	0.396	-1.33744	0.0255285	0.62423	yes	down	0.3	0.43	0.41	0.52	0.39	0.05	0.19	0.26	0.19	0.29	0.04	0.06	0.35	0.171667
ENSMUSG00000005338	Cadm3	cell adhesion molecule 3 [Source:MGI Symbol;Acc:MGI:2137858]	0.396	-1.33628	0.0279876	0.64279	yes	down	0.17	0.89	0.07	0.13	0.91	0.63	0.34	0.29	0.07	0.31	0.25	0.08	0.466667	0.223333
ENSMUSG00000032511	Scn5a	sodium channel, voltage-gated, type V, alpha [Source:MGI Symbol;Acc:MGI:98251]	0.395	-1.34186	0.0196575	0.575868	yes	down	0.11	0.09	0.02	0.03	0.02	0.07	0.02	0.01	0.01	0.05	0.01	0.03	0.0566667	0.0216667
ENSMUSG00000117406	Ntn3	netrin 3 [Source:MGI Symbol;Acc:MGI:1341188]	0.395	-1.3419	0.0440699	0.739299	yes	down	0.2	0.07	0.09	0.01	0.05	0.15	0.03	0.09	0.02	0	0.03	0.1	0.095	0.045
ENSMUSG00000097874	C030010L15Rik	RIKEN cDNA C030010L15 gene [Source:MGI Symbol;Acc:MGI:1924562]	0.395	-1.33878	0.0457104	0.742794	yes	down	0.51	1.46	0.33	0.65	1.29	0.57	0.36	0.49	0.14	0.35	0.26	0.54	0.801667	0.356667
ENSMUSG00000030077	Chl1	cell adhesion molecule L1-like [Source:MGI Symbol;Acc:MGI:1098266]	0.394	-1.34465	0.00836407	0.40636	yes	down	0.32	0.4	0.42	0.04	0.07	0.74	0.11	0.16	0.1	0.28	0.04	0.04	0.331667	0.121667
ENSMUSG00000038418	Egr1	early growth response 1 [Source:MGI Symbol;Acc:MGI:95295]	0.394	-1.34403	0.0211938	0.592489	yes	down	19.61	2.64	7.64	1.08	1.55	1.51	3.04	2.78	0.76	2.73	0.69	2.41	5.67167	2.06833
ENSMUSG00000041649	Klf8	Kruppel-like factor 8 [Source:MGI Symbol;Acc:MGI:2442430]	0.392	-1.35227	0.0129256	0.485506	yes	down	0.13	0.07	0.1	0.04	0.06	0.18	0.04	0.02	0.05	0.04	0.05	0.03	0.0966667	0.0383333
ENSMUSG00000041552	Ptchd1	patched domain containing 1 [Source:MGI Symbol;Acc:MGI:2685233]	0.392	-1.35254	0.0387162	0.706424	yes	down	0.11	0.06	0.1	0.08	0.09	0.1	0.05	0.02	0.01	0.06	0.03	0.09	0.09	0.0433333
ENSMUSG00000063415	Cyp26b1	cytochrome P450, family 26, subfamily b, polypeptide 1 [Source:MGI Symbol;Acc:MGI:2176159]	0.389	-1.36204	0.0018007	0.18997	yes	down	2.76	10.27	4.34	3.01	0.52	2.05	0.68	2.07	1.32	3.29	0.49	1.8	3.825	1.60833
ENSMUSG00000095105	Edaradd	EDAR (ectodysplasin-A receptor)-associated death domain [Source:MGI Symbol;Acc:MGI:1931001]	0.387	-1.37089	0.000459753	0.0937504	yes	down	0.09	0.15	0.15	0.1	0.1	0.22	0.06	0.06	0.05	0.1	0.03	0.06	0.135	0.06
ENSMUSG00000069378	Prdm6	PR domain containing 6 [Source:MGI Symbol;Acc:MGI:2684938]	0.381	-1.39025	0.0473881	0.751214	yes	down	0.09	0.33	0.02	0.66	0.32	0.1	0.1	0.07	0.06	0.08	0.07	0.15	0.253333	0.0883333
ENSMUSG00000054135	A430110L20Rik	RIKEN cDNA A430110L20 gene [Source:MGI Symbol;Acc:MGI:3036249]	0.378	-1.40409	0.0128011	0.483761	yes	down	0.26	0.17	0.1	0.29	0.1	0.21	0.06	0.02	0.05	0.15	0.09	0.09	0.188333	0.0766667
ENSMUSG00000050822	Slc29a4	solute carrier family 29 (nucleoside transporters), member 4 [Source:MGI Symbol;Acc:MGI:2385330]	0.377	-1.40752	0.0440651	0.739299	yes	down	0.09	0.18	0.29	0.06	0.13	0.4	0.06	0.05	0.01	0.07	0.08	0.09	0.191667	0.06
ENSMUSG00000042417	Ccno	cyclin O [Source:MGI Symbol;Acc:MGI:2145534]	0.374	-1.41773	0.0293631	0.655904	yes	down	0.46	0.48	0.18	0.08	0.11	0.09	0.05	0.11	0.02	0.17	0.02	0.09	0.233333	0.0766667
ENSMUSG00000052565	H1f3	H1.3 linker histone, cluster member [Source:MGI Symbol;Acc:MGI:107502]	0.374	-1.41872	0.0379177	0.703522	yes	down	0.01	0.05	0.11	0.02	0.05	0.19	0.02	0.02	0.02	0.03	0.03	0.04	0.0716667	0.0266667
ENSMUSG00000010021	Kif19a	kinesin family member 19A [Source:MGI Symbol;Acc:MGI:2447024]	0.373	-1.42392	0.0471946	0.750967	yes	down	0.11	0.22	0.09	0.08	0.16	0.42	0.08	0.09	0.11	0.03	0.03	0.18	0.18	0.0866667
ENSMUSG00000012123	Crybg2	crystallin beta-gamma domain containing 2 [Source:MGI Symbol;Acc:MGI:1334463]	0.371	-1.42932	0.00465143	0.303781	yes	down	0.61	1	0.15	0.32	0.65	0.25	0.19	1.33	0.14	0.38	0.03	0.25	0.496667	0.386667
ENSMUSG00000097536	2610037D02Rik	RIKEN cDNA 2610037D02 gene [Source:MGI Symbol;Acc:MGI:1917290]	0.371	-1.43149	0.00989302	0.439338	yes	down	0.26	0.22	0.25	0.07	0.05	0.13	0	0.08	0.07	0.12	0.01	0.1	0.163333	0.0633333
ENSMUSG00000068794	Col28a1	collagen, type XXVIII, alpha 1 [Source:MGI Symbol;Acc:MGI:2685312]	0.369	-1.4369	0.0468684	0.749763	yes	down	0.05	0.35	0.03	0.02	0.05	0.29	0.09	0.03	0.04	0.08	0.03	0.03	0.131667	0.05
ENSMUSG00000040276	Pacsin1	protein kinase C and casein kinase substrate in neurons 1 [Source:MGI Symbol;Acc:MGI:1345181]	0.368	-1.44357	0.0060059	0.34903	yes	down	0.38	0.24	0.26	0.12	0.13	0.21	0.21	0.18	0.1	0.19	0	0.34	0.223333	0.17
ENSMUSG00000116579	Gm49701	predicted gene, 49701 [Source:MGI Symbol;Acc:MGI:6215160]	0.366	-1.44895	0.0247346	0.621207	yes	down	0.77	0.66	1.02	0.37	0.21	0.62	0	0.22	0.4	0.44	0.22	0.14	0.608333	0.236667
ENSMUSG00000028750	Pla2g2c	phospholipase A2, group IIC [Source:MGI Symbol;Acc:MGI:106638]	0.363	-1.4611	0.0317154	0.66825	yes	down	0.27	0.98	0.34	0.12	0.03	0.05	0.09	0.09	0.08	0.1	0.02	0.29	0.298333	0.111667
ENSMUSG00000026580	Selp	selectin, platelet [Source:MGI Symbol;Acc:MGI:98280]	0.361	-1.47101	0.0039499	0.284209	yes	down	0.66	0.28	0.59	0.42	0.63	0.4	0.26	0.15	0.03	0.07	0.13	0.54	0.496667	0.196667
ENSMUSG00000040724	Kcna2	potassium voltage-gated channel, shaker-related subfamily, member 2 [Source:MGI Symbol;Acc:MGI:96659]	0.357	-1.48487	0.0135211	0.49586	yes	down	0.04	0.13	0.04	0.03	0.02	0.09	0.03	0.03	0	0.02	0.03	0.01	0.0583333	0.02
ENSMUSG00000022103	Gfra2	glial cell line derived neurotrophic factor family receptor alpha 2 [Source:MGI Symbol;Acc:MGI:1195462]	0.355	-1.49374	0.00498809	0.317395	yes	down	0.35	0.51	0.15	0.06	0.16	0.34	0.21	0.08	0.02	0.2	0.06	0.08	0.261667	0.108333
ENSMUSG00000028039	Efna3	ephrin A3 [Source:MGI Symbol;Acc:MGI:106644]	0.354	-1.49848	3.97833e-05	0.0150761	yes	down	1.24	1.08	1.21	0.27	0.79	0.47	1.18	0.41	0.14	0.31	0.09	0.15	0.843333	0.38
ENSMUSG00000050503	Fbxl22	F-box and leucine-rich repeat protein 22 [Source:MGI Symbol;Acc:MGI:1921415]	0.353	-1.50054	0.0116011	0.466353	yes	down	0.16	0.17	0.12	0.12	0.32	0.33	0.18	0.02	0.06	0.21	0.03	0.02	0.203333	0.0866667
ENSMUSG00000025644	Gm7628	predicted gene 7628 [Source:MGI Symbol;Acc:MGI:3643956]	0.35	-1.51433	0.0105491	0.451311	yes	down	0.24	0.49	0.24	0.09	0.16	0.15	0.05	0.08	0.08	0.21	0.08	0	0.228333	0.0833333
ENSMUSG00000063193	Cd300lb	CD300 molecule like family member B [Source:MGI Symbol;Acc:MGI:2685099]	0.346	-1.52995	0.0221647	0.599959	yes	down	0.1	0.15	0.07	0.54	0.05	0.14	0.02	0.06	0.03	0.06	0	0.1	0.175	0.045
ENSMUSG00000043719	Col6a6	collagen, type VI, alpha 6 [Source:MGI Symbol;Acc:MGI:2444259]	0.345	-1.53542	0.000116009	0.0359692	yes	down	0.1	0.23	0.2	0.17	0.29	0.33	0.11	0.11	0.05	0.1	0.07	0.09	0.22	0.0883333
ENSMUSG00000088049	Gm23332	predicted gene, 23332 [Source:MGI Symbol;Acc:MGI:5453109]	0.345	-1.5362	0.000277075	0.0638508	yes	down	0.88	0.34	0.66	1.26	0.82	0.94	0.14	1.25	2.8	0.38	0.44	0.21	0.816667	0.87
ENSMUSG00000058248	Kcnh1	potassium voltage-gated channel, subfamily H (eag-related), member 1 [Source:MGI Symbol;Acc:MGI:1341721]	0.338	-1.56321	0.0193196	0.572276	yes	down	0.07	0.06	0.06	0.01	0.03	0.07	0	0.03	0.02	0.02	0.01	0.03	0.05	0.0183333
ENSMUSG00000097530	Kansl2-ps	KAT8 regulatory NSL complex subunit 2, pseudogene [Source:MGI Symbol;Acc:MGI:3648525]	0.337	-1.56716	0.0443623	0.739299	yes	down	0.17	0.11	0.23	0	0.18	0.29	0.06	0.06	0.04	0.13	0	0.06	0.163333	0.0583333
ENSMUSG00000027748	Trpc4	transient receptor potential cation channel, subfamily C, member 4 [Source:MGI Symbol;Acc:MGI:109525]	0.33	-1.59803	0.00831404	0.405084	yes	down	0.11	0.16	0.09	0.11	0.08	0.17	0.07	0	0.06	0.07	0.01	0.04	0.12	0.0416667
ENSMUSG00000018451	6330403K07Rik	RIKEN cDNA 6330403K07 gene [Source:MGI Symbol;Acc:MGI:1918001]	0.33	-1.60063	0.0357643	0.692269	yes	down	0.15	0.2	0.38	0.03	0.21	1.37	0.22	0.07	0.23	0.11	0.08	0.11	0.39	0.136667
ENSMUSG00000050875	Minar2	membrane integral NOTCH2 associated receptor 2 [Source:MGI Symbol;Acc:MGI:2442934]	0.321	-1.63953	0.0421159	0.728153	yes	down	0.12	0.18	0.08	0.21	0	0.78	0.07	0.06	0.02	0.48	0.02	0.09	0.228333	0.123333
ENSMUSG00000091648	C2cd4d	C2 calcium-dependent domain containing 4D [Source:MGI Symbol;Acc:MGI:2685505]	0.32	-1.64332	0.00653133	0.36247	yes	down	0.47	0.5	0.32	0.31	0.65	0.52	0	0.37	0.03	0.4	0.09	0.17	0.461667	0.176667
ENSMUSG00000038077	Kcna6	potassium voltage-gated channel, shaker-related, subfamily, member 6 [Source:MGI Symbol;Acc:MGI:96663]	0.317	-1.65854	0.0130167	0.485946	yes	down	0.03	0.2	0.06	0.1	0.2	0.18	0.13	0.11	0.06	0.05	0.08	0.04	0.128333	0.0783333
ENSMUSG00000028072	Ntrk1	neurotrophic tyrosine kinase, receptor, type 1 [Source:MGI Symbol;Acc:MGI:97383]	0.316	-1.66424	0.000666376	0.112512	yes	down	0.58	0.73	0.47	0.23	0.25	1.7	0.34	0.29	0.12	0.34	0.09	0.24	0.66	0.236667
ENSMUSG00000118128	Gm50331	predicted gene, 50331 [Source:MGI Symbol;Acc:MGI:6303198]	0.316	-1.66146	0.010214	0.448916	yes	down	0.38	0.18	0.11	0.07	0.02	0.14	0.02	0.04	0.07	0.08	0.03	0.02	0.15	0.0433333
ENSMUSG00000057074	Ces1g	carboxylesterase 1G [Source:MGI Symbol;Acc:MGI:88378]	0.31	-1.68989	5.72117e-05	0.0199108	yes	down	11.77	2.75	8.17	7.22	1.87	1.79	1.53	1.92	0.53	3.38	0.5	3.07	5.595	1.82167
ENSMUSG00000030468	Siglecg	sialic acid binding Ig-like lectin G [Source:MGI Symbol;Acc:MGI:2443630]	0.31	-1.68839	0.0191913	1	yes	down	0.27	0.08	0.12	0.05	0.04	0.09	0.02	0.13	0.02	0.01	0.01	0.04	0.108333	0.0383333
ENSMUSG00000056569	Mpz	myelin protein zero [Source:MGI Symbol;Acc:MGI:103177]	0.309	-1.6949	0.010396	0.451311	yes	down	0.3	2	0.38	0.08	2.6	2.04	0.89	0.18	0.13	0.28	0.19	0.2	1.23333	0.311667
ENSMUSG00000043456	Zfp536	zinc finger protein 536 [Source:MGI Symbol;Acc:MGI:1926102]	0.308	-1.69971	0.0495228	1	yes	down	0.05	0.12	0.05	0.04	0.09	0.02	0.07	0.02	0.01	0.01	0.01	0	0.0616667	0.02
ENSMUSG00000043924	Ncmap	noncompact myelin associated protein [Source:MGI Symbol;Acc:MGI:2444888]	0.305	-1.71459	0.017565	0.551728	yes	down	0.2	0.35	0.11	0.17	0.2	0.19	0.34	0.11	0.03	0.12	0.03	0.45	0.203333	0.18
ENSMUSG00000068417	Pnp2	purine-nucleoside phosphorylase 2 [Source:MGI Symbol;Acc:MGI:3712328]	0.304	-1.71861	0.00828211	0.404684	yes	down	0.43	0.29	0.22	0.24	0.1	0.31	0.05	0.11	0.01	0.18	0.17	0.05	0.265	0.095
ENSMUSG00000035200	Chrnb4	cholinergic receptor, nicotinic, beta polypeptide 4 [Source:MGI Symbol;Acc:MGI:87892]	0.301	-1.73093	0.00068171	0.113973	yes	down	0.2	0.19	0.25	0.05	0.1	0.39	0.07	0.09	0.07	0.08	0.02	0.05	0.196667	0.0633333
ENSMUSG00000066797	Zfp648	zinc finger protein 648 [Source:MGI Symbol;Acc:MGI:2685049]	0.3	-1.73473	0.0361797	0.693791	yes	down	0.57	0.75	0.5	0.05	0.03	0.09	0	0.27	0.04	0.23	0	0.08	0.331667	0.103333
ENSMUSG00000029168	Dpysl5	dihydropyrimidinase-like 5 [Source:MGI Symbol;Acc:MGI:1929772]	0.296	-1.75652	0.0477226	0.753531	yes	down	0.02	0.14	0.09	0.03	0.03	0.27	0.01	0.01	0.01	0.21	0	0.04	0.0966667	0.0466667
ENSMUSG00000019301	Hsd17b1	hydroxysteroid (17-beta) dehydrogenase 1 [Source:MGI Symbol;Acc:MGI:105077]	0.291	-1.77963	0.0160977	0.532004	yes	down	0.22	0.11	0.2	0.27	0.34	0.55	0.04	0.08	0.23	0.09	0	0.13	0.281667	0.095
ENSMUSG00000044052	Ccr10	chemokine (C-C motif) receptor 10 [Source:MGI Symbol;Acc:MGI:1096320]	0.288	-1.79593	0.00782669	0.399609	yes	down	0.29	0.19	0.2	0.11	0.16	0.1	0	0.03	0.07	0.1	0.02	0.09	0.175	0.0516667
ENSMUSG00000047798	Cd300lf	CD300 molecule like family member F [Source:MGI Symbol;Acc:MGI:2442359]	0.288	-1.79378	0.0429177	0.732608	yes	down	0.03	0.05	0.05	0.09	0.3	0.11	0.03	0.1	0.05	0.03	0	0.03	0.105	0.04
ENSMUSG00000047658	Gal3st3	galactose-3-O-sulfotransferase 3 [Source:MGI Symbol;Acc:MGI:3617843]	0.286	-1.8068	0.0389481	1	yes	down	0.06	0.06	0.14	0.02	0.06	0.14	0	0.06	0.02	0.07	0	0.02	0.08	0.0283333
ENSMUSG00000116736	Gm49692	predicted gene, 49692 [Source:MGI Symbol;Acc:MGI:6215145]	0.283	-1.82169	0.000360285	0.0808072	yes	down	1.1	0.28	0.67	2.01	0.54	0.48	0.07	0.15	0.21	0.19	0.1	0.22	0.846667	0.156667
ENSMUSG00000020052	Ascl1	achaete-scute family bHLH transcription factor 1 [Source:MGI Symbol;Acc:MGI:96919]	0.28	-1.83516	0.0304945	1	yes	down	0.08	0.15	0.02	0.13	0.04	0.08	0.02	0.04	0	0.02	0.04	0.02	0.0833333	0.0233333
ENSMUSG00000029510	Gpc2	glypican 2 (cerebroglycan) [Source:MGI Symbol;Acc:MGI:1919201]	0.276	-1.8589	0.0162059	0.532561	yes	down	0.36	0.33	0.01	0.11	0.14	0.11	0.1	0.02	0.02	0.05	0.04	0	0.176667	0.0383333
ENSMUSG00000112466	Gm29674	predicted gene, 29674 [Source:MGI Symbol;Acc:MGI:5588833]	0.274	-1.86764	0.00756845	0.395904	yes	down	0.41	0.46	0.27	0.05	0.04	0.3	0.09	0.08	0.12	0.05	0	0.21	0.255	0.0916667
ENSMUSG00000114943	Gm8947	predicted gene 8947 [Source:MGI Symbol;Acc:MGI:3648958]	0.272	-1.87676	0.000404356	0.0861934	yes	down	0.46	0.43	1.43	0.72	2.87	1.43	0.36	0.47	0.41	0.43	0.3	0.45	1.22333	0.403333
ENSMUSG00000033208	S100b	S100 protein, beta polypeptide, neural [Source:MGI Symbol;Acc:MGI:98217]	0.271	-1.88454	0.0343744	0.68003	yes	down	0.19	1.17	0.1	0.1	0.26	0.96	0.42	0	0.15	0	0.05	0.11	0.463333	0.121667
ENSMUSG00000049281	Scn3b	sodium channel, voltage-gated, type III, beta [Source:MGI Symbol;Acc:MGI:1918882]	0.265	-1.91728	0.0399806	0.716867	yes	down	0.04	0.09	0	0.03	0.07	0.38	0.03	0	0.02	0.22	0.04	0.04	0.101667	0.0583333
ENSMUSG00000014602	Kif1a	kinesin family member 1A [Source:MGI Symbol;Acc:MGI:108391]	0.261	-1.94025	0.00455184	0.302805	yes	down	0.04	0.16	0.03	0.03	0.03	0.33	0.04	0.03	0.03	0.04	0.01	0.03	0.103333	0.03
ENSMUSG00000007021	Syngr3	synaptogyrin 3 [Source:MGI Symbol;Acc:MGI:1341881]	0.261	-1.93756	0.0117347	0.466353	yes	down	0.15	0.23	0.1	0.08	0.17	0.99	0.15	0.08	0.07	0.03	0.11	0.06	0.286667	0.0833333
ENSMUSG00000040809	Chil3	chitinase-like 3 [Source:MGI Symbol;Acc:MGI:1330860]	0.259	-1.95056	0.00483836	0.311353	yes	down	0.29	0.16	0.17	3.18	0.39	0.57	0.06	0.28	0.2	0.18	0.58	0.07	0.793333	0.228333
ENSMUSG00000117992	Gm41760	predicted gene, 41760 [Source:MGI Symbol;Acc:MGI:5624645]	0.257	-1.958	0.0109258	0.457781	yes	down	0.08	0.13	0.06	0.08	0.26	0.18	0.03	0.04	0.1	0.07	0	0.02	0.131667	0.0433333
ENSMUSG00000000792	Slc5a5	solute carrier family 5 (sodium iodide symporter), member 5 [Source:MGI Symbol;Acc:MGI:2149330]	0.25	-2.0001	0.030399	1	yes	down	0.03	0.06	0.06	0.03	0.03	0.16	0	0.05	0.03	0	0.01	0.02	0.0616667	0.0183333
ENSMUSG00000110899	Gm48840	predicted gene, 48840 [Source:MGI Symbol;Acc:MGI:6098571]	0.248	-2.01168	0.00197464	0.196119	yes	down	0.24	0.09	0.15	0.37	0.4	0.14	0.1	0.12	0.04	0	0.08	0.04	0.231667	0.0633333
ENSMUSG00000100287	Gm28068	predicted gene 28068 [Source:MGI Symbol;Acc:MGI:5578774]	0.239	-2.06294	0.043855	1	yes	down	0.16	0	0.04	0.04	0.07	0.05	0	0.03	0	0.04	0.02	0	0.06	0.015
ENSMUSG00000063739	Gm4963	predicted gene 4963 [Source:MGI Symbol;Acc:MGI:3645168]	0.236	-2.08233	0.037758	1	yes	down	0.82	2.35	0.79	1.53	3.11	0	0	0.36	0.31	0.73	0.29	0.41	1.43333	0.35
ENSMUSG00000029375	Cxcl15	chemokine (C-X-C motif) ligand 15 [Source:MGI Symbol;Acc:MGI:1339941]	0.235	-2.0872	0.0169692	0.545828	yes	down	0.02	0.07	0.21	0.09	0.2	0.08	0	0.05	0.04	0.05	0.04	0	0.111667	0.03
ENSMUSG00000040035	Disp2	dispatched RND tramsporter family member 2 [Source:MGI Symbol;Acc:MGI:2388733]	0.232	-2.10802	0.0242168	0.616888	yes	down	0.01	0.23	0.01	0.01	0.07	0.24	0.03	0.01	0	0.06	0.01	0.04	0.095	0.025
ENSMUSG00000038791	Scgb3a2	secretoglobin, family 3A, member 2 [Source:MGI Symbol;Acc:MGI:2153470]	0.231	-2.11233	0.0237236	1	yes	down	0.15	0.74	0.15	1.32	0.33	0.98	0.24	0.14	0.12	0.32	0.12	0	0.611667	0.156667
ENSMUSG00000047953	Gp5	glycoprotein 5 (platelet) [Source:MGI Symbol;Acc:MGI:1096363]	0.231	-2.11115	0.0453732	1	yes	down	0.05	0.15	0.02	0.08	0.02	0.17	0	0	0.07	0.02	0	0.02	0.0816667	0.0183333
ENSMUSG00000102704	Gm38309	predicted gene, 38309 [Source:MGI Symbol;Acc:MGI:5611537]	0.229	-2.12908	0.038152	0.703522	yes	down	0	0.29	0	0.33	0.4	0.18	0.03	0.07	0.09	0	0.08	0.04	0.2	0.0516667
ENSMUSG00000026141	Col19a1	collagen, type XIX, alpha 1 [Source:MGI Symbol;Acc:MGI:1095415]	0.223	-2.16474	0.00109501	0.145885	yes	down	0.09	0.08	0.13	0.06	0.03	0.05	0.03	0	0.01	0.04	0.02	0.01	0.0733333	0.0183333
ENSMUSG00000022097	Sftpc	surfactant associated protein C [Source:MGI Symbol;Acc:MGI:109517]	0.22	-2.1855	0.00107709	0.145269	yes	down	0.7	0.7	0.97	6.77	6.59	4.23	0.96	0.91	1.63	0.62	0.44	0.96	3.32667	0.92
ENSMUSG00000021789	Sftpa1	surfactant associated protein A1 [Source:MGI Symbol;Acc:MGI:109518]	0.22	-2.18405	0.00633475	0.357704	yes	down	0.08	0.13	0.08	1.05	1.28	0.61	0.14	0.21	0.26	0.16	0.18	0	0.538333	0.158333
ENSMUSG00000021795	Sftpd	surfactant associated protein D [Source:MGI Symbol;Acc:MGI:109515]	0.22	-2.18176	0.0305513	0.666229	yes	down	0.03	0.04	0	0.96	0.29	0.22	0.1	0.09	0.11	0.05	0.03	0.05	0.256667	0.0716667
ENSMUSG00000087648	E130018N17Rik	RIKEN cDNA E130018N17 gene [Source:MGI Symbol;Acc:MGI:1924267]	0.218	-2.19815	0.00827879	0.404684	yes	down	0.22	0.27	0.08	0.35	0.35	0.11	0.04	0	0.07	0.18	0	0.09	0.23	0.0633333
ENSMUSG00000097022	BC001981	cDNA sequence BC001981 [Source:MGI Symbol;Acc:MGI:3704411]	0.216	-2.20921	0.033589	1	yes	down	0.15	1.55	0.1	0.16	0.04	0.06	0.03	0.03	0	0.04	0	0.04	0.343333	0.0233333
ENSMUSG00000067786	Nnat	neuronatin [Source:MGI Symbol;Acc:MGI:104716]	0.215	-2.21625	0.0283462	0.645021	yes	down	1.06	9.5	0.94	0.3	3.92	6.12	3.56	0.38	0.11	0.74	0.2	0.34	3.64	0.888333
ENSMUSG00000084990	Gm14549	predicted gene 14549 [Source:MGI Symbol;Acc:MGI:3705175]	0.208	-2.26507	0.00427231	0.298226	yes	down	0.54	0.11	0.5	0.21	0.36	0.33	0.1	0.06	0.09	0	0.13	0	0.341667	0.0633333
ENSMUSG00000097768	2310043M15Rik	RIKEN cDNA 2310043M15 gene [Source:MGI Symbol;Acc:MGI:1919180]	0.207	-2.27103	0.0117866	0.466353	yes	down	0.08	0.19	0.08	0.09	0.21	0.28	0.03	0.04	0.11	0	0.03	0	0.155	0.035
ENSMUSG00000024653	Scgb1a1	secretoglobin, family 1A, member 1 (uteroglobin) [Source:MGI Symbol;Acc:MGI:98919]	0.202	-2.30735	0.000614842	0.108092	yes	down	6.48	7.63	7.75	46.26	39.52	29.52	5.15	7.73	7.02	3.88	4.83	3.73	22.86	5.39
ENSMUSG00000021356	Irf4	interferon regulatory factor 4 [Source:MGI Symbol;Acc:MGI:1096873]	0.199	-2.33011	0.000190532	0.0477816	yes	down	0.88	1.77	1.09	0.08	0.11	1.31	0.35	0.06	0.1	0.17	0.07	0.1	0.873333	0.141667
ENSMUSG00000109279	Gm45220	predicted gene 45220 [Source:MGI Symbol;Acc:MGI:5753796]	0.196	-2.35443	0.0395858	1	yes	down	0.25	0.05	0.02	0.05	0	0.03	0.02	0.02	0	0.02	0.01	0	0.0666667	0.0116667
ENSMUSG00000020848	Doc2b	double C2, beta [Source:MGI Symbol;Acc:MGI:1100497]	0.195	-2.35711	0.000589612	0.105181	yes	down	0.11	0.11	0.08	0.04	0.03	0.26	0.02	0.01	0.01	0.03	0.02	0.03	0.105	0.02
ENSMUSG00000026443	Lrrn2	leucine rich repeat protein 2, neuronal [Source:MGI Symbol;Acc:MGI:106037]	0.195	-2.35997	0.021353	0.594987	yes	down	0.06	0.19	0.04	0	0.01	0.15	0.03	0.04	0.01	0	0.01	0	0.075	0.015
ENSMUSG00000072591	Fzd10os	frizzled class receptor 10, opposite strand [Source:MGI Symbol;Acc:MGI:2442398]	0.195	-2.35981	0.0248417	1	yes	down	0.05	0.09	0.06	0.02	1.13	0.09	0	0.04	0.02	0	0.02	0	0.24	0.0133333
ENSMUSG00000101309	Gm29397	predicted gene 29397 [Source:MGI Symbol;Acc:MGI:5580103]	0.194	-2.36368	0.0416101	1	yes	down	9.17	0	4.15	1.72	0.91	0.55	0	1.34	0.58	0.91	0	0.27	2.75	0.516667
ENSMUSG00000047976	Kcna1	potassium voltage-gated channel, shaker-related subfamily, member 1 [Source:MGI Symbol;Acc:MGI:96654]	0.185	-2.43233	0.0203925	0.583081	yes	down	0.1	0.17	0.02	0.02	0	0.3	0.07	0.03	0	0.02	0.01	0	0.101667	0.0216667
ENSMUSG00000070337	Gpr179	G protein-coupled receptor 179 [Source:MGI Symbol;Acc:MGI:2443409]	0.182	-2.45982	0.0065467	0.36247	yes	down	0.02	0.02	0.01	0.02	0.03	0.05	0	0.02	0	0.01	0	0	0.025	0.005
ENSMUSG00000032269	Htr3a	5-hydroxytryptamine (serotonin) receptor 3A [Source:MGI Symbol;Acc:MGI:96282]	0.181	-2.46609	0.0012523	0.155879	yes	down	0.75	0.57	0.37	0.02	0.13	3.12	0.16	0.1	0.15	0.36	0.04	0.24	0.826667	0.175
ENSMUSG00000117859	Gm32492	predicted gene, 32492 [Source:MGI Symbol;Acc:MGI:5591651]	0.178	-2.49175	0.00772681	0.399289	yes	down	1.19	0.74	0.38	1.65	1.68	0.12	0.58	0.37	0	0.15	0	0.15	0.96	0.208333
ENSMUSG00000018486	Wnt9b	wingless-type MMTV integration site family, member 9B [Source:MGI Symbol;Acc:MGI:1197020]	0.176	-2.50383	5.36733e-12	1.30756e-08	yes	down	0.72	0.88	1.87	0.29	0.67	1.17	0.11	0.22	0.22	0.17	0.12	0.16	0.933333	0.166667
ENSMUSG00000056370	Sftpb	surfactant associated protein B [Source:MGI Symbol;Acc:MGI:109516]	0.173	-2.53123	0.00139774	0.169814	yes	down	0.18	0.13	0.17	0.42	0.9	0.37	0.12	0.07	0.19	0.05	0	0.05	0.361667	0.08
ENSMUSG00000059408	Mrgprh	MAS-related GPR, member H [Source:MGI Symbol;Acc:MGI:1934134]	0.171	-2.55056	0.0352635	1	yes	down	0.25	0.12	0.08	0.12	0.03	0	0.07	0	0	0.03	0	0	0.1	0.0166667
ENSMUSG00000033006	Sox10	SRY (sex determining region Y)-box 10 [Source:MGI Symbol;Acc:MGI:98358]	0.169	-2.56554	0.000448107	0.0937504	yes	down	0.13	0.33	0.07	0.12	0.22	0.15	0.05	0.02	0	0.08	0	0.23	0.17	0.0633333
ENSMUSG00000110462	Gm35572	predicted gene, 35572 [Source:MGI Symbol;Acc:MGI:5594731]	0.168	-2.57649	0.0364084	1	yes	down	0	0.08	0.06	0.04	0.2	0.02	0.04	0.02	0	0	0.02	0	0.0666667	0.0133333
ENSMUSG00000000948	Gm38393	predicted gene, 38393 [Source:MGI Symbol;Acc:MGI:5613898]	0.167	-2.57887	0.00804719	0.400084	yes	down	0.08	0.08	0.09	0.18	0.01	0.02	0.01	0.01	0	0.08	0	0	0.0766667	0.0166667
ENSMUSG00000074472	Zfp872	zinc finger protein 872 [Source:MGI Symbol;Acc:MGI:3588272]	0.158	-2.66358	0.0309599	1	yes	down	0.03	0.06	0.04	0	0.05	0.09	0.01	0.02	0	0.02	0	0	0.045	0.00833333
ENSMUSG00000104921	Gm23927	predicted gene, 23927 [Source:MGI Symbol;Acc:MGI:5453704]	0.154	-2.70202	9.26605e-08	0.000112867	yes	down	2	0.52	1.24	1.44	1.87	1.63	0.05	0.46	0.13	0.27	0.23	0.38	1.45	0.253333
ENSMUSG00000026204	Ptprn	protein tyrosine phosphatase, receptor type, N [Source:MGI Symbol;Acc:MGI:102765]	0.153	-2.70843	0.000587029	0.105181	yes	down	0.08	0.07	0.08	0.04	0.1	0.65	0.04	0.04	0.03	0.04	0.01	0.03	0.17	0.0316667
ENSMUSG00000037846	Rtkn2	rhotekin 2 [Source:MGI Symbol;Acc:MGI:2158417]	0.152	-2.72218	0.0498361	1	yes	down	0.02	0.02	0	0.08	0	0.08	0.01	0	0.02	0	0.01	0	0.0333333	0.00666667
ENSMUSG00000040972	Igsf21	immunoglobulin superfamily, member 21 [Source:MGI Symbol;Acc:MGI:2681842]	0.146	-2.77401	0.0455367	1	yes	down	0	0.4	0.02	0	0.11	0.19	0.07	0	0	0.05	0	0	0.12	0.02
ENSMUSG00000036961	Wnt8b	wingless-type MMTV integration site family, member 8B [Source:MGI Symbol;Acc:MGI:109485]	0.144	-2.79122	0.00369383	0.276513	yes	down	0.01	0.13	0.25	0.01	0.06	0.36	0.03	0.03	0	0.02	0	0.06	0.136667	0.0233333
ENSMUSG00000111610	Gm34829	predicted gene, 34829 [Source:MGI Symbol;Acc:MGI:5593988]	0.142	-2.81217	0.0059644	1	yes	down	0.27	0.09	0.29	0.05	0.26	0.32	0	0.05	0.09	0	0.04	0	0.213333	0.03
ENSMUSG00000062082	Cd200r4	CD200 receptor 4 [Source:MGI Symbol;Acc:MGI:3036289]	0.142	-2.81404	0.0309405	1	yes	down	0.19	0.23	0.03	0.03	0.12	0	0.05	0	0	0.03	0	0	0.1	0.0133333
ENSMUSG00000051111	Sv2c	synaptic vesicle glycoprotein 2c [Source:MGI Symbol;Acc:MGI:1922459]	0.14	-2.83578	0.0116462	0.466353	yes	down	0.07	0.04	0	0	0.01	0.25	0.01	0.02	0	0.02	0.09	0.01	0.0616667	0.025
ENSMUSG00000024109	Nrxn1	neurexin I [Source:MGI Symbol;Acc:MGI:1096391]	0.139	-2.84906	0.0284999	1	yes	down	0.06	0.01	0.02	0.07	0.01	0.24	0.03	0	0	0.31	0	0	0.0683333	0.0566667
ENSMUSG00000024868	Dkk1	dickkopf WNT signaling pathway inhibitor 1 [Source:MGI Symbol;Acc:MGI:1329040]	0.138	-2.8559	0.00514162	1	yes	down	0.02	0.15	0.02	0.09	0.06	0.24	0	0.02	0.02	0.02	0	0.04	0.0966667	0.0166667
ENSMUSG00000028137	Celf3	CUGBP, Elav-like family member 3 [Source:MGI Symbol;Acc:MGI:1926034]	0.138	-2.85997	0.0160661	0.531991	yes	down	0.02	0.13	0	0.11	0.15	0.44	0.02	0.1	0.02	0	0	0.07	0.141667	0.035
ENSMUSG00000085084	4930570G19Rik	RIKEN cDNA 4930570G19 gene [Source:MGI Symbol;Acc:MGI:1923158]	0.138	-2.85961	0.0390575	1	yes	down	0.29	0	0.2	0.49	0.11	0.11	0	0	0	0	0.13	0	0.2	0.0216667
ENSMUSG00000022055	Nefl	neurofilament, light polypeptide [Source:MGI Symbol;Acc:MGI:97313]	0.136	-2.88162	0.000148285	0.0395109	yes	down	0.22	0.4	0.24	0.03	0.07	0.94	0.08	0.04	0.01	0.1	0	0.07	0.316667	0.05
ENSMUSG00000060560	Ces4a	carboxylesterase 4A [Source:MGI Symbol;Acc:MGI:2384581]	0.134	-2.89972	0.0473293	1	yes	down	0.02	0.04	0.02	0	0.06	0.05	0	0	0.02	0	0	0	0.0316667	0.00333333
ENSMUSG00000055170	Ifng	interferon gamma [Source:MGI Symbol;Acc:MGI:107656]	0.127	-2.97909	0.0412525	1	yes	down	0	0.17	0.05	0	0.15	0.27	0	0.05	0	0	0.04	0	0.106667	0.015
ENSMUSG00000113161	Gm47457	predicted gene, 47457 [Source:MGI Symbol;Acc:MGI:6096418]	0.123	-3.0251	0.000737832	0.116107	yes	down	0.07	0.02	0.02	0.12	0.13	0.06	0.02	0	0	0.03	0.01	0.01	0.07	0.0116667
ENSMUSG00000025329	Padi1	peptidyl arginine deiminase, type I [Source:MGI Symbol;Acc:MGI:1338893]	0.12	-3.06151	0.0110486	1	yes	down	0	0.08	0.06	0.02	0.04	0.06	0.02	0.03	0	0	0	0	0.0433333	0.00833333
ENSMUSG00000085125	Gm16070	predicted gene 16070 [Source:MGI Symbol;Acc:MGI:3801761]	0.113	-3.15192	0.0347614	1	yes	down	0	0.03	0.03	0.04	4.69	0	0	0	0.02	0	0	0.01	0.798333	0.005
ENSMUSG00000058207	Serpina3k	serine (or cysteine) peptidase inhibitor, clade A, member 3K [Source:MGI Symbol;Acc:MGI:98377]	0.107	-3.23007	0.0132355	0.491731	yes	down	0.16	0.41	0	0.3	0.51	2.36	0.24	0	0.02	0.08	0	0.15	0.623333	0.0816667
ENSMUSG00000076594	Igkv6-13	immunoglobulin kappa variable 6-13 [Source:MGI Symbol;Acc:MGI:1330829]	0.105	-3.24576	0.0443859	1	yes	down	1.9	0.2	4.24	0.42	0	0.37	0	0	0	0	0	0.45	1.18833	0.075
ENSMUSG00000067399	Trim43c	tripartite motif-containing 43C [Source:MGI Symbol;Acc:MGI:3647365]	0.105	-3.24495	0.0464291	1	yes	down	0.18	0.03	0.03	0.03	0	0.05	0	0	0	0	0	0	0.0533333	0
ENSMUSG00000026452	Syt2	synaptotagmin II [Source:MGI Symbol;Acc:MGI:99666]	0.103	-3.27863	0.0104813	1	yes	down	0.03	0.03	0.03	0	0.01	0.09	0	0.01	0	0	0.01	0	0.0316667	0.00333333
ENSMUSG00000116220	A430088P11Rik	RIKEN cDNA A430088P11 gene [Source:MGI Symbol;Acc:MGI:3605804]	0.087	-3.52817	0.0483965	1	yes	down	0	0.01	0.02	0.04	0.03	0	0	0	0	0	0	0	0.0166667	0
ENSMUSG00000035964	Tmem59l	transmembrane protein 59-like [Source:MGI Symbol;Acc:MGI:1915187]	0.086	-3.53782	0.021808	1	yes	down	0.04	0	0	0.11	0.04	0.66	0.08	0	0	0	0.03	0	0.141667	0.0183333
ENSMUSG00000031028	Tub	tubby bipartite transcription factor [Source:MGI Symbol;Acc:MGI:2651573]	0.083	-3.59851	0.00226548	0.212651	yes	down	0.01	0.04	0	0.02	0.03	0.38	0.02	0.01	0	0.02	0	0.01	0.08	0.01
ENSMUSG00000086742	Gm16201	predicted gene 16201 [Source:MGI Symbol;Acc:MGI:3802153]	0.077	-3.70347	0.00590461	1	yes	down	0.02	0.2	0.12	0.04	0	0.1	0	0	0	0	0.07	0	0.08	0.0116667
ENSMUSG00000038754	Elovl3	elongation of very long chain fatty acids (FEN1/Elo2, SUR4/Elo3, yeast)-like 3 [Source:MGI Symbol;Acc:MGI:1195976]	0.075	-3.7342	0.00657345	0.362774	yes	down	0.1	0.29	0	0	0.17	0.47	0.06	0	0	0	0.02	0	0.171667	0.0133333
ENSMUSG00000045010	Gm4779	predicted gene 4779 [Source:MGI Symbol;Acc:MGI:3646776]	0.069	-3.86038	0.0214443	1	yes	down	0.58	0.11	0.52	0	0	0	0	0.03	0	0	0	0	0.201667	0.005
ENSMUSG00000021587	Pcsk1	proprotein convertase subtilisin/kexin type 1 [Source:MGI Symbol;Acc:MGI:97511]	0.066	-3.93213	0.0203183	1	yes	down	0	0.01	0	0.01	0.01	0.14	0	0.01	0	0	0	0	0.0283333	0.00166667
ENSMUSG00000100162	Gm20687	predicted gene 20687 [Source:MGI Symbol;Acc:MGI:5313134]	0.061	-4.04685	0.00127108	1	yes	down	0.14	0	0.02	0.06	0.06	0.46	0	0.02	0	0	0	0	0.123333	0.00333333
ENSMUSG00000022868	Ahsg	alpha-2-HS-glycoprotein [Source:MGI Symbol;Acc:MGI:107189]	0.061	-4.0247	0.0272192	1	yes	down	0.16	0	0	0.16	0.56	0	0.03	0	0	0	0	0	0.146667	0.005
ENSMUSG00000078672	Mup20	major urinary protein 20 [Source:MGI Symbol;Acc:MGI:3651981]	0.052	-4.27775	0.0309715	1	yes	down	0	0	0	0.56	0.34	0.06	0	0	0	0	0	0	0.16	0
ENSMUSG00000116875	Morf4l1-ps1	mortality factor 4 like 1, pseudogene 1 [Source:MGI Symbol;Acc:MGI:3612158]	0.05	-4.31835	0.0202089	1	yes	down	0	0	0.41	0.49	0	0.24	0	0	0	0	0	0	0.19	0
ENSMUSG00000034958	Atcay	ataxia, cerebellar, Cayman type [Source:MGI Symbol;Acc:MGI:2448730]	0.049	-4.35904	0.0142506	1	yes	down	0	0.01	0	0.02	0.1	0.17	0	0	0	0	0	0	0.05	0
ENSMUSG00000074373	Gm10680	predicted gene 10680 [Source:MGI Symbol;Acc:MGI:3704335]	0.047	-4.41127	0.0477337	1	yes	down	0	0	2.04	0	0	0.44	0	0	0	0	0	0	0.413333	0
ENSMUSG00000047261	Gap43	growth associated protein 43 [Source:MGI Symbol;Acc:MGI:95639]	0.029	-5.12785	0.010982	0.458545	yes	down	0.04	0	0	0.12	0.32	2.69	0.07	0	0	0	0.03	0	0.528333	0.0166667

## Sheet: Sheet6
Sheet 6: Transcriptomic data for the comparison of GF-CON and GF-HS, FC=1.
Gene_id	Gene name	Gene description	FC(GF_ND/GF_HSD)	Log2FC(GF_ND/GF_HSD)	Pvalue	Padjust	Significant	Regulate	GF_HS_1	GF_HS_2	GF_HS_3	GF_HS_4	GF_HS_5	GF_CON_1	GF_CON_2	GF_CON_3	GF_CON_4	GF_CON_5	GF_CON_6	GF_HSD	GF_ND
ENSMUSG00000027875	Hmgcs2	3-hydroxy-3-methylglutaryl-Coenzyme A synthase 2 [Source:MGI Symbol;Acc:MGI:101939]	0.191	-2.38941	5.88576e-21	8.47255e-17	yes	down	12.93	2.3	9.5	8.45	7.63	0.59	0.6	3.32	0.53	0.41	1.39	8.162	1.14
ENSMUSG00000057425	Ugt2b37	UDP glucuronosyltransferase 2 family, polypeptide B37 [Source:MGI Symbol;Acc:MGI:2148239]	6.916	2.79002	9.60372e-19	6.91228e-15	yes	up	7.18	1.08	7.13	5.78	8.63	12.97	33.84	56.42	6.99	17.25	36.69	5.96	27.36
ENSMUSG00000039710	Slc7a12	solute carrier family 7 (cationic amino acid transporter, y+ system), member 12 [Source:MGI Symbol;Acc:MGI:2156159]	0.032	-4.96111	1.40025e-13	6.71889e-10	yes	down	11.24	3.56	5.33	4.63	0.77	0.05	0.05	0.5	0.1	0.13	0	5.106	0.138333
ENSMUSG00000028715	Cyp4a14	cytochrome P450, family 4, subfamily a, polypeptide 14 [Source:MGI Symbol;Acc:MGI:1096550]	0.11	-3.18694	2.71846e-13	9.78304e-10	yes	down	38.08	4.54	12.68	18.95	20.81	1.36	0.2	3	0.44	1.6	1.16	19.012	1.29333
ENSMUSG00000028571	Cyp2j13	cytochrome P450, family 2, subfamily j, polypeptide 13 [Source:MGI Symbol;Acc:MGI:2385197]	3.955	1.98353	1.47136e-12	4.23605e-09	yes	up	4.2	1.45	2.56	2.46	3.99	3.81	6.02	10.69	3.71	5	10.13	2.932	6.56
ENSMUSG00000068877	Selenbp2	selenium binding protein 2 [Source:MGI Symbol;Acc:MGI:104859]	4.299	2.10391	9.99398e-12	2.39772e-08	yes	up	2	1.07	1.02	0.63	0.78	1.38	3.02	3.31	1.04	1.87	3.21	1.1	2.305
ENSMUSG00000073878	Gm13304	predicted gene 13304 [Source:MGI Symbol;Acc:MGI:3710514]	40.457	5.33831	5.62746e-11	1.15725e-07	yes	up	0	0	0.19	0.21	0	1.84	2.38	4.49	1.6	2.59	0.34	0.08	2.20667
ENSMUSG00000112057	Gm21321	predicted gene, 21321 [Source:MGI Symbol;Acc:MGI:5434676]	3.895	1.96168	1.64674e-10	2.9631e-07	yes	up	1.44	0.45	0.94	0.86	1.18	1.97	2.31	4.73	0.94	1.72	2.85	0.974	2.42
ENSMUSG00000090213	Tmem189	transmembrane protein 189 [Source:MGI Symbol;Acc:MGI:2142624]	0.448	-1.15765	7.57429e-10	1.21147e-06	yes	down	26.22	6.07	17.32	15.16	13.35	2.31	4.89	15.66	2.6	4.78	3.88	15.624	5.68667
ENSMUSG00000110755	BC049987	cDNA sequence BC049987 [Source:MGI Symbol;Acc:MGI:3039606]	6.206	2.63362	1.58855e-09	2.28671e-06	yes	up	1.75	1.4	2.71	1.33	4.04	8.54	8.46	10.01	6.32	6.08	10.98	2.246	8.39833
ENSMUSG00000057074	Ces1g	carboxylesterase 1G [Source:MGI Symbol;Acc:MGI:88378]	8.053	3.00957	1.31664e-08	1.723e-05	yes	up	0.2	0.04	0.02	0.16	0.2	0.37	0.83	0.94	0.13	0.41	0.99	0.124	0.611667
ENSMUSG00000104921	Gm23927	predicted gene, 23927 [Source:MGI Symbol;Acc:MGI:5453704]	18.945	4.24371	2.20959e-08	2.51135e-05	yes	up	0.05	0.04	0.04	0.09	0.05	0.6	0.6	0.7	0.33	0.53	0.89	0.054	0.608333
ENSMUSG00000043719	Col6a6	collagen, type VI, alpha 6 [Source:MGI Symbol;Acc:MGI:2444259]	15.225	3.92835	2.26798e-08	2.51135e-05	yes	up	0.01	0	0.03	0.03	0	0.13	0.1	0.09	0.07	0.11	0.1	0.014	0.1
ENSMUSG00000006345	Ggt1	gamma-glutamyltransferase 1 [Source:MGI Symbol;Acc:MGI:95706]	2.332	1.22164	5.91224e-08	6.07905e-05	yes	up	430.33	102.52	285.06	226.84	281.92	221.14	534.36	746.21	185.09	304.12	557.89	265.334	424.802
ENSMUSG00000022148	Fyb	FYN binding protein [Source:MGI Symbol;Acc:MGI:1346327]	5.457	2.44808	7.97977e-08	7.65792e-05	yes	up	0.58	1.01	6.45	5.8	0.27	8.19	31.73	18.44	4.72	11.16	21.71	2.822	15.9917
ENSMUSG00000038704	Aspdh	aspartate dehydrogenase domain containing [Source:MGI Symbol;Acc:MGI:1915602]	2.772	1.47071	1.74052e-07	0.000146552	yes	up	34.95	8.01	30.45	18.01	28.45	14.5	57.81	82.6	22.86	21.45	54.35	23.974	42.2617
ENSMUSG00000055912	Tmem150a	transmembrane protein 150A [Source:MGI Symbol;Acc:MGI:2385244]	2.44	1.28668	1.79042e-07	0.000146552	yes	up	13.79	5.9	12.63	11.05	11.93	12.34	16.15	30.32	12.56	11.47	21.21	11.06	17.3417
ENSMUSG00000028836	Slc30a2	solute carrier family 30 (zinc transporter), member 2 [Source:MGI Symbol;Acc:MGI:106637]	2.474	1.30671	1.84612e-07	0.000146552	yes	up	2.27	0.43	1.23	1.73	1.68	0.84	2.81	5.88	0.52	1.01	4.42	1.468	2.58
ENSMUSG00000029380	Cxcl1	chemokine (C-X-C motif) ligand 1 [Source:MGI Symbol;Acc:MGI:108068]	13.268	3.72992	2.03461e-07	0.000146552	yes	up	0.11	0.24	0.65	0.45	0.33	3.49	3.48	1.45	0.86	3.62	0.31	0.356	2.20167
ENSMUSG00000072949	Acot1	acyl-CoA thioesterase 1 [Source:MGI Symbol;Acc:MGI:1349396]	0.371	-1.42898	2.03615e-07	0.000146552	yes	down	34.07	3.3	10.54	10.19	22.3	1.91	2.4	8.21	0.77	1.35	6.56	16.08	3.53333
ENSMUSG00000096107	Gm16505	predicted gene 16505 [Source:MGI Symbol;Acc:MGI:3642261]	4.463	2.15805	2.16553e-07	0.000148442	yes	up	0.38	0.17	0.25	0.17	0.4	0.53	2.33	1.16	0.47	0.53	1.68	0.274	1.11667
ENSMUSG00000039246	Lyplal1	lysophospholipase-like 1 [Source:MGI Symbol;Acc:MGI:2385115]	0.356	-1.4916	2.2804e-07	0.000149211	yes	down	25.96	2.96	9.35	7.55	8.19	1.16	1.46	9.04	0.74	1.37	2.56	10.802	2.72167
ENSMUSG00000031389	Arhgap4	Rho GTPase activating protein 4 [Source:MGI Symbol;Acc:MGI:2159577]	2.878	1.52511	2.57952e-07	0.000161445	yes	up	0.77	0.57	1.34	0.9	0.75	1.42	1.56	2.26	1.43	1.65	1.69	0.866	1.66833
ENSMUSG00000028669	Pithd1	PITH (C-terminal proteasome-interacting domain of thioredoxin-like) domain containing 1 [Source:MGI Symbol;Acc:MGI:1913443]	0.428	-1.22594	2.88632e-07	0.000173119	yes	down	5.83	1.51	6.87	4.94	3.46	0.44	0.8	4.4	0.59	1.11	1.65	4.522	1.49833
ENSMUSG00000038567	Cyp24a1	cytochrome P450, family 24, subfamily a, polypeptide 1 [Source:MGI Symbol;Acc:MGI:88593]	4.296	2.10304	3.12764e-07	0.00018009	yes	up	1.68	0.92	2.98	0.5	1.55	4.13	3.17	8.54	2.52	3.82	2.85	1.526	4.17167
ENSMUSG00000095350	Gm23284	predicted gene, 23284 [Source:MGI Symbol;Acc:MGI:5453061]	0.012	-6.35812	4.21179e-07	0.000231369	yes	down	49.69	0	0	882.58	956.62	0	0	0	0	0	0	377.778	0
ENSMUSG00000001065	Zfp276	zinc finger protein (C2H2 type) 276 [Source:MGI Symbol;Acc:MGI:1888495]	2.077	1.05436	4.33967e-07	0.000231369	yes	up	3.52	0.79	3.63	2.26	2.17	2.01	3.15	5.69	1.94	3.46	3.47	2.474	3.28667
ENSMUSG00000053279	Aldh1a1	aldehyde dehydrogenase family 1, subfamily A1 [Source:MGI Symbol;Acc:MGI:1353450]	0.413	-1.27475	5.55369e-07	0.000281291	yes	down	2.9	1.6	5.07	3.37	2.69	0.39	0.53	2.51	0.36	0.79	1.15	3.126	0.955
ENSMUSG00000005268	Prlr	prolactin receptor [Source:MGI Symbol;Acc:MGI:97763]	0.138	-2.85851	5.66685e-07	0.000281291	yes	down	4.12	0.35	2.55	0.74	0.21	0.03	0.03	0.67	0.07	0.03	0.07	1.594	0.15
ENSMUSG00000026866	Kynu	kynureninase [Source:MGI Symbol;Acc:MGI:1918039]	0.195	-2.36173	6.27591e-07	0.000301139	yes	down	2.73	0.45	0.8	1.15	0.57	0.03	0.14	0.53	0.1	0.03	0.14	1.14	0.161667
ENSMUSG00000093485	Gm20708	predicted gene 20708 [Source:MGI Symbol;Acc:MGI:5313155]	2.662	1.41238	6.8207e-07	0.000316722	yes	up	12.12	1.57	6.39	4.66	6.12	5.06	12.84	21.47	4.09	5.09	13.96	6.172	10.4183
ENSMUSG00000063015	Ccni	cyclin I [Source:MGI Symbol;Acc:MGI:1341077]	0.613	-0.705124	7.07747e-07	0.000318376	yes	down	58.2	15.89	47.88	30.01	33.44	6.51	13.55	39.72	7.5	14.29	15.73	37.084	16.2167
ENSMUSG00000052562	Slc22a30	solute carrier family 22, member 30 [Source:MGI Symbol;Acc:MGI:2442750]	3.107	1.63534	7.66496e-07	0.000334355	yes	up	7.83	2.59	5.41	5.9	9.31	9.38	9.2	12.02	7.09	11.38	13.63	6.208	10.45
ENSMUSG00000025967	Eef1b2	eukaryotic translation elongation factor 1 beta 2 [Source:MGI Symbol;Acc:MGI:1929520]	0.591	-0.758221	8.71408e-07	0.000368939	yes	down	88.01	13.07	63.4	59.3	61.67	6.38	15.95	63.55	6.61	20.15	27.79	57.09	23.405
ENSMUSG00000051483	Cbr1	carbonyl reductase 1 [Source:MGI Symbol;Acc:MGI:88284]	0.375	-1.41638	9.78101e-07	0.000402279	yes	down	122.44	18.49	50.74	75.01	45.25	3.54	9.34	63.68	5.2	12.13	22.36	62.386	19.375
ENSMUSG00000038775	Vill	villin-like [Source:MGI Symbol;Acc:MGI:1201781]	2.086	1.06094	1.28427e-06	0.00051353	yes	up	15.2	2.24	9.27	8.22	10.36	5.29	13.67	24.9	4.59	8.4	15.76	9.058	12.1017
ENSMUSG00000030945	Acsm2	acyl-CoA synthetase medium-chain family member 2 [Source:MGI Symbol;Acc:MGI:2385289]	2.476	1.30788	1.32171e-06	0.000514215	yes	up	93.89	42.2	59.53	47.18	95.42	52.07	59.35	194.93	69.81	44.76	190.7	67.644	101.937
ENSMUSG00000039934	Gsap	gamma-secretase activating protein [Source:MGI Symbol;Acc:MGI:2442259]	2.531	1.33958	1.40907e-06	0.000533779	yes	up	0.58	0.33	0.45	0.42	0.55	0.92	0.62	1.12	0.39	0.73	0.7	0.466	0.746667
ENSMUSG00000005547	Cyp2a5	cytochrome P450, family 2, subfamily a, polypeptide 5 [Source:MGI Symbol;Acc:MGI:88597]	0.372	-1.42528	1.58652e-06	0.000585589	yes	down	129.81	28.79	87.5	191.99	88.41	27.44	24.22	62.55	15.64	21.65	25.8	105.3	29.55
ENSMUSG00000062070	Pgk1	phosphoglycerate kinase 1 [Source:MGI Symbol;Acc:MGI:97555]	0.519	-0.946987	2.02332e-06	0.000728143	yes	down	74.25	17.82	54.42	44.32	50.96	6.09	10.88	64.79	6.6	12.12	22.02	48.354	20.4167
ENSMUSG00000028081	Rps3a1	ribosomal protein S3A1 [Source:MGI Symbol;Acc:MGI:1202063]	0.641	-0.640684	2.46585e-06	0.000852102	yes	down	220.48	44.1	177.87	145.8	138.47	22.75	43.73	158.91	30.36	63.49	71.93	145.344	65.195
ENSMUSG00000033557	Fam20b	family with sequence similarity 20, member B [Source:MGI Symbol;Acc:MGI:2443990]	0.56	-0.837162	2.48616e-06	0.000852102	yes	down	8.78	1.54	5.46	6.25	5.28	0.89	1.39	6.5	0.79	1.9	1.87	5.462	2.22333
ENSMUSG00000053897	Slc39a8	solute carrier family 39 (metal ion transporter), member 8 [Source:MGI Symbol;Acc:MGI:1914797]	0.336	-1.57178	3.30603e-06	0.00110675	yes	down	8.7	0.72	3.14	4.66	5	0.37	0.6	3.82	0.3	0.91	1.1	4.444	1.18333
ENSMUSG00000019822	Smpd2	sphingomyelin phosphodiesterase 2, neutral [Source:MGI Symbol;Acc:MGI:1278330]	2.14	1.09749	3.60281e-06	0.00117869	yes	up	27.48	8.88	21.8	22.58	25.62	16.68	30.2	48.51	16.19	20.39	28.28	21.272	26.7083
ENSMUSG00000074469	Gm15348	predicted gene 15348 [Source:MGI Symbol;Acc:MGI:3642533]	3.014	1.59174	3.98953e-06	0.00123646	yes	up	1.09	0.64	0.67	0.64	0.86	0.96	1.69	2.05	1.15	1.31	1.68	0.78	1.47333
ENSMUSG00000023073	Slc10a2	solute carrier family 10, member 2 [Source:MGI Symbol;Acc:MGI:1201406]	0.363	-1.45997	4.00442e-06	0.00123646	yes	down	6.62	0.72	2.1	3.89	4.09	0.22	0.57	1.98	0.31	0.74	1.45	3.484	0.878333
ENSMUSG00000048234	Rnf149	ring finger protein 149 [Source:MGI Symbol;Acc:MGI:2677438]	0.469	-1.09355	4.03706e-06	0.00123646	yes	down	2.89	0.7	1.39	2.03	1.31	0.16	0.52	1.28	0.18	0.42	0.42	1.664	0.496667
ENSMUSG00000023120	Ldc1	leucine decarboxylase 1 [Source:MGI Symbol;Acc:MGI:2685699]	2.868	1.52001	4.18844e-06	0.0012561	yes	up	12.57	4.67	16.08	14.66	13.95	22.59	31.6	22.66	23.72	23.94	27.44	12.386	25.325
ENSMUSG00000019927	Ube2d1	ubiquitin-conjugating enzyme E2D 1 [Source:MGI Symbol;Acc:MGI:2384911]	0.597	-0.744684	4.31876e-06	0.00126875	yes	down	10.68	2.94	9.06	9.08	9.19	1.45	2.77	10.1	1.57	2.88	4.53	8.19	3.88333
ENSMUSG00000040463	Mybbp1a	MYB binding protein (P160) 1a [Source:MGI Symbol;Acc:MGI:106181]	1.415	0.500821	4.66357e-06	0.00133847	yes	up	23.58	8.34	13.9	15.12	13.54	4.08	14.37	35.35	10.5	13.71	19.3	14.896	16.2183
ENSMUSG00000042745	Id1	inhibitor of DNA binding 1, HLH protein [Source:MGI Symbol;Acc:MGI:96396]	2.146	1.10181	4.74207e-06	0.00133847	yes	up	31.47	10.13	39.52	16.23	17.3	17.09	25.54	81.49	19.32	28.76	24.84	22.93	32.84
[truncated: 3,018 more rows]

## Sheet: Sheet7
Sheet 7: Transcriptomic data for the comparison of GF-CON and GF-HS, FC=2
[truncated: 989 more rows]

## Sheet: Sheet8
Sheet 8: Up-regulated differentially expressed genes in Sheet 7
[truncated: 326 more rows]

[truncated: 32 more sheets: Sheet9, Table 4, Sheet10, Sheet11, Sheet12, Table 5, Sheet13, Sheet14, Sheet15, Table 6, Sheet16, Sheet17, Sheet18, Table 7, Sheet19, Sheet20, Sheet21, Table 8, Sheet22 , Sheet23  …]
